# Supplementary material for: Arabidopsis conditional photosynthesis mutants abc1k1 and var2 accumulate partially processed thylakoid preproteins and are defective in chloroplast biogenesis
Source: Commun Biol. 2025 Jan 22;8:111. doi: 10.1038/s42003-025-07497-y (PMC11754785; doi:10.1038/s42003-025-07497-y)
Supplement: Supplementary file 2 — Supplementary Data 1 [file 42003_2025_7497_MOESM2_ESM.xlsx]

## Sheet: README
Name of Worksheet	Description
Supplementary_Table_1_v1	Protein quantities as determined by mass spectrometry. Values are in Log2 units
PSA_PSB_PET 35 proteins	Subset of Suppl Table 1, containing only 35 photosynthetic proteins. Proteins with Gene names PsaX, PsbX, PetX were selected
Annot_enrichment_proteinGroups	Enrichment analysis on functional annotation terms (GOBP, GOCC, GOMF, KEGG). For this analysis, proteins were ranked based on fold change between conditions (T-test difference of means). The analysis tried to assess for every term is enriched toward the top or the bottom of the list.

## Sheet: Supplementary_Table_1_v1
Col NL-15241_PG.Quantity	Col NL-15244_PG.Quantity	Col NL-14917_PG.Quantity	Abc1k1 NL-15242_PG.Quantity	Abc1k1 NL-15245_PG.Quantity	Abc1k1 NL-14918_PG.Quantity	Var2 NL-15243_PG.Quantity	Var2 NL-15246_PG.Quantity	Col RL-15249_PG.Quantity	Col RL-15252_PG.Quantity	Col RL-14919_PG.Quantity	Abc1k1 RL-15250_PG.Quantity	Abc1k1 RL-15253_PG.Quantity	Abc1k1 RL-14920_PG.Quantity	Var2 RL-15251_PG.Quantity	Var2 RL-15254_PG.Quantity	GOBP name	GOMF name	GOCC name	KEGG name	Gene	Araport	Student's T-test Significant Abc1k1 NL_Col NL	Student's T-test Significant Var2 NL_Col NL	Student's T-test Significant Var2 NL_Abc1k1 NL	Student's T-test Significant Abc1k1 RL_Col RL	Student's T-test Significant Var2 RL_Col RL	Student's T-test Significant Var2 RL_Abc1k1 RL	Student's T-test Significant Col RL_Col NL	Student's T-test Significant Abc1k1 RL_Abc1k1 NL	Student's T-test Significant Var2 RL_Var2 NL	Student's T-test significant	15241_NrOfPrecursorsIdentified	15244_NrOfPrecursorsIdentified	14917_NrOfPrecursorsIdentified	15242_NrOfPrecursorsIdentified	15245_NrOfPrecursorsIdentified	14918_NrOfPrecursorsIdentified	15243_NrOfPrecursorsIdentified	15246_NrOfPrecursorsIdentified	15249_NrOfPrecursorsIdentified	15252_NrOfPrecursorsIdentified	14919_NrOfPrecursorsIdentified	15250_NrOfPrecursorsIdentified	15253_NrOfPrecursorsIdentified	14920_NrOfPrecursorsIdentified	15251_NrOfPrecursorsIdentified	15254_NrOfPrecursorsIdentified	15241_NrOfPrecursorsUsedForQuantification	15244_NrOfPrecursorsUsedForQuantification
9.03321	8.99415	9.06492	9.04809	8.85007	8.80622	8.41416	8.85962	8.69495	8.51157	9.62684	8.42835	8.47641	8.97985	7.65313	8.11627	ATP biosynthetic process;ATP metabolic process;ATP synthesis coupled proton transport;biosynthetic process;cation transport;cellular biosynthetic process;cellular metabolic process;cellular nitrogen compound biosynthetic process;cellular nitrogen compound metabolic process;cellular process;energy coupled proton transport, down electrochemical gradient;establishment of localization;heterocycle bio…	cation transmembrane transporter activity;hydrogen ion transmembrane transporter activity;inorganic cation transmembrane transporter activity;ion transmembrane transporter activity;monovalent inorganic cation transmembrane transporter activity;substrate-specific transmembrane transporter activity;substrate-specific transporter activity;transmembrane transporter activity;transporter activity	cell part;cytoplasmic part;integral to membrane;intracellular organelle part;intracellular part;intrinsic to membrane;macromolecular complex;membrane;membrane part;mitochondrial inner membrane;mitochondrial membrane;mitochondrial part;organelle inner membrane;organelle membrane;organelle part;protein complex;proton-transporting ATP synthase complex, coupling factor F(o);proton-transporting two-se…	Alzheimer's disease;Huntington's disease;Oxidative phosphorylation;Parkinson's disease	At2g07741;atp6	ATMG00410											3	3	3	2	3	3	2	2	3	3	2	3	3	2	3	2	3	3
7.73723	7.70699	7.38548	7.50634	6.77539	6.89772	7.75407	7.25709	7.33584	7.55719	7.35348	7.65971	7.74468	7.06604	8.07106	8.17426		adenyl nucleotide binding;adenyl ribonucleotide binding;ATP binding;binding;catalytic activity;kinase activity;nucleotide binding;phosphotransferase activity, alcohol group as acceptor;protein kinase activity;purine nucleotide binding;purine ribonucleoside triphosphate binding;purine ribonucleotide binding;ribonucleotide binding;transferase activity;transferase activity, transferring phosphorus-c…			At5g24970	AT5G24970					+					Var2 RL_Col RL	3	2	1	2	3	1	3	2	3	3	3	3	3	3	3	3	3	2
14.1634	14.0765	14.2583	14.0832	14.0227	13.9102	13.9401	14.0033	13.9487	14.0019	14.2476	12.9049	13.0379	12.836	12.2344	12.4624	cellular metabolic process;cellular process;metabolic process;photosynthesis	binding;calcium ion binding;cation binding;ion binding;metal ion binding	cell part;chloroplast;chloroplast part;chloroplast thylakoid lumen;chloroplast thylakoid membrane;cytoplasmic part;extrinsic to membrane;intracellular membrane-bounded organelle;intracellular organelle;intracellular organelle part;intracellular part;macromolecular complex;membrane;membrane part;membrane-bounded organelle;organelle;organelle part;oxygen evolving complex;photosynthetic membrane;pla…		At5g11450;PPD5	AT5G11450				+	+			+	+	Abc1k1 RL_Abc1k1 NL;Abc1k1 RL_Col RL;Var2 RL_Col RL;Var2 RL_Var2 NL	5	5	5	5	5	5	5	5	5	5	5	5	5	5	5	5	5	5
10.1484	10.2628	10.0472	9.788	10.0882	10.2635	9.77542	10.1962	9.97735	9.89204	10.2441	10.3363	10.0667	10.3146	10.295	10.3694	carbohydrate catabolic process;carbohydrate metabolic process;catabolic process;cell wall modification;cell wall organization;cell wall organization or biogenesis;cellular carbohydrate catabolic process;cellular carbohydrate metabolic process;cellular component organization or biogenesis;cellular macromolecule metabolic process;cellular metabolic process;cellular polysaccharide catabolic process;…	aspartyl esterase activity;carboxylic ester hydrolase activity;catalytic activity;enzyme inhibitor activity;enzyme regulator activity;hydrolase activity;hydrolase activity, acting on ester bonds;pectinesterase activity	cell part;cell wall;external encapsulating structure;extracellular region		At5g09760;PME51	AT5G09760											6	6	6	6	6	6	6	6	6	6	6	6	6	6	6	6	6	6
NaN	8.49621	8.70329	NaN	7.91194	8.23078	7.9416	8.39242	8.63768	8.62389	8.63989	8.34787	8.18606	8.3963	8.46188	8.36567		binding;cation binding;ion binding;metal ion binding;nucleic acid binding;transition metal ion binding;zinc ion binding	cell part;intracellular membrane-bounded organelle;intracellular organelle;intracellular part;membrane-bounded organelle;nucleus;organelle		At5g47430	AT5G47430				+						Abc1k1 RL_Col RL	0	2	1	0	2	1	2	2	2	2	1	2	2	3	2	2	0	2
5.39631	6.73643	5.70559	6.67628	6.01898	6.40747	5.41696	6.35165	6.18645	6.52399	5.72327	6.63974	6.42888	6.28916	6.38318	6.04519	biological regulation;biosynthetic process;cellular biosynthetic process;cellular macromolecule biosynthetic process;cellular macromolecule metabolic process;cellular metabolic process;cellular nitrogen compound metabolic process;cellular process;macromolecule biosynthetic process;macromolecule metabolic process;metabolic process;nitrogen compound metabolic process;nucleic acid metabolic process;…	3'-5' exonuclease activity;3'-5'-exoribonuclease activity;binding;catalytic activity;cation binding;exonuclease activity;exonuclease activity, active with either ribo- or deoxyribonucleic acids and producing 5'-phosphomonoesters;exoribonuclease activity;exoribonuclease activity, producing 5'-phosphomonoesters;hydrolase activity;hydrolase activity, acting on ester bonds;ion binding;metal ion bindi…	cell part;cytoplasm;intracellular membrane-bounded organelle;intracellular organelle;intracellular part;membrane-bounded organelle;nucleus;organelle		At5g11350;CCR4-6	AT5G11350											1	1	1	1	1	1	1	1	1	1	1	1	1	1	1	1	1	1
9.50099	9.70749	9.50782	9.47231	9.73479	9.40383	9.65666	9.60401	9.54892	9.77367	8.92069	9.94576	9.82698	9.41669	9.8724	10.011	biological regulation;cell death;cellular process;cellular response to stimulus;cellular response to stress;death;defense response;defense response to bacterium;defense response to bacterium, incompatible interaction;defense response to fungus;defense response to fungus, incompatible interaction;defense response, incompatible interaction;host programmed cell death induced by symbiont;immune effec…	binding;cation binding;heat shock protein binding;Hsp90 protein binding;ion binding;metal ion binding;protein binding;transition metal ion binding;zinc ion binding		Plant-pathogen interaction	At5g51700;RAR1	AT5G51700									+	Var2 RL_Var2 NL	4	4	4	4	4	4	4	4	4	4	4	4	4	4	4	4	4	4
7.87547	7.4877	7.35697	7.76848	7.12392	7.6435	6.98189	7.27775	6.87586	7.25789	7.29029	7.49337	7.09427	7.81754	7.29599	7.55646			cell part;cytoplasmic part;endoplasmic reticulum;intracellular membrane-bounded organelle;intracellular organelle;intracellular part;membrane-bounded organelle;nucleus;organelle		At5g59960	AT5G59960											1	1	1	1	1	1	1	1	1	1	1	1	1	1	1	1	1	1
8.17374	8.78589	8.32072	8.90566	8.64622	8.61474	8.83347	8.48002	8.60841	8.98353	9.63759	9.15092	9.19706	9.26296	9.34849	9.41293			ER membrane protein complex;macromolecular complex;protein complex		At5g49540	AT5G49540								+	+	Abc1k1 RL_Abc1k1 NL;Var2 RL_Var2 NL	1	1	1	1	1	1	1	1	1	1	1	1	1	1	1	1	1	1
6.12579	6.32411	7.18322	6.65803	6.74683	6.092	7.28331	7.29686	6.9445	7.427	NaN	7.19706	7.20109	7.02695	7.63258	7.54431	biosynthetic process;cellular biosynthetic process;cellular macromolecule biosynthetic process;cellular macromolecule metabolic process;cellular metabolic process;cellular nitrogen compound metabolic process;cellular process;macromolecule biosynthetic process;macromolecule metabolic process;metabolic process;nitrogen compound metabolic process;nucleic acid metabolic process;nucleobase-containing …	binding;nucleic acid binding;RNA binding;translation elongation factor activity;translation factor activity, nucleic acid binding			At5g25520	AT5G25520									+	Var2 RL_Var2 NL	1	2	2	1	2	1	1	1	1	1	0	2	2	2	2	1	1	2
8.34127	8.19905	7.95235	8.23701	8.22842	7.49039	8.19534	8.37871	9.01204	9.06988	7.65032	9.11727	9.03352	8.42506	9.25673	8.233					At5g17440	AT5G17440											2	1	2	2	1	1	1	1	2	2	2	2	1	1	2	2	2	1
6.99333	7.39446	6.64643	6.69114	7.12819	6.47864	6.91802	7.01101	6.49559	7.43166	7.30246	7.38024	7.57915	7.44182	7.69891	7.74898					At5g27660	AT5G27660								+	+	Abc1k1 RL_Abc1k1 NL;Var2 RL_Var2 NL	1	1	1	1	2	1	1	1	1	2	1	2	2	1	2	2	1	1
6.24089	6.33411	NaN	NaN	5.93741	6.20692	6.12435	6.05361	6.81377	6.63817	6.3869	5.85965	6.20524	5.58213	6.0136	5.49515		adenyl nucleotide binding;adenyl ribonucleotide binding;ATP binding;binding;catalytic activity;kinase activity;nucleotide binding;phosphotransferase activity, alcohol group as acceptor;protein kinase activity;purine nucleotide binding;purine ribonucleoside triphosphate binding;purine ribonucleotide binding;ribonucleotide binding;transferase activity;transferase activity, transferring phosphorus-c…			At5g14210	AT5G14210											1	1	0	0	1	1	1	1	1	1	1	1	1	1	1	1	1	1
8.65241	8.41514	9.40864	8.80124	8.73158	9.30075	NaN	NaN	7.21572	7.46512	7.61355	6.98302	6.73146	NaN	6.6392	NaN	cation transport;establishment of localization;ion transport;metal ion transport;transport	binding;cation binding;ion binding;metal ion binding	cell part;membrane;plasma membrane		At5g66110	AT5G66110								+		Abc1k1 RL_Abc1k1 NL	1	1	1	1	1	1	0	0	1	1	1	1	1	0	1	0	1	1
10.4506	11.063	11.046	11.1732	11.1505	11.5706	11.1601	11.1089	9.96157	9.84386	10.4778	10.3146	10.2165	10.5549	10.2065	10.3366					At4g31310	AT4G31310								+	+	Abc1k1 RL_Abc1k1 NL;Var2 RL_Var2 NL	9	8	8	7	9	8	9	9	9	8	10	9	8	9	7	7	9	8
11.2533	11.5604	11.5212	11.794	11.6243	11.6049	11.6246	11.7716	11.4508	11.3597	10.6472	11.3831	11.5002	11.3207	11.5768	11.6847		catalytic activity;hydrolase activity;hydrolase activity, acting on carbon-nitrogen (but not peptide) bonds;hydrolase activity, acting on carbon-nitrogen (but not peptide) bonds, in linear amides	cell part;cytoplasmic part;intracellular membrane-bounded organelle;intracellular organelle;intracellular part;membrane-bounded organelle;organelle;vacuole	Glyoxylate and dicarboxylate metabolism;Nitrogen metabolism	At4g37550	AT4G37550								+		Abc1k1 RL_Abc1k1 NL	9	10	10	10	10	10	10	10	10	10	10	10	10	10	10	10	9	10
11.2223	11.016	11.0678	11.489	11.3522	11.0047	11.2211	11.0969	10.7994	10.8895	10.985	10.9788	10.9041	11.1556	10.7912	11.0753		binding;catalytic activity;cation binding;ion binding;metal ion binding;oxidoreductase activity	cell part;chloroplast;cytoplasmic part;integral to membrane;intracellular membrane-bounded organelle;intracellular organelle;intracellular organelle part;intracellular part;intrinsic to membrane;membrane;membrane part;membrane-bounded organelle;organelle;organelle membrane;organelle part;plastid;vacuolar membrane;vacuolar part;vacuole		At4g25570	AT4G25570											2	2	2	2	2	2	2	2	2	2	2	2	2	2	2	2	2	2
10.5201	10.7843	9.98714	10.5941	11.1479	10.2339	11.0292	11.0641	11.2367	11.4148	10.3423	11.5265	11.4356	10.8113	12.0254	11.8964					At4g33640	AT4G33640									+	Var2 RL_Var2 NL	3	3	3	3	3	3	4	3	3	3	3	3	3	3	3	3	3	3
8.59621	7.22938	NaN	NaN	NaN	NaN	NaN	7.86495	8.03627	7.84953	8.2867	7.56971	7.52435	7.68627	7.80841	7.85166	cell cycle process;cellular macromolecule metabolic process;cellular metabolic process;cellular nitrogen compound metabolic process;cellular process;DNA metabolic process;DNA recombination;macromolecule metabolic process;metabolic process;nitrogen compound metabolic process;nucleic acid metabolic process;nucleobase-containing compound metabolic process;primary metabolic process;reciprocal DNA rec…		cell part;chloroplast;chromosomal part;cytoplasmic part;cytoskeletal part;intracellular membrane-bounded organelle;intracellular organelle;intracellular organelle part;intracellular part;macromolecular complex;membrane-bounded organelle;microtubule associated complex;nuclear chromosome part;nuclear part;organelle;organelle part;plastid;protein complex;synaptonemal complex		At4g27595	AT4G27595											2	1	0	0	0	0	0	3	4	3	3	3	4	2	2	2	2	1
12.9349	12.9629	12.7043	12.8828	12.7893	12.8658	12.6955	12.8384	12.8762	12.9026	12.8548	12.962	12.9693	13.0351	12.9154	12.9683	1,3-beta-D-glucan biosynthetic process;1,3-beta-D-glucan metabolic process;beta-glucan biosynthetic process;beta-glucan metabolic process;biological regulation;biosynthetic process;carbohydrate biosynthetic process;carbohydrate metabolic process;cell wall organization;cell wall organization or biogenesis;cellular biosynthetic process;cellular carbohydrate biosynthetic process;cellular carbohydrat…	1,3-beta-D-glucan synthase activity;catalytic activity;glucosyltransferase activity;transferase activity;transferase activity, transferring glycosyl groups;transferase activity, transferring hexosyl groups;UDP-glucosyltransferase activity;UDP-glycosyltransferase activity	1,3-beta-D-glucan synthase complex;cell part;integral to membrane;intrinsic to membrane;macromolecular complex;membrane part;plasma membrane part;protein complex		At3g07160;CALS9	AT3G07160								+		Abc1k1 RL_Abc1k1 NL	30	28	27	30	30	26	29	27	29	29	30	30	30	30	29	30	30	28
5.34298	5.88708	6.88462	6.59816	6.03901	6.62786	6.08221	6.50922	6.66263	6.64175	6.76461	6.67744	6.14764	6.54927	6.84299	5.8836		binding;DNA binding;nucleic acid binding	cell junction;cell-cell junction;plasmodesma		At3g19080	AT3G19080											1	1	1	1	1	1	1	1	1	1	1	1	1	1	1	1	1	1
8.392	8.31501	8.05603	8.41542	8.33474	8.20648	8.14023	8.14414	8.01807	8.13763	7.78104	8.16769	8.20743	8.45356	8.27852	8.42052	lipid localization;lipid storage;localization;macromolecule localization		cell part;cytoplasmic part;intracellular part;lipid particle		At3g11620	AT3G11620											3	3	3	3	3	3	3	3	3	3	3	3	3	3	3	3	3	3
5.4365	5.21661	6.52142	6.35576	5.99801	7.11345	5.6089	5.74919	5.35161	5.11574	6.09194	6.41965	5.92474	6.89249	6.19234	6.10855		carboxypeptidase activity;catalytic activity;exopeptidase activity;hydrolase activity;peptidase activity;peptidase activity, acting on L-amino acid peptides;serine hydrolase activity;serine-type carboxypeptidase activity;serine-type exopeptidase activity;serine-type peptidase activity	extracellular region		At3g10450;SCPL7	AT3G10450									+	Var2 RL_Var2 NL	1	1	1	1	1	1	1	1	1	1	1	1	1	1	1	1	1	1
12.9526	12.7121	12.4429	12.7281	12.5564	12.2838	12.5941	12.6879	12.5378	12.4694	12.4624	12.5271	12.529	12.5506	12.4154	12.4756		adenyl nucleotide binding;adenyl ribonucleotide binding;ATP binding;binding;catalytic activity;kinase activity;nucleotide binding;phosphotransferase activity, alcohol group as acceptor;protein kinase activity;protein serine/threonine/tyrosine kinase activity;purine nucleotide binding;purine ribonucleoside triphosphate binding;purine ribonucleotide binding;ribonucleotide binding;transferase activi…			At3g01490	AT3G01490									+	Var2 RL_Var2 NL	6	7	6	8	7	7	8	6	7	6	7	8	7	6	8	8	6	7
8.86162	8.94972	8.41728	8.35942	8.93623	8.02121	8.97912	8.94161	9.06262	9.04221	7.53572	8.90283	8.74521	8.34454	9.43183	9.10548	catabolic process;cellular catabolic process;cellular macromolecule catabolic process;cellular macromolecule metabolic process;cellular metabolic process;cellular nitrogen compound metabolic process;cellular process;deadenylation-dependent decapping of nuclear-transcribed mRNA;macromolecule catabolic process;macromolecule metabolic process;metabolic process;mRNA catabolic process;mRNA metabolic p…	binding;nucleic acid binding;RNA binding;RNA cap binding	cell part;cytoplasmic mRNA processing body;cytoplasmic part;intracellular membrane-bounded organelle;intracellular non-membrane-bounded organelle;intracellular organelle;intracellular part;macromolecular complex;membrane-bounded organelle;non-membrane-bounded organelle;nucleus;organelle;ribonucleoprotein complex;RNA granule	RNA degradation	At3g14080	AT3G14080											3	3	3	3	3	3	3	3	3	3	3	3	3	3	3	3	3	3
9.53148	9.59614	9.64307	9.12674	9.21798	9.38505	9.2906	9.55276	9.19405	9.05688	9.49585	8.91801	8.99356	9.34896	8.80597	8.89324	carbohydrate metabolic process;cell wall organization;cell wall organization or biogenesis;cellular component organization or biogenesis;metabolic process;primary metabolic process	catalytic activity;hydrolase activity;hydrolase activity, acting on glycosyl bonds;hydrolase activity, hydrolyzing O-glycosyl compounds;polygalacturonase activity	extracellular region		At3g06770	AT3G06770									+	Var2 RL_Var2 NL	2	2	2	2	2	2	2	2	2	2	2	2	2	2	2	2	2	2
12.6366	12.6962	12.7408	12.7611	12.695	12.7363	12.802	12.8725	12.4802	12.4795	12.6351	12.2964	12.2611	12.3553	12.3716	12.4502	biosynthetic process;cellular metabolic process;cellular process;inositol phosphate biosynthetic process;inositol phosphate metabolic process;metabolic process;organophosphate biosynthetic process;organophosphate metabolic process;phosphate-containing compound metabolic process;phosphorus metabolic process;phosphorylation	acid phosphatase activity;catalytic activity;hydrolase activity;hydrolase activity, acting on ester bonds;inositol hexakisphosphate kinase activity;inositol or phosphatidylinositol kinase activity;inositol pyrophosphate synthase activity;kinase activity;phosphatase activity;phosphoric ester hydrolase activity;phosphotransferase activity, phosphate group as acceptor;transferase activity;transferas…	cell part;membrane;plasma membrane		At3g01310	AT3G01310								+	+	Abc1k1 RL_Abc1k1 NL;Var2 RL_Var2 NL	25	25	26	26	26	26	24	24	24	25	24	25	26	25	26	26	25	25
9.66445	9.85042	9.76613	10.2619	10.2526	10.182	9.59909	9.58455	8.74694	8.42239	8.08307	8.9559	8.98519	8.50469	8.30234	8.65854		catalytic activity;endopeptidase activity;hydrolase activity;metalloendopeptidase activity;metallopeptidase activity;peptidase activity;peptidase activity, acting on L-amino acid peptides	cell part;membrane		At3g27110	AT3G27110							+	+	+	Abc1k1 RL_Abc1k1 NL;Col RL_Col NL;Var2 RL_Var2 NL	4	4	4	4	4	4	4	4	4	4	3	4	3	3	4	4	4	4
9.20543	9.30433	9.77502	9.08511	9.32294	9.90098	8.9174	9.18768	9.03177	9.16872	10.0936	9.39234	9.33235	10.4941	9.44005	9.49981					At3g09250	AT3G09250											4	3	3	4	4	3	3	3	4	3	4	4	4	4	3	4	4	3
3.72167	5.13556	3.53803	3.99155	5.28068	4.21487	4.96382	4.89197	3.43818	4.12508	NaN	2.15244	2.40874	2.42162	4.8233	4.09303					At3g19430	AT3G19430								+		Abc1k1 RL_Abc1k1 NL	1	1	1	1	1	1	1	1	1	1	0	1	1	1	1	1	1	1
5.2926	5.80871	6.23156	6.33005	5.86099	6.61757	6.28218	6.00802	6.4189	5.81294	6.40228	5.67248	5.85059	6.24828	6.17114	5.85927			cell part;cytoplasmic part;intracellular membrane-bounded organelle;intracellular organelle;intracellular part;membrane-bounded organelle;organelle;vacuole		At3g11530	AT3G11530											2	2	2	2	1	2	2	2	2	1	1	2	2	2	2	2	2	2
8.46471	8.76791	8.6081	8.71749	8.49316	8.92791	8.53088	8.32107	7.92717	7.68198	8.65129	9.28948	7.97329	8.17512	7.72028	6.61283		catalytic activity;transaminase activity;transferase activity;transferase activity, transferring nitrogenous groups			At3g54970	AT3G54970											2	2	2	1	2	2	2	1	1	1	2	2	2	2	2	2	2	2
10.6532	10.6329	10.4948	10.7102	10.674	10.7118	10.4758	10.4887	10.4771	10.3308	9.94804	10.564	10.5111	10.0962	10.3491	10.5585	catabolic process;macromolecule catabolic process;macromolecule metabolic process;metabolic process;primary metabolic process;protein catabolic process;protein metabolic process;proteolysis	aspartic-type endopeptidase activity;aspartic-type peptidase activity;catalytic activity;endopeptidase activity;hydrolase activity;peptidase activity;peptidase activity, acting on L-amino acid peptides	anchored to membrane;anchored to plasma membrane;cell junction;cell part;cell wall;cell-cell junction;external encapsulating structure;extracellular region;intrinsic to membrane;intrinsic to plasma membrane;membrane;membrane part;plant-type cell wall;plasma membrane;plasma membrane part;plasmodesma		At3g02740	AT3G02740											10	10	10	9	10	10	10	10	10	10	10	10	10	10	10	10	10	10
6.6396	6.78328	7.03811	6.54582	5.47356	6.63367	7.14222	6.46103	7.0601	7.42759	7.02402	6.99629	6.53342	6.66904	6.97612	6.42724					At3g61700	AT3G61700											1	1	1	1	1	1	1	1	2	2	1	1	1	1	2	2	1	1
8.99853	9.06739	8.88828	8.56137	8.6795	8.87758	8.53826	8.73036	8.63211	8.89139	8.68333	8.74621	8.53316	8.48977	8.67655	8.93141	cellular macromolecule metabolic process;cellular metabolic process;cellular nitrogen compound metabolic process;cellular process;macromolecule metabolic process;metabolic process;nitrogen compound metabolic process;nucleic acid metabolic process;nucleobase-containing compound metabolic process;primary metabolic process;RNA metabolic process;RNA secondary structure unwinding	adenyl nucleotide binding;adenyl ribonucleotide binding;ATP binding;ATPase activity;ATPase activity, coupled;ATP-dependent helicase activity;ATP-dependent RNA helicase activity;binding;catalytic activity;helicase activity;hydrolase activity;hydrolase activity, acting on acid anhydrides;hydrolase activity, acting on acid anhydrides, in phosphorus-containing anhydrides;nucleic acid binding;nucleosi…	cell part;cytoplasm;intracellular non-membrane-bounded organelle;intracellular organelle;intracellular organelle part;intracellular part;non-membrane-bounded organelle;nuclear part;nucleolus;organelle;organelle part		At3g16840;RH13	AT3G16840											5	5	5	5	5	3	4	5	5	5	5	5	5	4	5	4	5	5
9.78509	9.67708	9.41274	9.5874	9.46189	9.34025	9.68318	9.60555	9.22588	9.50272	9.1617	9.47119	9.51588	9.63653	9.77195	9.66981	biological regulation;posttranscriptional regulation of gene expression;regulation of biological process;regulation of biosynthetic process;regulation of cellular biosynthetic process;regulation of cellular macromolecule biosynthetic process;regulation of cellular metabolic process;regulation of cellular process;regulation of cellular protein metabolic process;regulation of gene expression;regula…	binding;mRNA binding;nucleic acid binding;RNA binding	cell part;cytoplasmic part;cytosol;intracellular membrane-bounded organelle;intracellular organelle;intracellular part;membrane-bounded organelle;organelle;vacuole		APUM5;At3g20250	AT3G20250											7	7	5	6	6	5	7	7	6	5	5	7	6	7	6	7	7	7
12.0073	11.9239	12.2149	12.1624	12.1719	12.2656	12.1837	12.0144	11.1989	11.2013	11.3231	11.0194	10.9438	11.0697	10.9865	10.9734					At3g20810	AT3G20810							+	+	+	Abc1k1 RL_Abc1k1 NL;Col RL_Col NL;Var2 RL_Var2 NL	14	14	14	13	13	14	14	14	14	14	14	14	14	13	13	14	14	14
8.2985	7.69194	7.40457	7.56943	7.51606	7.718	6.53848	7.15729	6.91688	7.36087	7.58	7.32337	6.56102	7.03925	7.38273	6.41535	cell maturation;cellular developmental process;cellular process;developmental maturation;developmental process;response to stimulus;response to stress;root hair cell differentiation;trichoblast maturation				At2g03720	AT2G03720											2	2	2	2	2	2	2	2	2	2	2	2	2	2	2	2	2	2
9.12099	9.14329	8.72345	8.78508	8.31421	8.79063	8.53654	8.32029	8.63799	9.00706	9.41181	9.11456	9.24511	8.97157	9.13572	8.66844	cellular metabolic process;cellular process;dephosphorylation;metabolic process;phosphate-containing compound metabolic process;phosphorus metabolic process	5'-nucleotidase activity;binding;catalytic activity;cation binding;hydrolase activity;hydrolase activity, acting on ester bonds;ion binding;metal ion binding;nucleotidase activity;phosphatase activity;phosphoric ester hydrolase activity			At2g23890	AT2G23890											3	3	2	3	2	3	3	3	3	3	3	3	3	3	3	3	3	3
11.1447	11.0845	11.2012	11.2501	11.3488	11.4009	11.3962	11.5017	10.7213	10.7714	10.7677	10.6987	10.7951	10.9362	10.468	10.5041	alcohol metabolic process;aromatic compound biosynthetic process;biosynthetic process;carbohydrate metabolic process;carboxylic acid metabolic process;cellular aromatic compound metabolic process;cellular biosynthetic process;cellular carbohydrate metabolic process;cellular glucuronidation;cellular ketone metabolic process;cellular metabolic process;cellular process;flavonoid biosynthetic process…	catalytic activity;glucosyltransferase activity;quercetin 3-O-glucosyltransferase activity;quercetin 7-O-glucosyltransferase activity;transferase activity;transferase activity, transferring glycosyl groups;transferase activity, transferring hexosyl groups;UDP-glucosyltransferase activity;UDP-glycosyltransferase activity	cell part;intracellular membrane-bounded organelle;intracellular organelle;intracellular part;membrane-bounded organelle;organelle		At2g30150;UGT87A1	AT2G30150					+		+	+	+	Abc1k1 RL_Abc1k1 NL;Col RL_Col NL;Var2 RL_Col RL;Var2 RL_Var2 NL	6	6	6	6	6	6	6	6	6	6	6	6	6	6	6	6	6	6
6.53049	7.32433	7.28027	6.55204	6.26394	7.46468	6.57001	6.99721	7.38859	6.86582	7.22728	7.40516	7.40848	7.78372	7.28956	7.31639					At2g17320	AT2G17320											2	3	2	3	3	3	3	3	3	3	3	3	3	3	3	3	2	3
11.5255	11.319	12.0257	11.7177	11.9502	12.3161	11.795	11.9354	11.7792	11.9573	12.063	11.8602	11.8952	12.1024	12.0454	12.0469	anatomical structure development;anatomical structure formation involved in morphogenesis;ATP-dependent chromatin remodeling;biological regulation;biosynthetic process;cellular biosynthetic process;cellular component organization;cellular component organization at cellular level;cellular component organization or biogenesis;cellular component organization or biogenesis at cellular level;cellular …	adenyl nucleotide binding;adenyl ribonucleotide binding;ATP binding;ATPase activity;binding;catalytic activity;DNA binding;helicase activity;hydrolase activity;hydrolase activity, acting on acid anhydrides;hydrolase activity, acting on acid anhydrides, in phosphorus-containing anhydrides;nucleic acid binding;nucleoside-triphosphatase activity;nucleotide binding;purine nucleotide binding;purine ri…	cell part;cytoplasmic part;cytosol;intracellular membrane-bounded organelle;intracellular organelle;intracellular part;membrane-bounded organelle;nucleus;organelle		At2g28290;SYD	AT2G28290											31	30	25	34	30	29	34	33	34	33	34	36	35	37	37	36	31	30
10.6583	10.6646	10.5177	10.5878	10.6159	10.2716	10.2728	10.4648	10.7504	10.6148	10.129	10.675	10.6932	10.5784	10.8871	10.8703	cellular macromolecule metabolic process;cellular metabolic process;cellular process;cellular protein metabolic process;macromolecule metabolic process;macromolecule modification;metabolic process;N-terminal protein amino acid modification;primary metabolic process;protein initiator methionine removal;protein metabolic process;protein modification process	aminopeptidase activity;binding;catalytic activity;cation binding;exopeptidase activity;hydrolase activity;ion binding;metal ion binding;metalloaminopeptidase activity;metalloexopeptidase activity;metallopeptidase activity;peptidase activity;peptidase activity, acting on L-amino acid peptides	cell part;cytoplasm;intracellular part		At2g44180;MAP2A	AT2G44180									+	Var2 RL_Var2 NL	7	7	7	7	7	7	7	7	7	7	6	7	7	6	7	7	7	7
NaN	NaN	NaN	NaN	NaN	NaN	NaN	NaN	NaN	NaN	NaN	9.70811	8.59312	8.25238	9.05875	8.51695					At2g41720;EMB2654	AT2G41720								+	+	Abc1k1 RL_Abc1k1 NL;Var2 RL_Var2 NL	0	0	0	0	0	0	0	0	0	0	0	2	2	2	2	2	0	0
5.55668	5.33289	6.3854	4.91003	5.05862	5.62948	4.69801	5.64104	5.34051	5.6341	6.20121	4.80415	4.95759	4.4198	3.44289	4.13032	auxin mediated signaling pathway;biological regulation;cellular process;cellular response to auxin stimulus;cellular response to chemical stimulus;cellular response to endogenous stimulus;cellular response to hormone stimulus;cellular response to organic substance;cellular response to stimulus;hormone-mediated signaling pathway;intracellular protein kinase cascade;intracellular signal transductio…	adenyl nucleotide binding;adenyl ribonucleotide binding;ATP binding;binding;catalytic activity;kinase activity;MAP kinase activity;molecular transducer activity;nucleotide binding;phosphotransferase activity, alcohol group as acceptor;protein kinase activity;protein serine/threonine kinase activity;purine nucleotide binding;purine ribonucleoside triphosphate binding;purine ribonucleotide binding;…	cell part;intracellular membrane-bounded organelle;intracellular organelle;intracellular part;membrane-bounded organelle;nucleus;organelle	Acute myeloid leukemia;Adherens junction;Aldosterone-regulated sodium reabsorption;Alzheimer's disease;Axon guidance;B cell receptor signaling pathway;Bladder cancer;Chagas disease (American trypanosomiasis);Chemokine signaling pathway;Chronic myeloid leukemia;Colorectal cancer;Dorso-ventral axis formation;Endometrial cancer;ErbB signaling pathway;Fc epsilon RI signaling pathway;Fc gamma R-mediat…	At2g46070	AT2G46070											1	1	1	1	1	1	1	1	1	1	1	1	1	1	1	1	1	1
10.4075	10.5799	10.4127	10.4534	10.0555	10.3757	10.4313	10.7855	10.6465	10.4317	10.4404	10.5495	10.5364	10.5575	10.6925	10.6085	cellular lipid metabolic process;cellular metabolic process;cellular process;lipid metabolic process;membrane lipid metabolic process;metabolic process;primary metabolic process;sphingolipid metabolic process	catalytic activity;ceramidase activity;hydrolase activity;hydrolase activity, acting on carbon-nitrogen (but not peptide) bonds;hydrolase activity, acting on carbon-nitrogen (but not peptide) bonds, in linear amides	extracellular region	Sphingolipid metabolism	At2g38010	AT2G38010											5	5	5	5	5	5	5	5	5	5	5	5	5	5	5	5	5	5
9.21461	7.66839	NaN	9.17186	9.04847	8.95337	8.98398	9.1911	8.57179	9.37768	8.3869	9.04081	9.06185	8.65029	9.19535	9.11586	cellular macromolecule metabolic process;cellular metabolic process;cellular process;cellular protein metabolic process;macromolecule metabolic process;macromolecule modification;metabolic process;primary metabolic process;protein metabolic process;protein modification by small protein conjugation;protein modification by small protein conjugation or removal;protein modification process;protein ub…	acid-amino acid ligase activity;binding;catalytic activity;ligase activity;ligase activity, forming carbon-nitrogen bonds;protein binding;small conjugating protein binding;small conjugating protein ligase activity;ubiquitin binding;ubiquitin-protein ligase activity	cell part;intracellular part;macromolecular complex;protein complex;ubiquitin ligase complex		At2g25320	AT2G25320											2	2	0	2	2	2	2	2	3	2	1	3	3	3	2	3	2	2
7.49052	7.44636	7.2414	NaN	7.20275	7.0023	7.60625	7.98688	7.23239	7.76915	NaN	7.60719	7.26716	7.22926	7.5158	7.56536	autophagic vacuole assembly;autophagy;catabolic process;cell communication;cellular catabolic process;cellular component assembly;cellular component assembly at cellular level;cellular component organization;cellular component organization at cellular level;cellular component organization or biogenesis;cellular component organization or biogenesis at cellular level;cellular macromolecule metaboli…	catalytic activity;cysteine-type endopeptidase activity;cysteine-type peptidase activity;endopeptidase activity;hydrolase activity;peptidase activity;peptidase activity, acting on L-amino acid peptides	cell part;cytoplasmic part;cytosol;intracellular part	Regulation of autophagy	At2g44140;ATG4A	AT2G44140											1	1	1	0	1	1	1	1	1	1	0	1	1	1	1	1	1	1
7.35247	7.71749	8.55065	8.60112	8.47344	8.82339	7.8067	8.28679	7.98724	7.66899	8.31255	8.23133	8.18737	8.68264	8.48454	8.39547	base-excision repair;cellular macromolecule metabolic process;cellular metabolic process;cellular nitrogen compound metabolic process;cellular process;cellular response to stimulus;cellular response to stress;DNA metabolic process;DNA repair;macromolecule metabolic process;metabolic process;nitrogen compound metabolic process;nucleic acid metabolic process;nucleobase-containing compound metabolic…	binding;carbon-oxygen lyase activity;catalytic activity;cation binding;damaged DNA binding;DNA binding;DNA N-glycosylase activity;DNA-(apurinic or apyrimidinic site) lyase activity;hydrolase activity;hydrolase activity, acting on glycosyl bonds;hydrolase activity, hydrolyzing N-glycosyl compounds;ion binding;lyase activity;metal ion binding;nucleic acid binding;oxidized base lesion DNA N-glycosyl…	cell part;intracellular membrane-bounded organelle;intracellular organelle;intracellular part;membrane-bounded organelle;nucleus;organelle	Base excision repair	At1g52500;FPG1	AT1G52500											3	3	3	3	3	3	3	3	3	3	3	3	3	3	3	3	3	3
7.21865	6.77019	6.38929	6.53179	6.83327	6.22001	6.11613	5.51482	6.12663	6.0545	5.76656	6.40276	6.3122	6.23193	6.53105	6.0196	biological regulation;biosynthetic process;cellular biosynthetic process;cellular macromolecule biosynthetic process;cellular macromolecule metabolic process;cellular metabolic process;cellular nitrogen compound metabolic process;cellular process;macromolecule biosynthetic process;macromolecule metabolic process;metabolic process;nitrogen compound metabolic process;nucleic acid metabolic process;…	binding;DNA binding;nucleic acid binding	cell part;intracellular membrane-bounded organelle;intracellular organelle;intracellular part;membrane-bounded organelle;nucleus;organelle		At2g43140;BHLH129	AT2G43140											2	2	2	2	2	1	2	2	2	2	2	2	2	2	2	2	2	2
10.8857	10.6586	10.9943	10.8916	10.8298	11.1097	10.8579	10.6878	10.9729	11.0749	11.1254	11.0258	10.9662	11.1473	11.1139	11.1666	amyloplast organization;cellular component organization;cellular component organization at cellular level;cellular component organization or biogenesis;cellular component organization or biogenesis at cellular level;cellular process;gravitropism;multicellular organismal process;negative gravitropism;organelle organization;plastid organization;response to abiotic stimulus;response to external stim…		cell part;cytoplasmic part;intracellular organelle part;intracellular part;membrane;organelle membrane;organelle part;plant-type vacuole membrane;vacuolar membrane;vacuolar part		At2g36810;SGR6	AT2G36810									+	Var2 RL_Var2 NL	12	13	12	15	15	13	15	15	15	15	14	15	15	14	15	15	12	13
14.7041	15.006	15.2609	15.191	15.2681	15.3698	15.2076	15.1907	14.2998	14.3529	14.8118	14.2608	14.2312	14.6272	13.9752	13.9434	cellular component organization;cellular component organization at cellular level;cellular component organization or biogenesis;cellular component organization or biogenesis at cellular level;cellular membrane organization;cellular process;membrane organization;organelle organization;plastid membrane organization;thylakoid membrane organization;vesicle organization		cell part;chloroplast;chloroplast envelope;chloroplast inner membrane;chloroplast membrane;chloroplast part;chloroplast stroma;chloroplast thylakoid;chloroplast thylakoid membrane;chromosome;cytoplasmic chromosome;cytoplasmic part;envelope;intracellular membrane-bounded organelle;intracellular non-membrane-bounded organelle;intracellular organelle;intracellular organelle part;intracellular part;m…		At1g65260;VIPP1	AT1G65260								+	+	Abc1k1 RL_Abc1k1 NL;Var2 RL_Var2 NL	22	22	22	22	23	22	22	22	22	22	22	22	22	22	22	23	22	22
11.0878	11.4003	11.311	11.2178	11.341	11.1511	11.4323	11.5092	11.1737	11.2585	11.0111	11.7027	11.4728	11.5926	11.7042	11.8321		binding;DNA binding;nucleic acid binding;sequence-specific DNA binding			At2g37020	AT2G37020								+	+	Abc1k1 RL_Abc1k1 NL;Var2 RL_Var2 NL	9	10	10	10	10	9	10	10	10	10	10	10	10	10	10	10	9	10
9.37402	9.51111	9.40345	9.03786	9.03316	9.0749	9.31014	9.14176	9.569	9.36893	9.41199	9.63461	9.51546	9.57025	9.7384	9.87927	cellular macromolecule metabolic process;cellular metabolic process;cellular nitrogen compound metabolic process;cellular process;macromolecule metabolic process;maturation of SSU-rRNA;metabolic process;ncRNA metabolic process;ncRNA processing;nitrogen compound metabolic process;nucleic acid metabolic process;nucleobase-containing compound metabolic process;primary metabolic process;RNA metabolic…		cell part;cytoplasmic part;cytosol;intracellular non-membrane-bounded organelle;intracellular organelle;intracellular organelle part;intracellular part;macromolecular complex;Noc complex;Noc4p-Nop14p complex;non-membrane-bounded organelle;nuclear part;nucleolar part;nucleolus;organelle;organelle part;preribosome;protein complex;ribonucleoprotein complex;small-subunit processome		At1g69070	AT1G69070								+	+	Abc1k1 RL_Abc1k1 NL;Var2 RL_Var2 NL	8	10	8	8	9	8	9	8	10	9	10	9	9	9	9	10	8	10
8.36934	8.17933	7.96609	7.9878	8.05219	7.92283	8.9665	8.00957	8.87595	7.48225	8.37541	7.82222	8.27603	8.41048	7.73877	7.43179	biological regulation;cation transport;cellular potassium ion transport;cellular process;cellular response to stimulus;establishment of localization;ion transmembrane transport;ion transport;metal ion transport;monovalent inorganic cation transport;potassium ion import;potassium ion transmembrane transport;potassium ion transport;regulation of biological process;regulation of cellular process;res…	adenyl nucleotide binding;adenyl ribonucleotide binding;ATP binding;binding;catalytic activity;cation channel activity;cation transmembrane transporter activity;channel activity;ion channel activity;ion transmembrane transporter activity;kinase activity;nucleotide binding;passive transmembrane transporter activity;phosphotransferase activity, alcohol group as acceptor;potassium channel activity;p…	cell part;cytoplasm;cytoplasmic part;cytosol;intracellular membrane-bounded organelle;intracellular organelle;intracellular part;membrane;membrane-bounded organelle;nucleus;organelle;plasma membrane;plastid		At1g30270;CIPK23	AT1G30270											2	2	2	2	2	2	2	1	2	2	2	2	2	1	2	2	2	2
8.30903	8.77648	8.71173	8.5027	8.58679	8.90927	8.54238	8.35899	9.40939	9.30051	9.52279	9.06197	9.3856	9.11499	9.60824	9.61884	cellular metabolic process;cellular process;dephosphorylation;metabolic process;phosphate-containing compound metabolic process;phosphorus metabolic process	acid phosphatase activity;binding;catalytic activity;cation binding;hydrolase activity;hydrolase activity, acting on ester bonds;ion binding;metal ion binding;phosphatase activity;phosphoric ester hydrolase activity	cell part;cytoplasmic part;extracellular region;intracellular membrane-bounded organelle;intracellular organelle;intracellular part;membrane-bounded organelle;organelle;vacuole	Aminobenzoate degradation;ko05152;Riboflavin metabolism	At1g14700;PAP3	AT1G14700							+		+	Col RL_Col NL;Var2 RL_Var2 NL	5	5	5	5	5	5	5	5	5	5	4	5	5	5	5	5	5	5
10.8438	11.0784	10.916	10.9858	10.8967	10.6153	10.7276	10.8778	10.9508	11.0529	11.0035	11.0276	11.1305	11.0611	11.0875	11.1778	cellular component assembly;cellular component assembly at cellular level;cellular component organization;cellular component organization at cellular level;cellular component organization or biogenesis;cellular component organization or biogenesis at cellular level;cellular macromolecular complex assembly;cellular macromolecular complex subunit organization;cellular membrane organization;cellular…	1-phosphatidylinositol binding;binding;lipid binding;phosphatidylinositol binding;phospholipid binding	cell part;clathrin-coated vesicle;coated pit;coated vesicle;cytoplasmic membrane-bounded vesicle;cytoplasmic part;cytoplasmic vesicle;Golgi apparatus;intracellular membrane-bounded organelle;intracellular organelle;intracellular part;membrane part;membrane-bounded organelle;membrane-bounded vesicle;organelle;vesicle		At1g14910	AT1G14910									+	Var2 RL_Var2 NL	5	5	4	5	5	5	5	5	5	5	4	5	5	5	5	5	5	5
10.8276	10.4673	10.502	10.5727	10.616	10.7075	10.7042	10.6768	10.5965	10.6847	10.746	10.5416	10.6116	10.372	10.6401	10.5901	anatomical structure morphogenesis;cell growth;cell morphogenesis;cell morphogenesis involved in differentiation;cellular component morphogenesis;cellular component organization;cellular component organization at cellular level;cellular component organization or biogenesis;cellular component organization or biogenesis at cellular level;cellular developmental process;cellular process;developmental…	binding;lipid binding;phospholipid binding	cell part;endomembrane system;extrinsic to membrane;membrane part		At1g03060	AT1G03060											12	12	11	12	10	10	13	13	13	13	13	14	13	13	14	14	12	12
6.54307	6.95061	5.64736	6.92887	7.24299	5.20438	6.93965	6.79743	6.67769	7.2277	4.68847	7.39907	7.13282	6.51176	7.47729	7.84496	biosynthetic process;cellular biosynthetic process;cellular macromolecule biosynthetic process;cellular macromolecule metabolic process;cellular metabolic process;cellular nitrogen compound metabolic process;cellular process;macromolecule biosynthetic process;macromolecule metabolic process;metabolic process;nitrogen compound metabolic process;nucleic acid metabolic process;nucleobase-containing …	binding;chromatin binding;DNA binding;nucleic acid binding;nucleic acid binding transcription factor activity;sequence-specific DNA binding transcription factor activity	cell part;intracellular membrane-bounded organelle;intracellular organelle;intracellular part;membrane-bounded organelle;nucleus;organelle		At1g01520;RVE3	AT1G01520									+	Var2 RL_Var2 NL	1	1	1	1	1	1	1	1	1	1	1	1	1	1	1	1	1	1
11.54	11.5352	11.6464	11.4638	11.3288	11.5839	11.4676	11.4055	11.6273	11.6354	11.7398	11.7496	11.7695	11.9167	11.8643	11.9488	cellular macromolecule metabolic process;cellular metabolic process;cellular nitrogen compound metabolic process;cellular process;establishment of localization;establishment of RNA localization;macromolecule metabolic process;metabolic process;mRNA metabolic process;mRNA processing;mRNA transport;nitrogen compound metabolic process;nucleic acid metabolic process;nucleic acid transport;nucleobase-…	binding;catalytic activity;kinase activity;molecular transducer activity;nucleic acid binding;phosphotransferase activity, alcohol group as acceptor;phosphotransferase activity, nitrogenous group as acceptor;protein histidine kinase activity;protein kinase activity;RNA binding;signal transducer activity;transferase activity;transferase activity, transferring phosphorus-containing groups;two-compo…	cell part;intracellular organelle part;intracellular part;macromolecular complex;membrane;nuclear part;organelle part;protein complex;THO complex	RNA transport;Spliceosome	At1g24706;THO2	AT1G24706								+	+	Abc1k1 RL_Abc1k1 NL;Var2 RL_Var2 NL	21	22	22	24	23	21	20	24	22	23	22	24	24	25	24	24	21	22
NaN	NaN	4.64796	NaN	NaN	NaN	NaN	5.05635	4.73124	4.37182	4.71277	NaN	4.96024	4.18652	4.69571	5.13927	metabolic process	acetylglucosaminyltransferase activity;catalytic activity;transferase activity;transferase activity, transferring glycosyl groups;transferase activity, transferring hexosyl groups;UDP-glycosyltransferase activity	cell part;cytoplasmic part;Golgi apparatus;intracellular membrane-bounded organelle;intracellular organelle;intracellular part;membrane;membrane-bounded organelle;organelle		At1g11940	AT1G11940								+		Abc1k1 RL_Abc1k1 NL	0	0	1	0	0	0	0	1	1	1	1	0	1	1	1	1	0	0
6.84955	6.83842	5.09581	7.28999	7.64877	7.84902	7.80446	7.30149	7.14823	6.77982	5.80294	7.43855	7.57906	7.57523	7.50767	7.29206		1,3-beta-D-glucan binding;binding;carbohydrate binding;pattern binding;polysaccharide binding	anchored to membrane;cell junction;cell part;cell-cell junction;intrinsic to membrane;membrane;membrane part;plasma membrane;plasmodesma		At1g18650;PDCB3	AT1G18650											1	2	1	1	2	1	2	2	1	2	2	2	2	2	2	2	1	2
6.14334	5.32344	5.0881	5.39517	6.01851	5.22891	5.96486	NaN	5.65971	6.06271	6.1935	6.60618	7.08032	6.72809	6.16791	6.98173	biological regulation;cellular process;establishment of localization;establishment of protein localization;maintenance of location;maintenance of location in cell;maintenance of protein localization in endoplasmic reticulum;maintenance of protein localization to organelle;maintenance of protein location;maintenance of protein location in cell;protein retention in ER lumen;protein transport;regula…	binding;ER retention sequence binding;peptide binding;signal sequence binding	cell part;cis-Golgi network;cytoplasmic part;endoplasmic reticulum;endoplasmic reticulum membrane;endoplasmic reticulum part;Golgi apparatus;Golgi apparatus part;integral to membrane;intracellular membrane-bounded organelle;intracellular organelle;intracellular organelle part;intracellular part;intrinsic to membrane;membrane;membrane part;membrane-bounded organelle;organelle;organelle membrane;or…	Vibrio cholerae infection	At1g29330;ERD2A	AT1G29330								+		Abc1k1 RL_Abc1k1 NL	1	1	1	1	1	1	1	0	1	1	1	1	1	1	1	1	1	1
10.968	10.75	10.6942	10.9907	11.015	10.7457	11.042	11.1193	10.8812	10.9429	10.6746	10.8863	10.8888	10.9367	11.0776	10.9892					At1g55980;At1g56000	AT1G55980;AT1G56000											9	9	9	8	9	9	9	9	9	9	9	9	9	9	9	9	9	9
7.6524	8.91271	9.24535	8.3407	8.65751	8.78362	9.10877	9.02805	8.9617	8.85199	9.20893	9.45066	9.50911	9.31619	9.35277	9.662	cellular macromolecule metabolic process;cellular metabolic process;cellular nitrogen compound metabolic process;cellular process;macromolecule metabolic process;macromolecule methylation;macromolecule modification;metabolic process;methylation;mRNA metabolic process;mRNA methylation;mRNA modification;nitrogen compound metabolic process;nucleic acid metabolic process;nucleobase-containing compoun…	catalytic activity;methyltransferase activity;mRNA (2'-O-methyladenosine-N6-)-methyltransferase activity;mRNA methyltransferase activity;N-methyltransferase activity;RNA methyltransferase activity;rRNA (adenine) methyltransferase activity;rRNA (adenine-N6,N6-)-dimethyltransferase activity;rRNA methyltransferase activity;S-adenosylmethionine-dependent methyltransferase activity;transferase activit…			At1g01860	AT1G01860								+		Abc1k1 RL_Abc1k1 NL	3	2	4	2	3	3	5	2	2	4	5	5	3	5	5	5	3	2
7.16202	8.06335	7.77698	8.32283	8.32086	8.34189	8.026	7.32684	7.5358	7.2812	8.04708	7.78261	7.22423	7.24497	7.13744	6.21739	carbohydrate transmembrane transport;carbohydrate transport;cation transport;cellular process;establishment of localization;glucose import;glucose transport;hexose transmembrane transport;hexose transport;hydrogen transport;ion transport;monosaccharide transport;monovalent inorganic cation transport;organic substance transport;proton transport;transmembrane transport;transport	active transmembrane transporter activity;carbohydrate transmembrane transporter activity;cation transmembrane transporter activity;cation:sugar symporter activity;glucose transmembrane transporter activity;hexose transmembrane transporter activity;ion transmembrane transporter activity;monosaccharide transmembrane transporter activity;secondary active transmembrane transporter activity;solute:ca…	cell part;integral to membrane;integral to plasma membrane;intrinsic to membrane;intrinsic to plasma membrane;membrane part;plasma membrane part		At1g54730	AT1G54730								+		Abc1k1 RL_Abc1k1 NL	1	2	2	2	2	2	2	1	2	2	2	2	2	2	2	2	1	2
9.81504	9.66819	9.90015	9.46326	9.968	9.49434	9.60851	9.45155	10.3502	10.1277	10.1699	11.1463	11.1817	10.8383	10.9169	10.5689	cellular macromolecule metabolic process;cellular metabolic process;cellular nitrogen compound metabolic process;cellular process;macromolecule metabolic process;metabolic process;nitrogen compound metabolic process;nucleic acid metabolic process;nucleobase-containing compound metabolic process;primary metabolic process;RNA metabolic process;RNA processing	binding;catalytic activity;endonuclease activity;endonuclease activity, active with either ribo- or deoxyribonucleic acids and producing 5'-phosphomonoesters;endoribonuclease activity;endoribonuclease activity, producing 5'-phosphomonoesters;hydrolase activity;hydrolase activity, acting on ester bonds;nuclease activity;nucleic acid binding;ribonuclease activity;ribonuclease III activity;RNA bindi…			At3g13730;At3g13740	AT3G13730;AT3G13740				+				+	+	Abc1k1 RL_Abc1k1 NL;Abc1k1 RL_Col RL;Var2 RL_Var2 NL	6	6	4	6	6	5	6	6	6	6	6	6	6	6	6	6	6	6
10.1261	9.50643	9.64892	8.75593	9.39076	9.517	9.59214	9.16013	10.4578	10.7389	10.5835	10.6097	10.3745	10.1613	10.4017	10.6026	catabolic process;cellular catabolic process;cellular macromolecule catabolic process;cellular macromolecule metabolic process;cellular metabolic process;cellular process;macromolecule catabolic process;macromolecule metabolic process;metabolic process;modification-dependent macromolecule catabolic process;modification-dependent protein catabolic process;primary metabolic process;protein metaboli…	catalytic activity;cysteine-type peptidase activity;hydrolase activity;peptidase activity;peptidase activity, acting on L-amino acid peptides			At3g21280;UBP7	AT3G21280								+	+	Abc1k1 RL_Abc1k1 NL;Var2 RL_Var2 NL	4	4	3	3	4	4	4	2	4	4	4	4	4	4	4	4	4	4
9.6334	9.22879	8.94446	9.73526	9.73632	9.5675	9.41848	9.87194	10.4795	10.4701	10.1288	10.5494	10.4476	10.6484	10.632	10.98	developmental process;developmental process involved in reproduction;embryo development;embryo development ending in seed dormancy;reproductive process	binding;carbohydrate binding			At3g16440;JAL32	AT3G16440							+	+	+	Abc1k1 RL_Abc1k1 NL;Col RL_Col NL;Var2 RL_Var2 NL	6	5	5	5	6	6	6	5	6	6	6	6	6	6	6	6	6	5
4.12655	5.55665	5.85302	NaN	4.55215	NaN	NaN	NaN	5.04295	4.91406	4.99572	5.76011	5.42621	5.8266	4.68084	5.68699	biological regulation;biosynthetic process;cellular biosynthetic process;cellular macromolecule biosynthetic process;cellular macromolecule metabolic process;cellular metabolic process;cellular nitrogen compound metabolic process;cellular process;macromolecule biosynthetic process;macromolecule metabolic process;metabolic process;nitrogen compound metabolic process;nucleic acid metabolic process;…		cell part;intracellular organelle part;intracellular part;macromolecular complex;mediator complex;nuclear part;nucleoplasm part;organelle part;protein complex		At3g09180;MED27	AT3G09180				+						Abc1k1 RL_Col RL	1	1	1	0	1	0	0	0	1	1	1	1	1	1	1	1	1	1
11.3201	11.216	11.292	11.1516	11.1224	11.353	11.0716	11.0502	11.4345	11.2509	11.5219	11.3398	11.2803	11.3852	11.4578	11.4364	biological regulation;cellular component assembly;cellular component assembly at cellular level;cellular component organization;cellular component organization at cellular level;cellular component organization or biogenesis;cellular component organization or biogenesis at cellular level;cellular macromolecular complex assembly;cellular macromolecular complex subunit organization;cellular process;…		cell part;cytoplasmic part;intracellular non-membrane-bounded organelle;intracellular organelle;intracellular part;macromolecular complex;non-membrane-bounded organelle;organelle;ribonucleoprotein complex;RNA granule;stress granule		At3g14010;CID4	AT3G14010									+	Var2 RL_Var2 NL	10	9	9	10	10	9	9	10	10	10	10	10	10	10	10	10	10	9
9.15958	9.2225	9.01705	9.17964	9.41793	9.54935	9.06438	8.45746	8.62038	8.71812	8.84339	8.99255	8.78259	8.91297	8.11594	8.59843	anatomical structure development;biological regulation;biosynthetic process;cellular biosynthetic process;cellular macromolecule biosynthetic process;cellular macromolecule metabolic process;cellular metabolic process;cellular nitrogen compound metabolic process;cellular process;cellular response to chemical stimulus;cellular response to cytokinin stimulus;cellular response to endogenous stimulus…	binding;chromatin binding;DNA binding;molecular transducer activity;nucleic acid binding;nucleic acid binding transcription factor activity;sequence-specific DNA binding transcription factor activity;signal transducer activity;two-component response regulator activity	cell part;intracellular membrane-bounded organelle;intracellular organelle;intracellular part;membrane-bounded organelle;nucleus;organelle	Plant hormone signal transduction	ARR1;At3g16857	AT3G16857							+	+		Abc1k1 RL_Abc1k1 NL;Col RL_Col NL	2	2	2	2	2	2	2	2	2	2	2	2	2	2	2	1	2	2
6.56587	7.54582	7.81682	7.95732	7.45255	7.94536	8.31865	8.12242	7.028	7.16694	7.57874	7.55766	7.59656	7.54038	7.96612	8.4928	auxin metabolic process;biological regulation;cellular metabolic process;cellular process;hormone metabolic process;metabolic process;regulation of biological quality;regulation of hormone levels	catalytic activity;hydrolase activity;hydrolase activity, acting on carbon-nitrogen (but not peptide) bonds;IAA-amino acid conjugate hydrolase activity;IAA-Leu conjugate hydrolase activity;IAA-Phe conjugate hydrolase activity	cell part;cytoplasmic part;endoplasmic reticulum;intracellular membrane-bounded organelle;intracellular organelle;intracellular part;membrane-bounded organelle;organelle		At3g02875	AT3G02875											3	2	1	3	3	3	2	2	3	3	3	2	3	3	3	2	3	2
7.45584	7.63533	8.20202	7.93082	7.78158	8.5509	7.32356	7.2164	7.72644	8.36047	8.43414	8.27091	8.29075	8.6877	8.20438	8.28777	cellular metabolic process;cellular process;dephosphorylation;metabolic process;multicellular organismal process;phosphate-containing compound metabolic process;phosphorus metabolic process;pollen germination;seed germination	acid phosphatase activity;binding;catalytic activity;cation binding;hydrolase activity;hydrolase activity, acting on ester bonds;ion binding;metal ion binding;phosphatase activity;phosphoric ester hydrolase activity	extracellular region		At3g07130;PAP15	AT3G07130									+	Var2 RL_Var2 NL	2	3	3	2	3	2	2	3	3	2	3	3	3	3	3	3	2	3
10.3969	10.1722	9.88485	9.92141	9.74198	9.66651	10.1811	10.3435	10.4474	10.4534	9.41539	10.4963	10.1192	10.3603	10.33	10.5275	biological regulation;regulation of biological process;regulation of catalytic activity;regulation of cellular metabolic process;regulation of cellular process;regulation of cellular protein metabolic process;regulation of circadian rhythm;regulation of kinase activity;regulation of macromolecule metabolic process;regulation of metabolic process;regulation of molecular function;regulation of phos…	binding;catalytic activity;enzyme regulator activity;kinase activity;kinase regulator activity;protein binding;protein kinase regulator activity;transcription factor binding;transferase activity;transferase activity, transferring phosphorus-containing groups	cell part;intracellular part;macromolecular complex;protein complex;protein kinase CK2 complex	Adherens junction;Circadian rhythm - plant;Measles;Ribosome biogenesis in eukaryotes;Tight junction;Wnt signaling pathway	At3g60250;CKB3	AT3G60250								+		Abc1k1 RL_Abc1k1 NL	2	3	2	3	3	3	3	2	3	3	3	3	3	3	3	3	2	3
10.3516	9.98582	10.27	10.2346	9.99788	10.5462	10.2133	10.3126	9.89279	9.75543	9.884	9.63617	9.55651	9.8376	9.97712	10.1942		binding;catalytic activity;cation binding;heme binding;ion binding;iron ion binding;metal ion binding;monooxygenase activity;oxidoreductase activity;oxidoreductase activity, acting on paired donors, with incorporation or reduction of molecular oxygen;tetrapyrrole binding;transition metal ion binding	cell part;integral to membrane;intrinsic to membrane;membrane part		At3g14690;CYP72A15	AT3G14690											4	5	5	5	4	3	4	5	6	6	4	4	5	5	5	6	4	5
9.07645	9.29554	8.94131	8.39451	9.01059	8.90202	9.18006	8.8739	8.83871	9.00408	9.21543	8.34424	8.51952	7.82163	8.57858	8.74971			extracellular region		At3g52370;FLA15	AT3G52370											2	3	3	2	3	3	3	2	3	3	3	2	3	3	3	3	2	3
7.25863	7.64404	7.67324	7.07997	NaN	7.65793	6.90381	7.20466	7.2467	7.19921	8.19312	7.28055	7.52443	7.8203	6.66501	6.82565	metabolic process	catalytic activity;transferase activity;transferase activity, transferring glycosyl groups	cell part;cytoplasmic part;Golgi apparatus;intracellular membrane-bounded organelle;intracellular organelle;intracellular part;membrane-bounded organelle;organelle		At3g26440	AT3G26440											1	1	1	1	0	1	1	1	1	1	1	1	1	1	1	1	1	1
5.9522	6.20392	6.53427	5.35044	6.1323	7.28719	5.67759	4.92286	5.33745	4.34017	6.13628	NaN	NaN	4.88414	NaN	NaN	anion transport;carbohydrate transmembrane transport;carbohydrate transport;cellular process;establishment of localization;ion transport;monosaccharide transport;organic acid transport;organic anion transport;organic substance transport;phosphoenolpyruvate transport;phosphoglycerate transport;transmembrane transport;transport;triose phosphate transmembrane transport;triose phosphate transport	active transmembrane transporter activity;anion transmembrane transporter activity;anion:anion antiporter activity;antiporter activity;carbohydrate transmembrane transporter activity;ion transmembrane transporter activity;monosaccharide transmembrane transporter activity;organic acid transmembrane transporter activity;organic anion transmembrane transporter activity;phosphoenolpyruvate:phosphate …	cell part;chloroplast membrane;chloroplast part;cytoplasmic part;Golgi apparatus;integral to membrane;intracellular membrane-bounded organelle;intracellular organelle;intracellular organelle part;intracellular part;intrinsic to membrane;membrane;membrane part;membrane-bounded organelle;organelle;organelle membrane;organelle part;plastid membrane;plastid part		At3g01550;PPT2	AT3G01550											1	1	1	1	1	1	1	1	1	1	1	0	0	1	0	0	1	1
8.75075	6.77561	7.53519	NaN	6.88815	6.63349	9.17897	9.45285	9.06603	9.3403	9.34471	8.78496	9.15954	NaN	8.57236	9.03184	cellular component organization;cellular component organization at cellular level;cellular component organization or biogenesis;cellular component organization or biogenesis at cellular level;cellular process;cortical cytoskeleton organization;cortical microtubule organization;cytoplasmic microtubule organization;cytoskeleton organization;growth;microtubule cytoskeleton organization;microtubule n…		cell junction;cell part;cell-cell junction;cytoplasm;cytoplasmic part;cytoskeletal part;intracellular non-membrane-bounded organelle;intracellular organelle;intracellular organelle part;intracellular part;macromolecular complex;microtubule;microtubule organizing center;non-membrane-bounded organelle;organelle;organelle part;plasmodesma;protein complex;spindle;spindle pole		At3g53760;GCP4	AT3G53760											2	2	2	0	1	1	2	2	2	2	1	2	2	0	2	2	2	2
9.43081	9.15349	8.78712	9.35727	9.02428	8.93619	9.27108	8.50738	8.95347	9.37316	9.15203	8.93817	9.26403	8.77082	9.45293	9.36548	anatomical structure development;biological regulation;catabolic process;cellular catabolic process;cellular macromolecule catabolic process;cellular macromolecule metabolic process;cellular metabolic process;cellular process;cellular protein metabolic process;developmental process;developmental process involved in reproduction;macromolecule catabolic process;macromolecule metabolic process;macro…	catalytic activity;cysteine-type endopeptidase activity;cysteine-type peptidase activity;endopeptidase activity;hydrolase activity;peptidase activity;peptidase activity, acting on L-amino acid peptides;small conjugating protein-specific protease activity;ubiquitin-specific protease activity	cell part;cytoplasm;intracellular non-membrane-bounded organelle;intracellular organelle;intracellular organelle part;intracellular part;non-membrane-bounded organelle;nuclear part;nucleolus;organelle;organelle part		At3g49600;UBP26	AT3G49600											5	4	3	3	4	4	3	5	4	5	4	4	3	4	3	5	5	4
9.9235	9.94894	9.77915	9.85044	9.53099	9.90566	9.77453	9.57878	9.5869	9.3219	9.64592	9.49982	9.33258	9.34097	9.11617	9.17271		binding;catalytic activity;cation binding;copper ion binding;hydrolase activity;ion binding;metal ion binding;transition metal ion binding;zinc ion binding			At3g45740	AT3G45740									+	Var2 RL_Var2 NL	4	4	5	4	4	5	4	5	4	4	5	5	5	4	4	4	4	4
10.6769	10.6824	10.3881	10.7548	10.6328	10.3847	10.504	10.6844	10.9333	10.8506	10.9639	10.6013	10.6722	10.2667	10.7403	10.6578		adenyl nucleotide binding;adenyl ribonucleotide binding;ATP binding;binding;nucleotide binding;purine nucleotide binding;purine ribonucleoside triphosphate binding;purine ribonucleotide binding;ribonucleotide binding	cell part;chloroplast;cytoplasmic part;intracellular membrane-bounded organelle;intracellular organelle;intracellular part;membrane-bounded organelle;organelle;plastid		At3g24530	AT3G24530											8	8	8	8	8	7	8	8	9	9	8	9	9	9	9	9	8	8
9.34174	9.41439	9.47256	8.51697	9.00393	9.12474	8.95944	9.25742	9.18796	9.30024	9.60371	9.39756	9.19097	9.64938	9.5837	9.28885		binding;DNA binding;nucleic acid binding			At3g52170	AT3G52170											7	7	5	7	7	6	5	7	8	7	7	8	8	8	8	8	7	7
12.0718	11.9642	12.0699	11.9909	11.9923	11.7719	11.9536	12.0167	12.0826	12.1337	12.0768	12.1207	12.0851	12.0522	12.1705	12.2706					At3g45190	AT3G45190									+	Var2 RL_Var2 NL	19	16	16	19	17	16	19	18	17	19	17	19	18	18	19	19	19	16
12.9989	12.9543	13.0104	13.0165	13.0337	13.0799	12.962	12.9988	12.9662	13.0054	12.9353	13.0777	13.136	13.1282	13.123	13.1999	biological regulation;biosynthetic process;cellular biosynthetic process;cellular macromolecule biosynthetic process;cellular macromolecule metabolic process;cellular metabolic process;cellular nitrogen compound metabolic process;cellular process;developmental process;macromolecule biosynthetic process;macromolecule metabolic process;metabolic process;nitrogen compound metabolic process;nucleic a…	binding;cation binding;DNA binding;ion binding;metal ion binding;nucleic acid binding	cell part;cytoplasmic part;cytosol;intracellular membrane-bounded organelle;intracellular organelle;intracellular part;membrane-bounded organelle;nucleus;organelle		At3g42170;HAT	AT3G42170				+					+	Abc1k1 RL_Col RL;Var2 RL_Var2 NL	26	26	26	25	26	25	25	26	26	24	26	26	24	26	24	25	26	26
8.96004	9.01819	9.00522	8.40545	8.93278	8.75642	9.33604	9.12493	8.46283	8.64132	9.08407	8.26515	8.78725	7.30444	8.20279	8.60286	alcohol metabolic process;metabolic process;oxidation-reduction process;small molecule metabolic process	binding;catalytic activity;coenzyme binding;cofactor binding;flavin adenine dinucleotide binding;long-chain-alcohol oxidase activity;oxidoreductase activity;oxidoreductase activity, acting on CH-OH group of donors;oxidoreductase activity, acting on the CH-OH group of donors, oxygen as acceptor	cell part;integral to membrane;intracellular membrane-bounded organelle;intracellular organelle;intracellular part;intrinsic to membrane;membrane part;membrane-bounded organelle;organelle		At3g23410;FAO3	AT3G23410									+	Var2 RL_Var2 NL	5	5	4	5	4	4	5	5	5	5	5	4	5	4	5	5	5	5
7.97856	7.16906	NaN	6.98166	8.46616	7.83641	NaN	NaN	7.8066	7.93298	NaN	7.87873	8.01077	7.29674	7.49549	7.49016	cell cycle process;cell division;cellular component organization;cellular component organization at cellular level;cellular component organization or biogenesis;cellular component organization or biogenesis at cellular level;cellular macromolecule metabolic process;cellular metabolic process;cellular nitrogen compound metabolic process;cellular process;chromosome condensation;chromosome organizat…		cell part;intracellular membrane-bounded organelle;intracellular organelle;intracellular part;membrane-bounded organelle;nucleus;organelle	Cell cycle - yeast	At3g57060	AT3G57060									+	Var2 RL_Var2 NL	3	2	0	2	1	1	0	0	2	2	0	2	2	3	2	2	3	2
14.4937	14.7411	14.4812	14.5246	14.808	14.819	14.912	14.7476	14.4503	14.5621	15.0214	14.6034	14.586	14.8104	14.5654	14.7456	alcohol biosynthetic process;alcohol metabolic process;anatomical structure development;biosynthetic process;cellular biosynthetic process;cellular lipid metabolic process;cellular metabolic process;cellular nitrogen compound biosynthetic process;cellular nitrogen compound metabolic process;cellular process;chlorophyll biosynthetic process;chlorophyll metabolic process;cofactor biosynthetic proce…	binding;catalytic activity;cation binding;hydrolase activity;intramolecular oxidoreductase activity;intramolecular oxidoreductase activity, transposing C=C bonds;ion binding;isomerase activity;isopentenyl-diphosphate delta-isomerase activity;metal ion binding	cell part;chloroplast;cytoplasmic part;cytosol;intracellular membrane-bounded organelle;intracellular organelle;intracellular part;membrane-bounded organelle;mitochondrion;organelle;plastid	Terpenoid backbone biosynthesis	At3g02780;IPP2	AT3G02780											18	19	18	19	19	18	19	18	18	18	18	18	19	18	19	19	18	19
10.2916	10.3877	10.9645	10.601	10.5514	11.1843	10.426	10.2279	9.78056	9.5389	10.2867	9.36192	9.20195	9.89336	8.90217	8.24194	biological regulation;cellular metabolic process;cellular nitrogen compound metabolic process;cellular process;metabolic process;negative regulation of biological process;negative regulation of biosynthetic process;negative regulation of cellular biosynthetic process;negative regulation of cellular macromolecule biosynthetic process;negative regulation of cellular metabolic process;negative regul…	binding;catalytic activity;cation binding;DNA binding;hydrolase activity;hydrolase activity, acting on ester bonds;ion binding;metal ion binding;mRNA 5'-UTR binding;mRNA binding;nuclease activity;nucleic acid binding;phytochrome binding;protein binding;RNA binding	cell part;cytoplasmic part;cytosol;intracellular membrane-bounded organelle;intracellular organelle;intracellular part;membrane-bounded organelle;nucleus;organelle		At3g02830;ZFN1	AT3G02830								+	+	Abc1k1 RL_Abc1k1 NL;Var2 RL_Var2 NL	4	4	4	4	4	4	4	4	5	5	4	5	5	5	5	4	4	4
NaN	NaN	NaN	NaN	NaN	NaN	NaN	NaN	7.53714	7.41552	7.45451	7.63091	7.82239	7.88925	7.73318	7.91547	aromatic compound biosynthetic process;biosynthetic process;cellular aromatic compound metabolic process;cellular biosynthetic process;cellular metabolic process;cellular process;developmental process;developmental process involved in reproduction;dormancy process;flavonoid biosynthetic process;flavonoid metabolic process;maintenance of seed dormancy;metabolic process;phenylpropanoid biosynthetic…	active transmembrane transporter activity;antiporter activity;cation transmembrane transporter activity;drug transmembrane transporter activity;hydrogen ion transmembrane transporter activity;inorganic cation transmembrane transporter activity;ion transmembrane transporter activity;monovalent inorganic cation transmembrane transporter activity;secondary active transmembrane transporter activity;s…	cell part;cytoplasmic part;integral to membrane;intracellular organelle part;intracellular part;intrinsic to membrane;membrane;membrane part;organelle membrane;organelle part;plant-type vacuole membrane;vacuolar membrane;vacuolar part		At3g59030	AT3G59030							+	+		Abc1k1 RL_Abc1k1 NL;Col RL_Col NL	0	0	0	0	0	0	0	0	1	1	1	1	1	1	1	1	0	0
9.99101	10.0049	10.1111	10.0208	10.1897	10.2855	10.2257	10.1416	9.44536	9.52042	9.66715	9.45865	9.03869	9.61004	9.12347	8.72894		binding;double-stranded RNA binding;nucleic acid binding;RNA binding			At3g01920	AT3G01920							+	+	+	Abc1k1 RL_Abc1k1 NL;Col RL_Col NL;Var2 RL_Var2 NL	7	7	7	7	7	7	7	7	7	7	7	7	6	7	6	7	7	7
6.5576	6.64665	5.95489	6.17621	6.96458	6.16551	6.35561	6.65665	6.0889	6.68351	6.81824	6.5687	6.38679	NaN	6.20118	6.61729	catabolic process;macromolecule catabolic process;macromolecule metabolic process;metabolic process;primary metabolic process;protein catabolic process;protein metabolic process;proteolysis	aspartic-type endopeptidase activity;aspartic-type peptidase activity;catalytic activity;endopeptidase activity;hydrolase activity;peptidase activity;peptidase activity, acting on L-amino acid peptides	anchored to membrane;anchored to plasma membrane;cell part;cell wall;external encapsulating structure;extracellular region;intrinsic to membrane;intrinsic to plasma membrane;membrane part;plant-type cell wall;plasma membrane part		At3g51330	AT3G51330											1	1	1	1	1	1	1	1	1	1	1	1	1	0	1	1	1	1
9.32776	8.96971	9.49715	9.16499	9.28414	9.54236	9.22503	9.14087	9.41505	9.22893	9.46171	9.09838	9.34616	9.51673	9.06409	9.07759					At3g59350	AT3G59350											6	6	6	6	6	6	6	5	6	6	6	6	6	6	6	6	6	6
11.1794	10.9719	11.4795	11.22	11.3604	11.6832	11.17	11.4022	10.826	10.8111	11.1791	10.7775	10.6963	11.3896	10.4674	10.376	carbohydrate metabolic process;metabolic process;primary metabolic process	beta-galactosidase activity;catalytic activity;galactosidase activity;hydrolase activity;hydrolase activity, acting on glycosyl bonds;hydrolase activity, hydrolyzing O-glycosyl compounds	apoplast;cell part;cell wall;cytoplasmic part;external encapsulating structure;extracellular region;intracellular membrane-bounded organelle;intracellular organelle;intracellular part;membrane-bounded organelle;organelle;vacuole	Galactose metabolism;Glycosaminoglycan degradation;Glycosphingolipid biosynthesis - ganglio series;Lysosome;Other glycan degradation;Sphingolipid metabolism	At3g52840;BGAL2	AT3G52840									+	Var2 RL_Var2 NL	11	11	11	11	11	11	11	11	11	11	11	11	11	11	10	11	11	11
12.1083	12.4278	12.2993	12.2215	12.0787	12.0669	12.1384	12.1116	12.6715	12.7344	13.0044	12.4777	12.3351	12.2359	12.7062	12.5937	2'-deoxyribonucleotide biosynthetic process;2'-deoxyribonucleotide metabolic process;biosynthetic process;catabolic process;cellular biosynthetic process;cellular catabolic process;cellular macromolecule metabolic process;cellular metabolic process;cellular nitrogen compound biosynthetic process;cellular nitrogen compound catabolic process;cellular nitrogen compound metabolic process;cellular pro…	binding;catalytic activity;cation binding;dUTP diphosphatase activity;hydrolase activity;hydrolase activity, acting on acid anhydrides;hydrolase activity, acting on acid anhydrides, in phosphorus-containing anhydrides;identical protein binding;ion binding;magnesium ion binding;metal ion binding;nucleoside-triphosphate diphosphatase activity;protein binding;pyrophosphatase activity	cell part;cytoplasmic part;cytosol;intracellular part	Pyrimidine metabolism	At3g46940;DUT	AT3G46940									+	Var2 RL_Var2 NL	9	9	8	8	8	7	9	9	8	8	9	9	8	8	8	9	9	9
NaN	9.05711	7.34258	7.08328	8.25335	NaN	6.69414	7.23974	6.49929	6.62956	6.79014	6.33832	6.52337	5.96223	6.47501	6.57582	biological regulation;biosynthetic process;cellular biosynthetic process;cellular macromolecule biosynthetic process;cellular macromolecule metabolic process;cellular metabolic process;cellular nitrogen compound metabolic process;cellular process;macromolecule biosynthetic process;macromolecule metabolic process;metabolic process;nitrogen compound metabolic process;nucleic acid metabolic process;…		cell part;intracellular membrane-bounded organelle;intracellular organelle;intracellular part;membrane-bounded organelle;nucleus;organelle		At3g19670	AT3G19670											0	1	1	1	2	0	2	2	1	1	2	1	1	1	2	1	0	1
12.2512	12.2948	12.2072	12.4068	12.3604	12.5304	12.1489	12.2057	12.2135	12.4082	12.3924	12.5475	12.482	12.7734	12.6851	12.6593	biological regulation;biosynthetic process;cellular biosynthetic process;cellular macromolecule biosynthetic process;cellular macromolecule metabolic process;cellular metabolic process;cellular nitrogen compound metabolic process;cellular process;macromolecule biosynthetic process;macromolecule metabolic process;metabolic process;nitrogen compound metabolic process;nucleic acid metabolic process;…	binding;nucleic acid binding;RNA binding	cell part;cytoplasm;intracellular membrane-bounded organelle;intracellular organelle;intracellular part;membrane-bounded organelle;nucleus;organelle		At3g04610	AT3G04610									+	Var2 RL_Var2 NL	13	14	14	14	14	14	13	15	14	14	15	14	14	14	15	15	13	14
6.98577	7.15991	7.56124	6.71752	6.83535	6.29985	7.14156	6.57881	7.27832	7.01491	7.34754	6.76074	6.75924	6.94445	6.40594	6.56818	biosynthetic process;cellular biosynthetic process;cellular lipid metabolic process;cellular metabolic process;cellular process;lipid biosynthetic process;lipid metabolic process;membrane lipid biosynthetic process;membrane lipid metabolic process;metabolic process;primary metabolic process;sphingolipid biosynthetic process;sphingolipid metabolic process	3-dehydrosphinganine reductase activity;catalytic activity;oxidoreductase activity;oxidoreductase activity, acting on CH-OH group of donors;oxidoreductase activity, acting on the CH-OH group of donors, NAD or NADP as acceptor	cell part;cytoplasmic part;endoplasmic reticulum membrane;endoplasmic reticulum part;integral to membrane;intracellular organelle part;intracellular part;intrinsic to membrane;membrane;membrane part;organelle membrane;organelle part	Sphingolipid metabolism	At3g06060;TSC10A	AT3G06060											2	1	1	1	1	1	1	2	2	1	2	2	2	2	2	2	2	1
15.5812	15.5571	15.9534	15.6016	15.7983	15.7129	15.637	15.5251	15.2718	15.2704	15.4194	14.246	14.5237	14.5931	12.9273	13.4549	cellular macromolecule metabolic process;cellular metabolic process;cellular process;cellular protein metabolic process;generation of precursor metabolites and energy;macromolecule metabolic process;macromolecule modification;metabolic process;photosynthesis, light harvesting;primary metabolic process;protein metabolic process;protein modification process;protein-chromophore linkage;response to a…	binding;cation binding;chlorophyll binding;ion binding;metal ion binding;tetrapyrrole binding	cell part;chloroplast envelope;chloroplast part;chloroplast thylakoid membrane;cytoplasmic part;envelope;integral to membrane;intracellular organelle part;intracellular part;intrinsic to membrane;macromolecular complex;membrane;membrane part;organelle envelope;organelle part;photosynthetic membrane;photosystem;photosystem I;photosystem II;plastid envelope;plastid part;plastid thylakoid membrane;p…	Photosynthesis - antenna proteins	At3g27690	AT3G27690				+	+			+	+	Abc1k1 RL_Abc1k1 NL;Abc1k1 RL_Col RL;Var2 RL_Col RL;Var2 RL_Var2 NL	10	10	9	9	9	9	9	9	10	10	10	10	10	10	10	10	10	10
11.6699	11.6722	11.6919	10.7845	11.3404	11.2774	11.1397	11.3117	11.5498	11.4872	11.6664	10.7296	11.256	10.743	10.7142	10.9021	biological regulation;cell surface receptor linked signaling pathway;cellular process;cellular response to stimulus;integrin-mediated signaling pathway;regulation of biological process;regulation of cellular process;regulation of response to stimulus;regulation of signal transduction;regulation of signaling;response to stimulus;signal transduction	adenyl nucleotide binding;adenyl ribonucleotide binding;ATP binding;binding;catalytic activity;kinase activity;nucleotide binding;phosphotransferase activity, alcohol group as acceptor;protein kinase activity;protein serine/threonine kinase activity;protein serine/threonine/tyrosine kinase activity;purine nucleotide binding;purine ribonucleoside triphosphate binding;purine ribonucleotide binding;…	cell part;membrane;plasma membrane		At3g58760	AT3G58760					+				+	Var2 RL_Col RL;Var2 RL_Var2 NL	3	3	3	3	3	3	3	3	3	3	3	3	3	3	3	3	3	3
10.9108	11.098	11.1695	10.9858	10.772	10.6924	10.8687	11.0528	11.2166	11.2425	11.0173	11.3256	11.2574	11.0524	11.5594	11.6168					At3g57660	AT3G57660								+	+	Abc1k1 RL_Abc1k1 NL;Var2 RL_Var2 NL	22	23	16	22	22	18	21	23	23	23	21	24	24	22	24	24	22	23
6.98612	6.53721	6.07222	6.72574	6.15391	6.83496	NaN	6.97219	7.20446	7.11143	6.76387	7.03228	6.92991	6.42149	7.19422	7.3053			cell part;cytoplasmic part;endoplasmic reticulum membrane;endoplasmic reticulum part;integral to membrane;intracellular organelle part;intracellular part;intrinsic to membrane;membrane;membrane part;organelle membrane;organelle part;plasma membrane		At3g61560;RTNLB6	AT3G61560											1	1	1	1	1	1	0	1	1	1	1	1	1	1	1	1	1	1
7.87807	7.37574	8.27415	8.06458	7.89022	7.99536	7.36445	7.64681	7.82111	7.74595	8.04103	7.29539	7.36942	7.65103	7.20103	7.0947					At3g29760	AT3G29760								+		Abc1k1 RL_Abc1k1 NL	2	3	2	3	3	2	3	3	3	3	3	3	3	3	3	3	2	3
5.79119	6.75206	7.06035	5.63523	6.13249	6.16246	6.08758	6.27879	4.89898	5.86058	6.54693	5.80981	6.37274	6.6153	5.95193	5.37523		binding;cation binding;ion binding;metal ion binding;nucleic acid binding;nucleotide binding;transition metal ion binding;zinc ion binding			At3g54230	AT3G54230											3	2	1	3	3	1	2	3	1	3	1	3	3	2	3	3	3	2
11.0741	10.5304	10.7567	10.5895	10.6661	10.4827	10.6279	10.8507	10.2188	10.4818	10.5795	9.98217	10.1303	10.1048	10.0622	9.94758					At3g23450	AT3G23450								+	+	Abc1k1 RL_Abc1k1 NL;Var2 RL_Var2 NL	2	2	2	2	2	2	2	2	2	2	2	2	2	2	2	2	2	2
9.5074	9.52667	9.30937	9.55421	9.45525	10.0121	9.57189	9.56397	9.14545	9.19411	9.3239	9.55327	9.35609	9.82108	9.22909	8.69539	activation of immune response;activation of innate immune response;biological regulation;cell death;cellular macromolecule metabolic process;cellular metabolic process;cellular process;cellular protein metabolic process;cellular response to stimulus;cellular response to stress;death;defense response;defense response signaling pathway, resistance gene-independent;defense response to bacterium;defe…		cell part;endomembrane system;extrinsic to membrane;extrinsic to plasma membrane;membrane;membrane part;plasma membrane;plasma membrane part	Plant-pathogen interaction	At3g25070;RIN4	AT3G25070											5	5	5	5	5	5	5	5	5	5	5	5	5	5	5	5	5	5
11.8165	11.9981	11.9118	12.0384	12.0567	12.0099	12.1743	12.1646	11.6742	11.6713	11.7575	11.9419	11.9114	11.8949	11.7506	11.8726		catalytic activity;hydrolase activity	cell part;cytoplasmic part;cytosol;intracellular part		At3g47560	AT3G47560				+				+	+	Abc1k1 RL_Abc1k1 NL;Abc1k1 RL_Col RL;Var2 RL_Var2 NL	10	10	9	10	10	9	10	10	9	10	9	10	10	10	10	10	10	10
5.76649	NaN	5.68079	5.42643	5.34707	5.22544	6.17539	6.26648	5.90777	5.86565	6.34486	6.32025	6.33694	6.1953	6.51514	6.12373	biosynthetic process;cellular biosynthetic process;cellular macromolecule biosynthetic process;cellular macromolecule metabolic process;cellular metabolic process;cellular nitrogen compound metabolic process;cellular process;macromolecule biosynthetic process;macromolecule metabolic process;metabolic process;nitrogen compound metabolic process;nucleic acid metabolic process;nucleobase-containing …	binding;catalytic activity;DNA-directed RNA polymerase activity;nucleotide binding;nucleotidyltransferase activity;RNA polymerase activity;transferase activity;transferase activity, transferring phosphorus-containing groups	cell part;DNA-directed RNA polymerase complex;DNA-directed RNA polymerase III complex;intracellular organelle part;intracellular part;macromolecular complex;nuclear DNA-directed RNA polymerase complex;nuclear part;nucleoplasm part;organelle part;protein complex;RNA polymerase complex		At3g28956;At5g62950	AT3G28956;AT5G62950								+		Abc1k1 RL_Abc1k1 NL	1	0	1	1	1	1	1	1	1	1	1	1	1	1	1	1	1	0
11.6498	11.7132	11.9192	11.9347	11.809	12.0814	11.9547	11.9684	11.8993	11.9729	12.0869	11.8943	11.9055	11.8161	11.7888	11.847	cellular component organization;cellular component organization or biogenesis;cellular membrane organization;cellular process;macromolecule metabolic process;membrane organization;metabolic process;plastid membrane organization;primary metabolic process;protein maturation;protein metabolic process;thylakoid membrane organization	catalytic activity;hydrolase activity;peptidase activity;peptidase activity, acting on L-amino acid peptides;serine hydrolase activity;serine-type peptidase activity	cell part;chloroplast;chloroplast envelope;chloroplast part;chloroplast thylakoid membrane;cytoplasmic part;envelope;integral to membrane;intracellular membrane-bounded organelle;intracellular organelle;intracellular organelle part;intracellular part;intrinsic to membrane;membrane;membrane part;membrane-bounded organelle;organelle;organelle envelope;organelle part;photosynthetic membrane;plastid;…	Protein export	At3g24590;PLSP1	AT3G24590									+	Var2 RL_Var2 NL	9	9	9	9	9	9	9	10	9	9	9	9	9	9	9	10	9	9
10.1892	9.9837	10.4217	9.87369	9.9925	10.1437	9.99653	10.1525	10.2774	10.2684	10.2544	10.2778	10.2817	10.3424	10.3012	10.3207	cellular macromolecule metabolic process;cellular metabolic process;cellular nitrogen compound metabolic process;cellular process;macromolecule metabolic process;metabolic process;mRNA metabolic process;mRNA processing;nitrogen compound metabolic process;nucleic acid metabolic process;nucleobase-containing compound metabolic process;primary metabolic process;RNA metabolic process;RNA processing	binding;nucleic acid binding;nucleotide binding			At3g12640	AT3G12640								+		Abc1k1 RL_Abc1k1 NL	9	7	8	9	9	9	9	9	9	9	9	9	9	9	9	9	9	7
10.1484	10.2346	9.98594	10.2528	10.0559	9.98892	10.1731	10.0979	10.6808	10.4229	10.3069	10.579	10.6311	10.6143	10.8153	10.976		catalytic activity;hydrolase activity	cell part;cytoplasmic part;endoplasmic reticulum;intracellular membrane-bounded organelle;intracellular organelle;intracellular part;membrane-bounded organelle;organelle		At3g48410	AT3G48410								+	+	Abc1k1 RL_Abc1k1 NL;Var2 RL_Var2 NL	9	8	9	9	9	9	9	9	9	9	9	9	9	9	9	9	9	8
9.8809	9.81126	9.76768	9.93943	9.75533	9.87952	9.87306	9.75492	9.43223	9.48148	9.54132	9.40344	9.6233	9.48695	9.41156	9.53912	actin cytoskeleton organization;actin filament capping;actin filament organization;actin filament-based process;barbed-end actin filament capping;biological regulation;cellular component organization;cellular component organization at cellular level;cellular component organization or biogenesis;cellular component organization or biogenesis at cellular level;cellular process;cytoskeleton organizat…		cell part;cytoskeletal part;F-actin capping protein complex;intracellular membrane-bounded organelle;intracellular organelle;intracellular organelle part;intracellular part;macromolecular complex;membrane-bounded organelle;nucleus;organelle;organelle part;protein complex		At3g05520	AT3G05520							+	+	+	Abc1k1 RL_Abc1k1 NL;Col RL_Col NL;Var2 RL_Var2 NL	4	4	4	4	4	3	4	3	4	4	4	4	4	4	4	4	4	4
15.4031	15.4755	15.25	14.9871	15.3456	15.1373	15.306	14.8886	15.5177	15.3555	15.4762	15.2616	15.7127	14.82	15.1791	14.2743	biosynthetic process;cellular biosynthetic process;cellular macromolecule biosynthetic process;cellular macromolecule metabolic process;cellular metabolic process;cellular nitrogen compound metabolic process;cellular process;macromolecule biosynthetic process;macromolecule metabolic process;maturation of SSU-rRNA;maturation of SSU-rRNA from tricistronic rRNA transcript (SSU-rRNA, 5.8S rRNA, LSU-r…	binding;nucleotide binding;structural constituent of ribosome;structural molecule activity	cell part;chloroplast;cytoplasmic part;cytosol;cytosolic part;cytosolic ribosome;cytosolic small ribosomal subunit;intracellular membrane-bounded organelle;intracellular non-membrane-bounded organelle;intracellular organelle;intracellular organelle part;intracellular part;macromolecular complex;membrane;membrane-bounded organelle;non-membrane-bounded organelle;nuclear part;nucleolus;organelle;org…	Ribosome	At3g04920;RPS24A	AT3G04920											8	8	8	8	8	8	8	8	8	8	8	8	8	8	8	8	8	8
11.0302	11.1093	11.0248	11.0513	11.0135	11.1296	11.0816	11.0153	11.1318	11.1481	11.0625	11.0895	10.7746	10.8552	10.9251	11.2016			cell part;cytoplasmic part;cytosol;intracellular part		At3g60450	AT3G60450											12	12	12	13	12	12	13	13	14	12	13	12	13	13	13	13	12	12
7.65583	7.72742	6.58963	7.29418	6.94967	7.16375	4.29844	7.15766	7.29934	7.50696	7.8974	7.16053	7.37689	7.25146	6.92808	7.62081	cellular component movement;cellular process;metabolic process;microtubule-based movement;microtubule-based process	adenyl nucleotide binding;adenyl ribonucleotide binding;ATP binding;ATPase activity;binding;catalytic activity;hydrolase activity;hydrolase activity, acting on acid anhydrides;hydrolase activity, acting on acid anhydrides, in phosphorus-containing anhydrides;microtubule motor activity;motor activity;nucleoside-triphosphatase activity;nucleotide binding;purine nucleotide binding;purine ribonucleos…	cell junction;cell part;cell-cell junction;cytoskeletal part;intracellular organelle part;intracellular part;kinesin complex;macromolecular complex;membrane;microtubule;microtubule associated complex;organelle part;plasma membrane;plasmodesma;protein complex		At2g21300;At3g51150;At4g24170;At4g38950;At5g42490;At5g66310	AT2G21300;AT3G51150;AT4G24170;AT4G38950;AT5G42490;AT5G66310											1	1	1	1	1	1	1	1	1	1	1	1	1	1	1	1	1	1
10.3716	10.5533	10.7117	10.6468	10.4154	10.8655	10.5732	10.5828	10.2563	10.1643	10.4651	10.2993	10.4048	10.3894	10.437	10.3681		binding;nucleic acid binding;RNA binding			At3g16230	AT3G16230									+	Var2 RL_Var2 NL	11	9	9	9	9	10	11	11	10	11	10	11	9	10	9	10	11	9
7.14297	6.95582	NaN	6.29947	7.00702	NaN	6.69085	7.28705	6.65051	6.67378	6.6405	6.30751	6.10507	7.12343	6.67145	5.90772					At3g46920	AT3G46920											1	1	0	1	1	0	1	1	1	1	1	1	1	1	1	1	1	1
13.1948	13.2464	12.9912	13.1338	13.1218	12.9169	13.0058	12.9743	13.4433	13.3772	13.2722	13.154	13.162	13.0661	13.2179	13.3621	biosynthetic process;cellular biosynthetic process;cellular metabolic process;cellular nitrogen compound metabolic process;cellular process;metabolic process;nitrogen compound metabolic process;nucleobase-containing compound metabolic process;nucleotide-sugar biosynthetic process;nucleotide-sugar metabolic process;primary metabolic process;UDP-rhamnose biosynthetic process;UDP-rhamnose metabolic …	binding;carbon-oxygen lyase activity;catalytic activity;coenzyme binding;cofactor binding;dTDP-glucose 4,6-dehydratase activity;hydro-lyase activity;isomerase activity;lyase activity;oxidoreductase activity;UDP-glucose 4,6-dehydratase activity;UDP-L-rhamnose synthase activity	cell junction;cell part;cell-cell junction;cytoplasmic part;cytosol;intracellular part;plasmodesma	Amino sugar and nucleotide sugar metabolism	At3g14790;RHM3	AT3G14790									+	Var2 RL_Var2 NL	23	21	22	22	24	20	22	21	24	23	21	23	23	23	24	24	23	21
6.53916	6.88978	6.96976	6.73296	6.85524	7.14619	6.66975	6.67276	6.56542	6.67041	6.87202	6.09144	5.80264	6.63365	6.79974	6.54613	cellular component organization;cellular component organization or biogenesis;cellular membrane organization;cellular process;endocytosis;establishment of localization;membrane invagination;membrane organization;phagocytosis;transport;vesicle-mediated transport		cell part;cytoskeleton;intracellular non-membrane-bounded organelle;intracellular organelle;intracellular part;non-membrane-bounded organelle;organelle		At3g03610	AT3G03610											2	2	2	2	2	2	2	2	2	2	2	2	2	2	2	2	2	2
9.5638	9.85875	9.53933	9.355	9.34165	9.17247	9.55912	9.71448	10.2111	10.1706	10.1654	9.87214	9.6687	9.44151	10.0115	10.3664			cell part;cytoplasmic part;cytosol;intracellular part		At3g24080	AT3G24080							+			Col RL_Col NL	5	5	5	5	5	5	5	5	5	5	5	5	5	5	5	5	5	5
7.09904	8.1901	7.68173	7.51142	7.56935	7.57258	7.66258	7.00435	7.95512	8.1273	8.16891	7.65745	7.53709	7.14207	7.58004	7.35483	cell cycle;cell division;cellular process;establishment of localization;establishment of protein localization;protein transport;transport	adenyl nucleotide binding;adenyl ribonucleotide binding;ATP binding;binding;nucleotide binding;purine nucleotide binding;purine ribonucleoside triphosphate binding;purine ribonucleotide binding;ribonucleotide binding	cell part;cytoplasmic part;cytoskeleton;intracellular membrane-bounded organelle;intracellular non-membrane-bounded organelle;intracellular organelle;intracellular part;membrane-bounded organelle;non-membrane-bounded organelle;nucleus;organelle;phragmoplast	Ribosome biogenesis in eukaryotes	At3g01610;CDC48C	AT3G01610											3	3	2	3	2	1	3	4	3	4	4	3	3	4	3	3	3	3
8.28682	7.45829	8.34982	8.36877	8.22396	8.53803	8.40348	8.48285	7.52338	7.35335	7.81114	7.07514	7.30095	7.36942	7.22344	6.70698	biological regulation;biosynthetic process;cellular biosynthetic process;cellular macromolecule biosynthetic process;cellular macromolecule metabolic process;cellular metabolic process;cellular nitrogen compound metabolic process;cellular process;macromolecule biosynthetic process;macromolecule metabolic process;metabolic process;nitrogen compound metabolic process;nucleic acid metabolic process;…	3'-5' exonuclease activity;3'-5'-exoribonuclease activity;binding;catalytic activity;cation binding;exonuclease activity;exonuclease activity, active with either ribo- or deoxyribonucleic acids and producing 5'-phosphomonoesters;exoribonuclease activity;exoribonuclease activity, producing 5'-phosphomonoesters;hydrolase activity;hydrolase activity, acting on ester bonds;ion binding;metal ion bindi…	cell part;cytoplasm;intracellular membrane-bounded organelle;intracellular organelle;intracellular part;membrane-bounded organelle;nucleus;organelle		At3g18500;CCR4-3	AT3G18500								+	+	Abc1k1 RL_Abc1k1 NL;Var2 RL_Var2 NL	3	3	3	3	3	3	3	3	3	3	3	3	3	3	3	3	3	3
8.82436	9.19928	9.11764	9.11827	8.57558	9.10341	9.01383	9.12865	9.10446	9.26639	9.2033	9.36097	9.24942	9.06609	9.23261	9.44045		binding;cation binding;ion binding;metal ion binding;transition metal ion binding;zinc ion binding			At3g26730	AT3G26730											5	3	4	4	5	5	5	5	5	5	4	5	5	5	5	5	5	3
7.79705	7.88807	7.73659	7.81192	7.7057	7.93901	7.66084	7.76525	7.84634	7.51641	7.89887	7.97608	7.72498	7.58627	7.88817	7.96167			cell part;cytoplasmic part;intracellular membrane-bounded organelle;intracellular organelle;intracellular part;membrane-bounded organelle;microbody;organelle;peroxisome		At3g01980	AT3G01980									+	Var2 RL_Var2 NL	5	4	4	4	4	4	5	4	5	4	4	4	4	5	5	3	5	4
12.9135	12.8632	12.7625	12.8679	12.8127	12.8159	12.9511	12.9306	12.9496	13.1108	12.8501	12.9425	13.0053	12.898	13.0139	13.1596					At3g50590	AT3G50590											44	46	45	46	43	42	45	45	46	46	46	47	47	46	47	47	44	46
8.21313	8.49937	8.2395	8.34127	8.97837	8.6833	8.02287	8.75422	8.14668	8.10262	8.18205	7.72961	7.9415	8.31209	7.08738	7.64911	metabolic process;oxidation-reduction process	binding;cation binding;ion binding;metal ion binding	cell part;integral to membrane;intrinsic to membrane;membrane part		At3g61750	AT3G61750											2	2	2	2	2	2	2	2	1	2	2	2	2	2	2	2	2	2
6.14517	5.96498	5.74374	6.11574	5.81046	6.18045	6.21279	6.46528	6.37127	6.73107	6.88047	6.2494	6.93673	6.65529	6.41507	6.82272	autophagic vacuole assembly;autophagy;catabolic process;cell communication;cellular catabolic process;cellular component assembly;cellular component assembly at cellular level;cellular component organization;cellular component organization at cellular level;cellular component organization or biogenesis;cellular component organization or biogenesis at cellular level;cellular macromolecule metaboli…	Atg8 ligase activity;catalytic activity;ligase activity;ligase activity, forming carbon-nitrogen bonds	Atg12-Atg5-Atg16 complex;cell part;cytoplasmic part;intracellular part;macromolecular complex;membrane;pre-autophagosomal structure membrane;protein complex	Regulation of autophagy;RIG-I-like receptor signaling pathway	At3g13970;ATG12B	AT3G13970											1	1	1	1	1	1	1	1	1	1	1	1	1	1	1	1	1	1
9.26764	9.08374	9.37447	9.33888	9.324	9.05844	9.33978	9.29915	8.83277	9.27428	8.80676	8.64911	8.45312	8.33611	9.00091	9.21936					At3g02510	AT3G02510								+		Abc1k1 RL_Abc1k1 NL	2	2	2	2	2	2	2	2	2	2	1	2	2	2	2	2	2	2
9.37065	8.79237	8.78363	8.90065	8.83425	8.22079	8.44993	8.7409	8.05761	8.99707	9.01063	8.87848	8.76185	8.81962	8.45832	8.8014					At3g59660	AT3G59660											3	3	3	4	4	3	4	4	3	4	4	4	4	4	4	4	3	3
15.236	15.2638	15.3096	15.2329	15.2469	15.2451	15.2302	15.2426	15.1709	15.2699	15.1725	15.3278	15.2379	15.3133	15.4041	15.4547	amine metabolic process;amino acid activation;carboxylic acid metabolic process;cellular amine metabolic process;cellular amino acid metabolic process;cellular ketone metabolic process;cellular macromolecule metabolic process;cellular metabolic process;cellular nitrogen compound metabolic process;cellular process;macromolecule metabolic process;metabolic process;ncRNA metabolic process;nitrogen c…	adenyl nucleotide binding;adenyl ribonucleotide binding;aminoacyl-tRNA ligase activity;ATP binding;binding;catalytic activity;ligase activity;ligase activity, forming aminoacyl-tRNA and related compounds;ligase activity, forming carbon-oxygen bonds;nucleotide binding;proline-tRNA ligase activity;purine nucleotide binding;purine ribonucleoside triphosphate binding;purine ribonucleotide binding;rib…	cell junction;cell part;cell-cell junction;cytoplasmic part;cytosol;intracellular part;membrane;plasmodesma	Aminoacyl-tRNA biosynthesis	At3g62120	AT3G62120									+	Var2 RL_Var2 NL	50	50	51	50	50	50	49	50	50	51	50	49	51	49	51	51	50	50
9.31505	9.37063	9.47926	9.26632	8.96748	9.3551	9.02761	8.9685	9.49025	9.3635	9.79854	9.51072	9.46735	9.80845	9.96901	9.85667	biosynthetic process;cellular biosynthetic process;cellular macromolecule biosynthetic process;cellular macromolecule metabolic process;cellular metabolic process;cellular process;cellular protein metabolic process;macromolecule biosynthetic process;macromolecule metabolic process;metabolic process;primary metabolic process;protein metabolic process;translation	structural constituent of ribosome;structural molecule activity	cell part;cytoplasmic part;intracellular non-membrane-bounded organelle;intracellular organelle;intracellular part;macromolecular complex;non-membrane-bounded organelle;organelle;ribonucleoprotein complex;ribosome	Ribosome	At3g01790	AT3G01790									+	Var2 RL_Var2 NL	1	1	1	1	1	1	1	1	1	1	1	1	1	1	1	1	1	1
13.4623	13.5456	13.6007	13.7841	13.9105	13.8342	13.9223	13.8402	12.0768	12.1826	12.4379	12.6239	12.4955	12.6465	12.3452	12.2355	defense response;response to stimulus;response to stress	(+)-neomenthol dehydrogenase activity;catalytic activity;oxidoreductase activity;oxidoreductase activity, acting on CH-OH group of donors;oxidoreductase activity, acting on the CH-OH group of donors, NAD or NADP as acceptor			At3g61220;SDR1	AT3G61220							+	+	+	Abc1k1 RL_Abc1k1 NL;Col RL_Col NL;Var2 RL_Var2 NL	14	14	14	15	14	14	15	15	14	15	13	15	14	15	15	15	14	14
8.14095	9.49948	NaN	NaN	NaN	NaN	NaN	NaN	7.99796	7.63946	8.28446	7.68042	7.49264	7.97576	7.32562	6.88839	biological regulation;biosynthetic process;cellular biosynthetic process;cellular component organization;cellular component organization at cellular level;cellular component organization or biogenesis;cellular component organization or biogenesis at cellular level;cellular macromolecule biosynthetic process;cellular macromolecule metabolic process;cellular metabolic process;cellular nitrogen comp…	binding;catalytic activity;DNA binding;nucleic acid binding;oxidoreductase activity			At3g10390;FLD	AT3G10390								+	+	Abc1k1 RL_Abc1k1 NL;Var2 RL_Var2 NL	1	1	0	0	0	0	0	0	1	2	2	2	2	2	2	2	1	1
9.35008	9.38437	9.78755	9.90596	10.0001	10.1555	9.89071	9.62711	8.89811	9.1153	9.4233	8.78489	8.85534	9.41472	8.65993	8.14271					At3g16220	AT3G16220								+	+	Abc1k1 RL_Abc1k1 NL;Var2 RL_Var2 NL	3	3	3	3	2	3	3	3	3	3	2	3	2	3	3	2	3	3
12.6226	12.4934	12.5726	12.6777	12.7516	12.5146	12.6777	12.7044	12.3095	12.1743	12.0947	12.0949	12.1039	12.3896	11.9084	12.0309			cell part;cytoplasmic part;intracellular membrane-bounded organelle;intracellular organelle;intracellular part;membrane-bounded organelle;organelle;vacuole		At3g07470	AT3G07470							+	+	+	Abc1k1 RL_Abc1k1 NL;Col RL_Col NL;Var2 RL_Var2 NL	3	3	3	3	3	3	3	3	3	3	3	3	3	3	3	3	3	3
4.16528	5.23696	4.40796	5.1535	4.71061	5.21822	NaN	4.88881	4.6044	4.80851	4.87084	4.8526	5.55966	5.56179	4.9633	4.96076			cell part;membrane;plasma membrane		At3g61670	AT3G61670											1	1	1	1	1	1	0	1	1	1	1	1	1	1	1	1	1	1
7.67336	7.91959	8.09622	7.94941	7.68942	8.67729	7.3219	7.75036	7.84509	7.85003	8.20319	7.70839	7.7292	8.19321	7.68207	7.75219	abscisic acid mediated signaling pathway;biological regulation;cellular macromolecule metabolic process;cellular metabolic process;cellular process;cellular protein metabolic process;cellular response to abscisic acid stimulus;cellular response to chemical stimulus;cellular response to endogenous stimulus;cellular response to hormone stimulus;cellular response to organic substance;cellular respon…	adenyl nucleotide binding;adenyl ribonucleotide binding;ATP binding;binding;calcium ion binding;calcium-dependent protein kinase activity;calcium-dependent protein serine/threonine kinase activity;calmodulin binding;calmodulin-dependent protein kinase activity;catalytic activity;cation binding;ion binding;kinase activity;metal ion binding;nucleotide binding;phosphotransferase activity, alcohol gr…	cell part;cytoplasm;intracellular membrane-bounded organelle;intracellular organelle;intracellular part;membrane;membrane-bounded organelle;nucleus;organelle;plasma membrane	Plant-pathogen interaction;Toxoplasmosis	At3g51850;CPK13	AT3G51850											4	3	2	2	3	3	3	2	3	3	3	2	3	3	3	3	4	3
9.11344	9.37018	8.95133	9.21052	9.29665	8.9864	9.31733	9.47125	9.02816	9.18627	9.06752	9.2323	9.36288	9.37058	9.62178	9.67234	aging;cellular macromolecule metabolic process;cellular metabolic process;cellular process;cellular protein metabolic process;developmental process;macromolecule metabolic process;macromolecule methylation;macromolecule modification;metabolic process;methylation;multicellular organismal process;one-carbon metabolic process;primary metabolic process;protein alkylation;protein metabolic process;pro…	carboxyl-O-methyltransferase activity;catalytic activity;methyltransferase activity;O-methyltransferase activity;protein carboxyl O-methyltransferase activity;protein methyltransferase activity;protein-L-isoaspartate (D-aspartate) O-methyltransferase activity;S-adenosylmethionine-dependent methyltransferase activity;transferase activity;transferase activity, transferring one-carbon groups	cell part;cytoplasm;cytoplasmic part;cytosol;intracellular part		At3g48330;PIMT1	AT3G48330					+					Var2 RL_Col RL	4	4	4	4	4	3	4	4	4	4	4	4	4	4	4	4	4	4
12.5747	12.6394	12.7077	12.251	12.0879	12.1885	12.4403	12.4181	12.8731	12.8229	12.8367	12.8919	12.7071	12.5685	13.1762	13.1719				Ribosome biogenesis in eukaryotes	At3g06530	AT3G06530					+		+	+	+	Abc1k1 RL_Abc1k1 NL;Col RL_Col NL;Var2 RL_Col RL;Var2 RL_Var2 NL	35	36	36	35	36	35	35	35	36	36	36	36	36	37	36	36	35	36
NaN	NaN	NaN	NaN	NaN	NaN	6.04049	NaN	7.66003	7.02904	6.11985	7.82485	7.88641	8.04551	8.9572	8.91831					At3g18280	AT3G18280						+		+	+	Abc1k1 RL_Abc1k1 NL;Var2 RL_Abc1k1 RL;Var2 RL_Var2 NL	0	0	0	0	0	0	1	0	1	1	1	1	1	1	1	1	0	0
10.5687	10.567	10.6755	10.857	10.7531	10.6095	10.7723	10.9066	11.1363	11.1987	11.0764	11.9714	11.8631	11.8815	11.8086	11.7249	cellular macromolecule metabolic process;cellular metabolic process;cellular nitrogen compound metabolic process;cellular process;macromolecule metabolic process;macromolecule methylation;macromolecule modification;metabolic process;methylation;ncRNA metabolic process;ncRNA processing;nitrogen compound metabolic process;nucleic acid metabolic process;nucleobase-containing compound metabolic proce…	catalytic activity;methyltransferase activity;transferase activity;transferase activity, transferring one-carbon groups			At3g28460	AT3G28460				+	+		+	+	+	Abc1k1 RL_Abc1k1 NL;Abc1k1 RL_Col RL;Col RL_Col NL;Var2 RL_Col RL;Var2 RL_Var2 NL	9	9	9	9	9	9	9	9	9	9	9	9	9	9	9	9	9	9
11.2737	11.2279	11.73	11.2927	11.4051	12.0184	11.3569	11.5005	11.4352	11.5266	12.7246	11.7311	11.5973	12.8946	11.6847	11.7817	auxin polar transport;auxin transport;biological regulation;establishment of localization;hormone transport;regulation of biological quality;regulation of hormone levels;response to auxin stimulus;response to chemical stimulus;response to endogenous stimulus;response to hormone stimulus;response to organic substance;response to stimulus;transport				At3g01130	AT3G01130									+	Var2 RL_Var2 NL	3	3	3	3	3	3	3	3	3	3	3	3	3	3	3	3	3	3
10.8024	10.7092	11.9848	11.025	10.8995	11.777	10.7337	10.6381	9.58727	9.34842	10.5265	9.38645	9.32879	9.7406	8.5616	9.0053			cell part;chloroplast;chloroplast part;chloroplast thylakoid membrane;cytoplasmic part;intracellular membrane-bounded organelle;intracellular organelle;intracellular organelle part;intracellular part;membrane;membrane-bounded organelle;organelle;organelle part;photosynthetic membrane;plastid;plastid part;plastid thylakoid membrane;thylakoid membrane;thylakoid part		At3g26080;PAP5	AT3G26080								+	+	Abc1k1 RL_Abc1k1 NL;Var2 RL_Var2 NL	4	4	4	4	4	5	4	5	4	4	5	4	5	5	4	4	4	4
9.56222	9.5541	9.7926	9.7659	9.44669	9.60811	9.44388	9.51846	9.01363	8.89678	9.27496	8.456	8.23744	8.71054	8.4072	8.98232		catalytic activity;hydrolase activity;peptidase activity	cell part;membrane		At3g26085	AT3G26085								+		Abc1k1 RL_Abc1k1 NL	4	3	3	2	2	2	4	4	4	3	4	3	4	4	4	4	4	3
8.53231	8.98222	7.19945	8.79201	7.96434	7.55033	8.21692	7.89932	8.12453	8.10517	7.25728	8.46899	7.70314	8.15495	8.35542	8.06384					At3g51620	AT3G51620											2	2	2	2	2	2	2	2	2	2	1	2	2	2	2	2	2	2
5.94256	6.60611	7.68636	6.55102	6.57284	8.20929	6.49975	7.62682	7.38876	7.5754	7.76859	8.01945	7.22749	7.74067	7.5006	8.24619		binding;catalytic activity;cation binding;endopeptidase activity;hydrolase activity;ion binding;metal ion binding;metalloendopeptidase activity;metallopeptidase activity;peptidase activity;peptidase activity, acting on L-amino acid peptides		Alzheimer's disease	At3g57470	AT3G57470											2	2	2	3	1	1	3	2	4	3	3	4	4	4	4	3	2	2
11.7556	11.3919	11.5913	11.8062	11.8843	11.6956	11.6744	11.6577	11.749	11.837	11.6875	11.8951	11.6828	11.7236	11.7137	11.5647			cell part;chloroplast;cytoplasmic part;intracellular membrane-bounded organelle;intracellular organelle;intracellular part;membrane-bounded organelle;organelle;plastid		At3g04760	AT3G04760											13	13	13	13	13	13	13	13	13	13	12	13	13	13	13	13	13	13
9.73772	9.36916	9.37634	9.51735	9.55606	9.3688	9.59077	9.68884	9.25173	9.30686	9.28428	9.27747	9.0801	9.1219	9.33584	9.68181		acid-amino acid ligase activity;adenyl nucleotide binding;adenyl ribonucleotide binding;ATP binding;binding;catalytic activity;cation binding;D-alanine-D-alanine ligase activity;ion binding;ligase activity;ligase activity, forming carbon-nitrogen bonds;metal ion binding;nucleotide binding;purine nucleotide binding;purine ribonucleoside triphosphate binding;purine ribonucleotide binding;ribonucleo…	cell part;chloroplast;cytoplasm;cytoplasmic part;intracellular membrane-bounded organelle;intracellular organelle;intracellular part;membrane-bounded organelle;organelle;plastid		At3g08840	AT3G08840								+		Abc1k1 RL_Abc1k1 NL	4	4	4	4	4	4	4	4	4	4	4	4	4	4	4	4	4	4
10.1682	10.2162	10.507	10.6302	10.6404	10.5768	10.3235	10.4437	9.51387	9.44035	9.7268	8.90056	8.80392	8.80026	8.43664	8.44936					At3g56160	AT3G56160				+	+		+	+	+	Abc1k1 RL_Abc1k1 NL;Abc1k1 RL_Col RL;Col RL_Col NL;Var2 RL_Col RL;Var2 RL_Var2 NL	3	3	3	3	3	3	3	3	3	2	2	3	3	2	2	3	3	3
NaN	6.90575	7.10687	6.48048	NaN	7.21722	5.96371	7.14458	6.60032	6.42922	6.85232	7.13772	6.81672	7.30172	6.40472	7.26646		catalytic activity;hydrolase activity			At3g49320	AT3G49320											0	1	1	1	0	1	1	1	1	1	1	1	1	1	1	1	0	1
7.43028	7.15384	8.40578	7.65974	7.28408	8.38456	6.76678	7.57606	6.91341	7.2283	8.05538	7.70545	6.76908	8.87	7.75114	8.56225					At3g20000	AT3G20000											1	1	1	1	1	1	1	1	1	1	1	1	1	1	1	1	1	1
7.79936	7.89792	7.43026	6.88519	7.10411	6.85826	6.77651	7.10579	8.1179	7.79059	8.21405	8.09117	8.25382	7.74674	7.72893	8.03322		binding;catalytic activity;cation binding;ion binding;iron ion binding;metal ion binding;oxidoreductase activity;oxidoreductase activity, acting on paired donors, with incorporation or reduction of molecular oxygen;oxidoreductase activity, acting on paired donors, with incorporation or reduction of molecular oxygen, 2-oxoglutarate as one donor, and incorporation of one atom each of oxygen into bo…			At3g46490	AT3G46490								+	+	Abc1k1 RL_Abc1k1 NL;Var2 RL_Var2 NL	2	2	2	1	1	1	1	2	2	2	2	2	2	2	1	2	2	2
11.9681	11.8435	11.8762	11.8626	11.9282	11.8519	11.8881	11.7491	11.8609	11.8207	11.8383	11.7026	11.636	11.5841	11.6118	11.5495	anion homeostasis;biological regulation;chemical homeostasis;defense response;defense response to bacterium;homeostatic process;ion homeostasis;multi-organism process;negative regulation of biological process;negative regulation of cell death;negative regulation of cellular process;negative regulation of programmed cell death;regulation of biological process;regulation of biological quality;regul…	active transmembrane transporter activity;adenyl nucleotide binding;adenyl ribonucleotide binding;ATP binding;ATPase activity;ATPase activity, coupled;ATPase activity, coupled to movement of substances;ATPase activity, coupled to transmembrane movement of ions;ATPase activity, coupled to transmembrane movement of ions, phosphorylative mechanism;ATPase activity, coupled to transmembrane movement o…	cell part;chloroplast;cytoplasmic part;Golgi apparatus;integral to membrane;intracellular membrane-bounded organelle;intracellular organelle;intracellular organelle part;intracellular part;intrinsic to membrane;membrane;membrane part;membrane-bounded organelle;organelle;organelle membrane;organelle part;plant-type vacuole membrane;plasma membrane;plastid;vacuolar membrane;vacuolar part;vacuole		ACA11;At3g57330	AT3G57330				+	+			+		Abc1k1 RL_Abc1k1 NL;Abc1k1 RL_Col RL;Var2 RL_Col RL	15	15	15	15	15	15	15	14	15	15	14	15	15	15	15	15	15	15
12.9693	12.7206	12.8313	13.0624	13.1422	13.2541	13.1124	13.1747	12.277	12.3228	12.3432	12.829	12.7084	13.3752	12.7704	12.8944	alcohol metabolic process;arabinose metabolic process;carbohydrate metabolic process;cell wall macromolecule metabolic process;cell wall polysaccharide metabolic process;cellodextrin metabolic process;cellular carbohydrate metabolic process;cellular metabolic process;cellular process;glucan metabolic process;hemicellulose metabolic process;L-arabinose metabolic process;macromolecule metabolic pro…	alpha-N-arabinofuranosidase activity;catalytic activity;hydrolase activity;hydrolase activity, acting on glycosyl bonds;hydrolase activity, hydrolyzing O-glycosyl compounds;xylan 1,4-beta-xylosidase activity	apoplast;cell part;cell wall;cytoplasmic part;external encapsulating structure;extracellular matrix;extracellular region;extracellular region part;intracellular membrane-bounded organelle;intracellular organelle;intracellular part;membrane-bounded organelle;organelle;plant-type cell wall;proteinaceous extracellular matrix;vacuole		ASD1;At3g10740	AT3G10740					+		+		+	Col RL_Col NL;Var2 RL_Col RL;Var2 RL_Var2 NL	23	23	23	23	22	23	23	23	22	23	23	23	23	23	23	23	23	23
8.07475	8.11955	7.35577	8.2566	8.28594	7.26289	7.84203	7.45869	7.30908	7.12829	7.20822	7.29701	6.95706	6.64708	7.06759	6.17399	anatomical structure development;anatomical structure morphogenesis;biological regulation;biosynthetic process;cell growth;cell morphogenesis;cellular biosynthetic process;cellular component morphogenesis;cellular component organization;cellular component organization at cellular level;cellular component organization or biogenesis;cellular component organization or biogenesis at cellular level;ce…	binding;catalytic activity;cation binding;dioxygenase activity;ion binding;metal ion binding;nucleic acid binding;oxidoreductase activity	cell part;intracellular membrane-bounded organelle;intracellular organelle;intracellular part;membrane-bounded organelle;nucleus;organelle		At3g48430	AT3G48430											2	2	2	2	2	1	2	1	1	2	1	2	2	2	2	2	2	2
5.95881	5.41783	6.53194	6.50416	5.749	6.6481	6.79555	6.43988	6.05636	NaN	5.86471	6.04774	5.57473	6.71995	6.52386	6.13425	catabolic process;cellular catabolic process;cellular macromolecule catabolic process;cellular macromolecule metabolic process;cellular metabolic process;cellular nitrogen compound metabolic process;cellular process;DNA catabolic process;DNA metabolic process;macromolecule catabolic process;macromolecule metabolic process;metabolic process;nitrogen compound metabolic process;nucleic acid metaboli…	catalytic activity;deoxyribonuclease activity;endodeoxyribonuclease activity;endodeoxyribonuclease activity, producing 5'-phosphomonoesters;endonuclease activity;endonuclease activity, active with either ribo- or deoxyribonucleic acids and producing 5'-phosphomonoesters;hydrolase activity;hydrolase activity, acting on ester bonds;nuclease activity	cell part;intracellular organelle;intracellular part;organelle		At3g03500	AT3G03500											1	1	1	1	1	1	1	1	1	0	1	1	1	1	1	1	1	1
9.89325	9.82777	10.0406	9.59548	9.78883	10.1626	9.73265	9.55626	9.68358	9.60541	9.81768	9.85381	9.45904	9.47362	9.12831	9.27216		active transmembrane transporter activity;adenyl nucleotide binding;adenyl ribonucleotide binding;ATP binding;ATPase activity;ATPase activity, coupled;ATPase activity, coupled to movement of substances;ATPase activity, coupled to transmembrane movement of substances;binding;catalytic activity;drug transmembrane transporter activity;hydrolase activity;hydrolase activity, acting on acid anhydrides;…	cell part;integral to membrane;intrinsic to membrane;membrane part		ABCC8;At3g21250	AT3G21250									+	Var2 RL_Var2 NL	6	6	6	6	6	7	8	6	8	7	7	8	8	6	7	8	6	6
11.0378	10.8906	11.0593	10.898	10.7914	11.049	10.862	10.9347	10.7821	10.7263	11.1258	10.9601	10.8577	10.9786	10.7363	10.7556					At3g04490	AT3G04490									+	Var2 RL_Var2 NL	11	11	11	11	11	11	11	11	11	11	11	11	11	11	11	11	11	11
12.3288	12.3272	12.413	12.3316	12.1298	12.3087	12.1514	12.1806	12.3943	12.5093	12.4945	12.4189	12.4588	12.3356	12.4758	12.5175					At3g50370	AT3G50370									+	Var2 RL_Var2 NL	39	37	39	39	39	37	40	38	40	41	42	42	42	41	42	42	39	37
13.3914	13.432	13.3156	13.2864	13.3367	13.3075	13.3209	13.3115	13.4922	13.4675	13.457	13.504	13.4752	13.2526	13.4892	13.5218	biological regulation;negative regulation of biological process;negative regulation of cellular metabolic process;negative regulation of cellular process;negative regulation of metabolic process;negative regulation of photosynthesis, light reaction;photoinhibition;regulation of biological process;regulation of cellular metabolic process;regulation of cellular process;regulation of generation of p…	catalytic activity;endopeptidase activity;hydrolase activity;peptidase activity;peptidase activity, acting on L-amino acid peptides;serine hydrolase activity;serine-type endopeptidase activity;serine-type peptidase activity	cell part;chloroplast;cytoplasmic part;cytosol;intracellular membrane-bounded organelle;intracellular organelle;intracellular part;membrane-bounded organelle;organelle;plastid		At3g03380;DEGP7	AT3G03380									+	Var2 RL_Var2 NL	34	34	35	34	34	34	33	35	34	35	35	35	35	35	35	35	34	34
11.1483	10.9388	11.029	11.1208	11.1004	10.919	10.7763	10.9636	10.9684	10.8787	11.0744	10.703	10.8806	10.9004	10.7687	10.8445					At3g33530	AT3G33530											12	11	11	12	11	11	12	12	12	12	10	12	12	12	12	12	12	11
9.74231	9.46211	9.31759	9.18719	9.00367	8.90616	9.23606	9.16011	9.2505	9.48337	9.55274	9.48762	9.69028	9.57443	9.54711	9.88519					At3g01380	AT3G01380								+		Abc1k1 RL_Abc1k1 NL	6	5	5	5	5	4	5	5	7	5	5	7	6	5	7	7	6	5
NaN	NaN	NaN	NaN	NaN	NaN	NaN	0.566647	3.35438	1.52085	NaN	2.81477	2.6787	3.60531	1.12456	NaN	cellular component organization;cellular component organization at cellular level;cellular component organization or biogenesis;cellular component organization or biogenesis at cellular level;cellular process;organelle organization;vacuole organization	catalytic activity;hydrolase activity;hydrolase activity, acting on ester bonds;phosphoric ester hydrolase activity	cell part;cytoplasmic part;intracellular organelle part;intracellular part;membrane;organelle membrane;organelle part;vacuolar membrane;vacuolar part		At3g43220;SAC3	AT3G43220								+		Abc1k1 RL_Abc1k1 NL	0	0	0	0	0	0	0	1	1	1	0	1	1	1	1	0	0	0
7.7678	8.06492	7.78001	7.6396	7.52075	7.6032	6.94082	7.45556	8.20857	7.75703	8.20215	8.43354	7.3926	8.11642	8.19308	8.14279	alcohol biosynthetic process;alcohol metabolic process;biosynthetic process;carotenoid biosynthetic process;carotenoid metabolic process;cellular biosynthetic process;cellular lipid metabolic process;cellular metabolic process;cellular process;farnesyl diphosphate biosynthetic process;farnesyl diphosphate metabolic process;geranyl diphosphate biosynthetic process;geranyl diphosphate metabolic pro…	binding;catalytic activity;cation binding;dimethylallyltranstransferase activity;farnesyltranstransferase activity;geranyltranstransferase activity;ion binding;metal ion binding;prenyltransferase activity;transferase activity;transferase activity, transferring alkyl or aryl (other than methyl) groups	cell part;chloroplast;cytoplasmic part;intracellular membrane-bounded organelle;intracellular organelle;intracellular part;membrane-bounded organelle;organelle;plastid	Terpenoid backbone biosynthesis	At3g14550;GGPP3;GGPPS9	AT3G14530;AT3G14550									+	Var2 RL_Var2 NL	2	2	2	2	2	2	2	2	2	2	2	2	2	2	2	2	2	2
10.7377	10.8178	10.9787	10.9481	10.8989	11.2217	10.756	10.8142	10.5556	10.6784	10.9625	10.776	10.7639	11.0247	10.6066	10.6358	biological regulation;biosynthetic process;cellular biosynthetic process;cellular macromolecule biosynthetic process;cellular macromolecule metabolic process;cellular metabolic process;cellular nitrogen compound metabolic process;cellular process;macromolecule biosynthetic process;macromolecule metabolic process;metabolic process;nitrogen compound metabolic process;nucleic acid metabolic process;…	binding;DNA binding;nucleic acid binding	cell part;intracellular organelle part;intracellular part;nuclear part;nucleoplasm;organelle part		At3g18990;VRN1	AT3G18990									+	Var2 RL_Var2 NL	4	5	5	5	5	5	5	5	5	4	5	5	5	5	5	5	4	5
8.14021	7.8041	8.14813	8.18599	8.09226	8.06575	7.32049	7.61674	7.89471	7.77861	8.13532	8.0588	8.42219	8.63476	8.61772	9.08417	cation transport;divalent inorganic cation transport;divalent metal ion transport;establishment of localization;ion transport;metal ion transport;transition metal ion transport;transport;zinc ion transport	cation transmembrane transporter activity;ion transmembrane transporter activity;metal ion transmembrane transporter activity;substrate-specific transmembrane transporter activity;substrate-specific transporter activity;transmembrane transporter activity;transporter activity	cell part;cytoplasmic part;endoplasmic reticulum membrane;endoplasmic reticulum part;integral to membrane;intracellular organelle part;intracellular part;intrinsic to membrane;membrane;membrane part;organelle membrane;organelle part		At3g20870;ZTP29	AT3G20870									+	Var2 RL_Var2 NL	1	1	1	1	1	1	1	1	1	1	1	1	1	1	1	1	1	1
NaN	6.93955	7.50429	7.04961	NaN	7.60083	6.37921	7.1907	6.96273	7.28042	7.91563	7.53325	6.73699	7.88606	7.55688	7.75316		binding;catalytic activity;methyltransferase activity;mRNA (guanine-N7-)-methyltransferase activity;mRNA methyltransferase activity;N-methyltransferase activity;nucleic acid binding;RNA binding;RNA methyltransferase activity;S-adenosylmethionine-dependent methyltransferase activity;transferase activity;transferase activity, transferring one-carbon groups	cell part;intracellular membrane-bounded organelle;intracellular organelle;intracellular part;membrane-bounded organelle;nucleus;organelle	mRNA surveillance pathway	At3g20650	AT3G20650											0	1	1	1	0	1	1	1	1	1	1	1	1	1	1	1	0	1
19.1822	19.0711	19.1861	19.3656	19.491	19.3906	19.2841	19.1626	18.1986	18.2104	18.2785	17.622	17.8109	17.7439	15.974	16.1183					At3g01500	AT3G01500				+	+	+	+	+	+	Abc1k1 RL_Abc1k1 NL;Abc1k1 RL_Col RL;Col RL_Col NL;Var2 RL_Abc1k1 RL;Var2 RL_Col RL;Var2 RL_Var2 NL	37	37	36	37	36	36	37	36	37	35	36	37	37	36	34	34	37	37
10.7947	10.8601	10.7788	10.802	10.7756	10.734	10.7762	10.6025	10.7213	10.6411	10.5652	10.7407	10.7185	10.6416	10.6159	10.6785			cell part;cytoplasmic part;endoplasmic reticulum;intracellular membrane-bounded organelle;intracellular organelle;intracellular part;membrane-bounded organelle;organelle		At3g28720	AT3G28720											10	10	10	10	10	10	10	10	10	10	10	10	10	10	10	10	10	10
10.0789	10.043	10.2729	10.273	10.0711	10.5323	9.88269	9.97377	9.5648	9.72871	10.1781	9.70457	9.65161	10.146	9.17021	9.32116	abscisic acid mediated signaling pathway;biological regulation;cellular macromolecule metabolic process;cellular metabolic process;cellular process;cellular protein metabolic process;cellular response to abscisic acid stimulus;cellular response to chemical stimulus;cellular response to endogenous stimulus;cellular response to hormone stimulus;cellular response to organic substance;cellular respon…	adenyl nucleotide binding;adenyl ribonucleotide binding;ATP binding;binding;calcium ion binding;calcium-dependent protein kinase activity;calcium-dependent protein kinase C activity;calcium-dependent protein serine/threonine kinase activity;calmodulin binding;calmodulin-dependent protein kinase activity;catalytic activity;cation binding;ion binding;kinase activity;metal ion binding;nucleotide bin…	cell junction;cell part;cell-cell junction;cytoplasm;intracellular membrane-bounded organelle;intracellular organelle;intracellular part;membrane;membrane-bounded organelle;nucleus;organelle;plasma membrane;plasmodesma		At3g57530	AT3G57530									+	Var2 RL_Var2 NL	7	7	5	6	7	6	7	6	6	7	7	7	6	6	6	7	7	7
9.46452	9.08552	9.99424	8.92092	9.0145	9.43852	9.69314	9.74294	9.06927	9.12763	8.97162	9.1514	8.88914	9.45943	9.15083	9.42454		catalytic activity;hydrolase activity	cell part;cytoplasmic part;intracellular membrane-bounded organelle;intracellular organelle;intracellular part;membrane;membrane-bounded organelle;mitochondrion;organelle	Aminobenzoate degradation;Benzoate degradation;beta-Alanine metabolism;Butanoate metabolism;Caprolactam degradation;Fatty acid metabolism;Geraniol degradation;Limonene and pinene degradation;Lysine degradation;Propanoate metabolism;Tryptophan metabolism;Valine, leucine and isoleucine degradation	At3g24360	AT3G24360											2	2	2	2	2	2	2	2	2	2	2	2	2	2	2	2	2	2
10.4735	10.2981	10.1688	10.3242	10.333	10.2676	10.2272	10.1849	10.2312	10.5094	10.4284	10.2532	10.1751	10.0181	10.3534	10.506					At3g61480	AT3G61480											11	10	9	10	10	9	9	10	10	10	10	11	11	11	11	11	11	10
12.314	12.1531	12.2889	12.106	12.1668	12.1041	12.3055	12.3642	12.0882	11.942	12.0298	11.9765	11.8406	11.7605	11.8609	11.6618	biosynthetic process;carbohydrate biosynthetic process;carbohydrate metabolic process;cellular biosynthetic process;cellular carbohydrate biosynthetic process;cellular carbohydrate metabolic process;cellular metabolic process;cellular process;disaccharide biosynthetic process;disaccharide metabolic process;glycoside biosynthetic process;glycoside metabolic process;metabolic process;oligosaccharid…	binding;carbohydrate phosphatase activity;catalytic activity;cation binding;hydrolase activity;hydrolase activity, acting on ester bonds;ion binding;magnesium ion binding;metal ion binding;phosphatase activity;phosphoric ester hydrolase activity;sucrose-phosphate phosphatase activity;sugar-phosphatase activity	cell part;cytoplasmic part;cytosol;intracellular part		At3g52340;SPP3B	AT3G52340								+	+	Abc1k1 RL_Abc1k1 NL;Var2 RL_Var2 NL	19	20	19	20	17	16	20	19	19	19	19	20	18	19	18	19	19	20
6.97632	6.92098	6.50382	6.89686	6.76563	6.25262	6.1124	6.4276	6.41033	6.63285	5.26884	6.54348	7.38552	6.33361	6.90261	7.64854		binding;nucleic acid binding;nucleotide binding			At3g21100	AT3G21100											2	2	2	1	3	2	2	1	2	3	1	2	2	2	3	3	2	2
12.9786	12.9824	13.0466	12.5896	12.7054	12.6817	12.7579	12.7044	12.5142	12.4599	12.6081	12.411	12.3695	12.4074	12.4516	12.5552	amine biosynthetic process;amine metabolic process;aspartate family amino acid biosynthetic process;aspartate family amino acid metabolic process;biosynthetic process;carboxylic acid biosynthetic process;carboxylic acid metabolic process;cellular amine metabolic process;cellular amino acid biosynthetic process;cellular amino acid metabolic process;cellular biosynthetic process;cellular ketone met…	binding;carbon-sulfur lyase activity;catalytic activity;cofactor binding;cystathionine beta-lyase activity;lyase activity;pyridoxal phosphate binding;vitamin B6 binding;vitamin binding	cell part;chloroplast;chloroplast part;chloroplast stroma;cytoplasmic part;intracellular membrane-bounded organelle;intracellular organelle;intracellular organelle part;intracellular part;membrane-bounded organelle;organelle;organelle part;plastid;plastid part;plastid stroma	Cysteine and methionine metabolism;Nitrogen metabolism;Selenocompound metabolism;Sulfur metabolism	At3g57050	AT3G57050							+	+	+	Abc1k1 RL_Abc1k1 NL;Col RL_Col NL;Var2 RL_Var2 NL	14	14	13	14	14	12	13	14	14	14	13	14	14	14	14	14	14	14
8.90531	9.25426	8.46765	8.93571	8.75894	8.9155	9.21214	9.37725	9.31037	9.30899	9.30425	9.57856	8.97561	9.07034	9.57634	9.74536	cellular macromolecule metabolic process;cellular metabolic process;cellular process;cellular protein metabolic process;macromolecule metabolic process;macromolecule modification;metabolic process;primary metabolic process;protein metabolic process;protein modification by small protein conjugation;protein modification by small protein conjugation or removal;protein modification process;protein ub…	binding;catalytic activity;cation binding;ion binding;ligase activity;metal ion binding;transition metal ion binding;zinc ion binding			At3g19950	AT3G19950											6	6	6	6	5	5	6	6	6	6	6	6	6	6	6	6	6	6
9.72494	8.1024	9.7717	7.77164	8.03603	9.49431	NaN	8.54821	8.81533	9.41389	9.50483	8.27982	8.51286	9.29535	8.2179	6.84059					At3g58830	AT3G58830											2	2	2	2	2	2	0	2	2	2	1	2	2	2	2	2	2	2
7.96139	7.62215	8.62107	7.81372	7.57418	8.15858	7.89579	7.81238	7.92945	7.74617	8.28679	7.64844	7.53771	7.8687	6.3582	7.28255	biological regulation;cell cycle phase;cell cycle process;cell division;cellular component organization;cellular component organization at cellular level;cellular component organization or biogenesis;cellular component organization or biogenesis at cellular level;cellular macromolecule metabolic process;cellular metabolic process;cellular process;cellular protein metabolic process;macromolecule m…		anaphase-promoting complex;cell part;cullin-RING ubiquitin ligase complex;intracellular organelle part;intracellular part;macromolecular complex;nuclear part;nuclear ubiquitin ligase complex;organelle part;protein complex;ubiquitin ligase complex	Cell cycle;Cell cycle - yeast;Meiosis - yeast;Oocyte meiosis;Progesterone-mediated oocyte maturation;Ubiquitin mediated proteolysis	APC8;At3g48150	AT3G48150											1	1	1	2	1	1	1	2	2	2	2	2	2	2	2	2	1	1
8.16116	8.10516	8.32718	7.86251	7.86673	8.22156	8.07906	8.05618	8.15086	8.57026	8.34525	8.13435	8.20359	8.14651	8.217	8.42525	carbohydrate catabolic process;carbohydrate metabolic process;catabolic process;cellular carbohydrate catabolic process;cellular carbohydrate metabolic process;cellular macromolecule metabolic process;cellular metabolic process;cellular polysaccharide catabolic process;cellular polysaccharide metabolic process;cellular process;macromolecule catabolic process;macromolecule metabolic process;metabo…	binding;carbon-oxygen lyase activity;carbon-oxygen lyase activity, acting on polysaccharides;catalytic activity;cation binding;ion binding;lyase activity;metal ion binding;pectate lyase activity		Pentose and glucuronate interconversions	At3g09540	AT3G09540											4	3	4	3	3	3	3	2	4	4	3	3	3	3	4	3	4	3
7.6892	2.96039	5.60331	6.56231	6.48449	NaN	NaN	6.36621	6.08682	6.64131	6.58107	6.68198	5.24791	6.24115	4.63376	6.40413					At3g51640;At3g51650	AT3G51640;AT3G51650											1	2	3	2	1	0	0	2	3	3	1	4	2	3	2	2	1	2
8.9805	9.29757	8.9673	9.09845	9.13635	9.21287	9.24392	9.54434	9.90816	9.91407	10.1969	10.3707	9.95869	10.5607	10.2178	10.2217	developmental process;developmental process involved in reproduction;floral meristem determinacy;meristem determinacy;reproductive process		cell part;intracellular membrane-bounded organelle;intracellular organelle;intracellular part;membrane-bounded organelle;nucleus;organelle		At3g55510	AT3G55510							+	+	+	Abc1k1 RL_Abc1k1 NL;Col RL_Col NL;Var2 RL_Var2 NL	3	3	3	3	3	3	2	3	3	3	3	3	3	3	3	3	3	3
8.55723	8.32908	8.9119	8.40684	8.60745	8.71759	8.55027	8.51541	7.35115	7.28645	7.99758	7.52619	7.6329	7.79314	7.75901	7.65474		catalytic activity;methyltransferase activity;transferase activity;transferase activity, transferring one-carbon groups			At3g60910	AT3G60910								+	+	Abc1k1 RL_Abc1k1 NL;Var2 RL_Var2 NL	1	1	1	1	1	1	1	1	1	1	1	1	1	1	1	1	1	1
7.80061	7.8831	8.02886	7.99993	7.47506	7.67188	7.87178	7.73682	7.93078	7.67139	7.52629	7.64004	7.81876	7.59762	7.93866	7.61466	biological regulation;cell cycle process;cellular component organization;cellular component organization at cellular level;cellular component organization or biogenesis;cellular component organization or biogenesis at cellular level;cellular macromolecule metabolic process;cellular metabolic process;cellular nitrogen compound metabolic process;cellular process;cellular response to stimulus;cellul…	adenyl nucleotide binding;adenyl ribonucleotide binding;ATP binding;ATPase activity;ATPase activity, coupled;binding;catalytic activity;damaged DNA binding;DNA binding;DNA insertion or deletion binding;DNA secondary structure binding;DNA-dependent ATPase activity;double-stranded DNA binding;four-way junction DNA binding;guanine/thymine mispair binding;hydrolase activity;hydrolase activity, acting…	cell part;chloroplast;chromosome;cytoplasmic part;intracellular membrane-bounded organelle;intracellular non-membrane-bounded organelle;intracellular organelle;intracellular organelle part;intracellular part;macromolecular complex;membrane-bounded organelle;mismatch repair complex;mitochondrion;MutSalpha complex;non-membrane-bounded organelle;nuclear chromosome;nuclear part;organelle;organelle pa…		At3g24320;MSH1	AT3G24320											2	2	2	1	2	2	2	2	2	2	1	2	2	2	2	2	2	2
9.17135	7.32531	NaN	6.48938	7.41892	6.9861	6.87623	8.93189	NaN	6.7899	NaN	6.15585	6.73276	NaN	5.86931	5.2562					At3g23090	AT3G23090											2	1	0	2	2	2	1	2	0	2	0	2	2	0	2	2	2	1
7.78986	7.45353	7.62088	8.12229	7.98571	7.60764	7.40126	8.21926	NaN	6.49331	7.4674	6.57133	5.80003	7.24442	5.68816	6.55341					At3g29637	AT3G29637											2	2	2	2	2	2	2	2	0	2	1	2	2	2	2	2	2	2
9.95836	9.80058	10.1184	10.1847	10.0497	10.3293	9.81845	9.86436	9.36199	9.37004	9.52528	9.17194	9.27458	9.29636	8.73815	8.76973	cellular metabolic process;cellular process;metabolic process;phosphate-containing compound metabolic process;phosphorus metabolic process;phosphorylation	catalytic activity;kinase activity;transferase activity;transferase activity, transferring phosphorus-containing groups	cell part;chloroplast;cytoplasmic part;intracellular membrane-bounded organelle;intracellular organelle;intracellular part;membrane-bounded organelle;mitochondrion;organelle;plastid		At3g61080	AT3G61080					+		+	+	+	Abc1k1 RL_Abc1k1 NL;Col RL_Col NL;Var2 RL_Col RL;Var2 RL_Var2 NL	4	4	4	4	4	4	4	4	4	4	4	4	4	4	4	3	4	4
7.15137	6.73634	6.71545	NaN	NaN	6.4692	6.66856	6.428	6.78672	6.47112	7.55076	5.63603	6.66257	7.25271	6.86888	6.47833					At3g02300	AT3G02300											1	1	1	0	0	1	1	1	1	1	1	1	1	1	1	1	1	1
16.4781	16.421	16.5478	16.7441	16.7943	17.0098	16.6945	16.6651	15.887	15.9365	16.2726	15.6464	15.837	15.913	15.2784	15.1541		antioxidant activity;catalytic activity;oxidoreductase activity;oxidoreductase activity, acting on paired donors, with incorporation or reduction of molecular oxygen;oxidoreductase activity, acting on peroxide as acceptor;peroxidase activity;peroxiredoxin activity	cell part;chloroplast part;chloroplast thylakoid lumen;cytoplasmic part;intracellular organelle part;intracellular part;organelle part;plastid part;plastid thylakoid lumen;plastoglobule;thylakoid lumen;thylakoid part		At3g26060;PRXQ	AT3G26060								+	+	Abc1k1 RL_Abc1k1 NL;Var2 RL_Var2 NL	21	21	21	21	21	21	21	21	21	21	21	21	21	21	21	21	21	21
9.38397	9.47885	9.42387	9.69163	9.57045	9.36963	9.56289	9.58771	9.48198	9.21331	9.31131	9.40004	9.35056	9.55299	9.46601	9.56484			cell part;cytoplasmic part;integral to membrane;integral to mitochondrial membrane;integral to mitochondrial outer membrane;integral to organelle membrane;intracellular organelle part;intracellular part;intrinsic to membrane;intrinsic to mitochondrial outer membrane;intrinsic to organelle membrane;membrane part;mitochondrial membrane part;mitochondrial part;organelle part		At3g27930	AT3G27930											3	2	3	2	2	2	3	3	3	3	3	3	3	3	3	3	3	2
7.8497	6.99839	8.46026	7.05665	6.79621	8.51439	7.23745	NaN	7.8224	NaN	NaN	7.73055	7.54119	7.87278	6.76202	6.61864	cellular metabolic process;cellular nitrogen compound metabolic process;cellular process;guanosine tetraphosphate metabolic process;heterocycle metabolic process;metabolic process;nitrogen compound metabolic process;nucleobase-containing compound metabolic process;nucleobase-containing small molecule metabolic process;nucleoside bisphosphate metabolic process;nucleoside phosphate metabolic proces…	adenyl nucleotide binding;adenyl ribonucleotide binding;ATP binding;binding;calcium ion binding;catalytic activity;cation binding;diphosphotransferase activity;GTP binding;GTP diphosphokinase activity;guanyl nucleotide binding;guanyl ribonucleotide binding;ion binding;kinase activity;metal ion binding;nucleotide binding;purine nucleotide binding;purine ribonucleoside triphosphate binding;purine r…	cell part;chloroplast;cytoplasmic part;intracellular membrane-bounded organelle;intracellular organelle;intracellular part;membrane-bounded organelle;organelle;plastid		At3g17470;CRSH	AT3G17470											1	2	1	2	2	1	2	0	2	0	0	1	2	2	2	2	1	2
8.39817	8.59321	8.22264	8.64906	8.07374	8.28055	8.15181	8.36093	8.14083	7.63034	7.65684	7.81355	7.81172	7.8289	7.75237	8.04335					At3g47630	AT3G47630											2	2	2	2	2	2	2	2	2	2	2	2	2	2	2	2	2	2
15.3965	15.2101	15.6775	15.6027	15.6651	15.7204	15.5021	15.5542	14.8379	14.7703	15.0157	14.915	14.9042	15.0589	14.894	14.8289	biological regulation;catabolic process;cellular catabolic process;cellular macromolecule catabolic process;cellular macromolecule metabolic process;cellular metabolic process;cellular process;cellular protein metabolic process;macromolecule catabolic process;macromolecule metabolic process;macromolecule modification;metabolic process;modification-dependent macromolecule catabolic process;modific…	catalytic activity;cysteine-type endopeptidase activity;cysteine-type peptidase activity;endopeptidase activity;hydrolase activity;peptidase activity;peptidase activity, acting on L-amino acid peptides;small conjugating protein-specific protease activity;ubiquitin-specific protease activity	cell junction;cell part;cell-cell junction;cytoplasm;intracellular membrane-bounded organelle;intracellular organelle;intracellular part;membrane;membrane-bounded organelle;nucleus;organelle;plasmodesma		At3g20370	AT3G20370								+	+	Abc1k1 RL_Abc1k1 NL;Var2 RL_Var2 NL	21	20	21	21	21	21	21	21	21	21	21	21	21	21	21	21	21	20
8.71515	8.74196	8.32604	8.38119	8.23317	8.62691	8.2338	8.03443	8.5132	8.11529	8.05467	8.63145	8.49091	8.8842	8.62192	8.42326		binding;catalytic activity;endonuclease activity;hydrolase activity;hydrolase activity, acting on ester bonds;nuclease activity;nucleic acid binding			At3g47490	AT3G47490											2	2	2	2	2	2	2	2	2	2	2	2	2	2	2	2	2	2
7.87033	7.70671	7.8988	7.81574	7.50438	7.8688	7.65549	7.69183	7.48421	7.92487	8.16835	8.1633	8.18213	7.986	8.35978	8.53395					At3g53630;At4g18692	AT3G53630;AT4G18692									+	Var2 RL_Var2 NL	1	1	1	1	1	1	1	1	1	1	1	1	1	1	1	1	1	1
9.25654	9.43989	9.2752	9.36007	9.39438	9.26631	9.20181	9.52395	9.61881	9.61581	9.62018	9.79387	9.56359	9.76233	9.81056	9.64557	developmental process;developmental process involved in reproduction;embryo development;embryo development ending in seed dormancy;reproductive process		cell part;cytoplasmic part;integral to membrane;intracellular organelle part;intracellular part;intrinsic to membrane;membrane;membrane part;mitochondrial inner membrane;mitochondrial membrane;mitochondrial part;organelle inner membrane;organelle membrane;organelle part		At3g10110;TIM22-1;TIM22-4	AT1G18320;AT3G10110							+	+		Abc1k1 RL_Abc1k1 NL;Col RL_Col NL	4	4	4	4	3	3	4	4	4	3	4	3	4	3	4	4	4	4
9.53788	9.51891	9.63178	9.22566	9.36242	9.79272	9.40261	9.37248	9.40961	9.48042	9.79243	9.22433	9.248	9.41521	9.2656	9.23744	anatomical structure morphogenesis;cell division;cell morphogenesis;cell morphogenesis involved in differentiation;cellular component morphogenesis;cellular component organization;cellular component organization or biogenesis;cellular developmental process;cellular macromolecule metabolic process;cellular metabolic process;cellular process;cellular protein metabolic process;developmental process;…	binding;protein binding;small conjugating protein binding;ubiquitin binding	cell part;cytoplasmic part;early endosome;endosomal part;endosome;ESCRT I complex;intracellular membrane-bounded organelle;intracellular organelle;intracellular organelle part;intracellular part;late endosome;macromolecular complex;membrane part;membrane-bounded organelle;organelle;organelle part;protein complex	Endocytosis	At3g12400	AT3G12400									+	Var2 RL_Var2 NL	3	3	2	3	3	3	3	3	3	3	3	3	3	3	3	3	3	3
9.25541	9.15399	9.11434	9.02499	9.14197	9.22916	8.56395	8.43711	7.46117	7.53434	8.16308	7.04985	7.88534	7.51264	7.52177	7.27621		binding;catalytic activity;cation binding;heme binding;ion binding;iron ion binding;metal ion binding;monooxygenase activity;oxidoreductase activity;oxidoreductase activity, acting on paired donors, with incorporation or reduction of molecular oxygen;oxidoreductase activity, acting on paired donors, with incorporation or reduction of molecular oxygen, NADH or NADPH as one donor, and incorporation…	cell part;integral to membrane;intrinsic to membrane;membrane;membrane part	Aminobenzoate degradation;Bisphenol degradation;Limonene and pinene degradation;Polycyclic aromatic hydrocarbon degradation;Stilbenoid, diarylheptanoid and gingerol biosynthesis	At3g26290;CYP71B26	AT3G26290							+	+	+	Abc1k1 RL_Abc1k1 NL;Col RL_Col NL;Var2 RL_Var2 NL	3	3	3	3	3	3	3	3	3	3	2	2	3	3	2	2	3	3
12.4049	12.3314	12.6047	12.3834	12.3893	12.6504	12.0834	12.0991	12.318	12.3133	12.5302	11.9113	11.9677	11.9821	11.3853	11.3017	cellular component assembly;cellular component assembly at cellular level;cellular component organization;cellular component organization at cellular level;cellular component organization or biogenesis;cellular component organization or biogenesis at cellular level;cellular macromolecular complex assembly;cellular macromolecular complex subunit organization;cellular macromolecule metabolic proces…	binding;catalytic activity;cis-trans isomerase activity;drug binding;FK506 binding;isomerase activity;macrolide binding;oxidoreductase activity;peptidyl-prolyl cis-trans isomerase activity	cell part;chloroplast;chloroplast part;chloroplast thylakoid lumen;cytoplasmic part;intracellular membrane-bounded organelle;intracellular organelle;intracellular organelle part;intracellular part;membrane-bounded organelle;organelle;organelle part;plastid;plastid part;plastid thylakoid lumen;thylakoid;thylakoid lumen;thylakoid part		At3g60370	AT3G60370				+	+	+		+	+	Abc1k1 RL_Abc1k1 NL;Abc1k1 RL_Col RL;Var2 RL_Abc1k1 RL;Var2 RL_Col RL;Var2 RL_Var2 NL	11	11	11	11	11	11	11	11	11	11	11	10	11	11	11	11	11	11
NaN	4.70531	4.79702	4.49267	4.27899	4.64621	3.79475	3.96983	3.88373	3.94239	5.42925	4.64715	4.55911	4.5352	3.93961	5.42787	cellular macromolecule metabolic process;cellular metabolic process;cellular nitrogen compound metabolic process;cellular process;macromolecule metabolic process;metabolic process;mRNA metabolic process;mRNA processing;nitrogen compound metabolic process;nucleic acid metabolic process;nucleobase-containing compound metabolic process;primary metabolic process;RNA metabolic process;RNA processing;R…	binding;nucleic acid binding;RNA binding	cell part;intracellular membrane-bounded organelle;intracellular organelle;intracellular part;membrane-bounded organelle;nucleus;organelle		At3g52120	AT3G52120											0	1	1	1	1	1	1	1	1	1	1	1	1	1	1	1	0	1
11.5671	11.4558	11.6157	11.6806	11.748	11.6534	11.5066	11.6158	11.4811	11.4611	11.5193	11.5285	11.4628	11.5936	11.6958	11.5896	alcohol metabolic process;anatomical structure development;carbohydrate metabolic process;cell wall biogenesis;cell wall organization or biogenesis;cellular carbohydrate metabolic process;cellular cell wall organization or biogenesis;cellular component biogenesis;cellular component biogenesis at cellular level;cellular component organization or biogenesis;cellular component organization or biogen…	adenyl nucleotide binding;adenyl ribonucleotide binding;ATP binding;binding;catalytic activity;cation binding;glucuronokinase activity;ion binding;kinase activity;metal ion binding;nucleic acid binding;nucleotide binding;phosphotransferase activity, alcohol group as acceptor;poly(U) RNA binding;poly-pyrimidine tract binding;purine nucleotide binding;purine ribonucleoside triphosphate binding;puri…	cell part;cytoplasmic part;cytosol;intracellular part		At3g01640;GLCAK1	AT3G01640								+		Abc1k1 RL_Abc1k1 NL	10	13	13	13	12	12	12	13	12	13	13	12	13	13	13	13	10	13
12.408	12.6991	12.335	12.9826	12.7938	12.9082	12.7416	12.8446	12.6006	12.647	12.7156	12.7307	12.7922	12.8779	12.9452	13.0779			cell part;chloroplast;chloroplast envelope;chloroplast inner membrane;chloroplast membrane;chloroplast part;cytoplasmic part;envelope;intracellular membrane-bounded organelle;intracellular organelle;intracellular organelle part;intracellular part;membrane;membrane-bounded organelle;organelle;organelle envelope;organelle inner membrane;organelle membrane;organelle part;plastid;plastid envelope;pla…		At3g51140	AT3G51140											5	5	5	5	5	5	5	5	5	5	5	5	5	5	5	5	5	5
7.95866	7.61167	8.48249	7.04261	7.90702	6.83354	8.66571	6.91704	5.93768	7.06348	7.49003	6.60387	7.58885	7.6462	6.84385	7.89628					At3g14130	AT3G14130											2	2	2	2	2	2	2	2	2	2	2	2	2	2	2	2	2	2
11.4423	11.5177	11.355	11.2605	11.4405	11.4575	11.2025	11.4877	11.3487	11.5013	10.9654	11.747	11.6889	11.6267	11.801	11.8986	cellular component assembly;cellular component assembly at cellular level;cellular component organization;cellular component organization at cellular level;cellular component organization or biogenesis;cellular component organization or biogenesis at cellular level;cellular macromolecular complex assembly;cellular macromolecular complex subunit organization;cellular process;double fertilization f…	binding;mRNA binding;nucleic acid binding;RNA binding	cell part;cytoplasmic part;cytosol;intracellular organelle part;intracellular part;macromolecular complex;nuclear part;organelle part;ribonucleoprotein complex;small nuclear ribonucleoprotein complex;U1 snRNP		At3g03340	AT3G03340								+	+	Abc1k1 RL_Abc1k1 NL;Var2 RL_Var2 NL	11	12	11	12	10	11	11	12	13	13	11	12	12	12	12	12	11	12
7.29644	6.58379	6.48603	6.58293	6.28846	6.6616	6.59862	6.45296	7.15661	7.22101	6.91598	6.5296	6.70012	6.22841	7.28972	6.98578	carbohydrate catabolic process;carbohydrate metabolic process;catabolic process;cell wall modification;cell wall organization;cell wall organization or biogenesis;cellular carbohydrate catabolic process;cellular carbohydrate metabolic process;cellular component organization or biogenesis;cellular macromolecule metabolic process;cellular metabolic process;cellular polysaccharide catabolic process;…	aspartyl esterase activity;carboxylic ester hydrolase activity;catalytic activity;enzyme inhibitor activity;enzyme regulator activity;hydrolase activity;hydrolase activity, acting on ester bonds;pectinesterase activity	cell part;cell wall;external encapsulating structure;integral to membrane;intrinsic to membrane;membrane part		At3g49220;PME34	AT3G49220									+	Var2 RL_Var2 NL	1	1	1	1	1	1	1	1	1	1	1	1	1	1	1	1	1	1
10.2575	10.3143	10.2865	10.0426	10.2614	10.5432	10.274	10.1975	10.1384	10.287	10.5507	10.152	10.2807	10.221	10.1505	10.1741	biological regulation;cellular component assembly;cellular component assembly at cellular level;cellular component biogenesis;cellular component organization;cellular component organization at cellular level;cellular component organization or biogenesis;cellular component organization or biogenesis at cellular level;cellular macromolecular complex assembly;cellular macromolecular complex subunit …	beta-tubulin binding;binding;cytoskeletal protein binding;enzyme activator activity;enzyme regulator activity;GTPase activator activity;GTPase regulator activity;nucleoside-triphosphatase regulator activity;protein binding;tubulin binding	cell junction;cell part;cell-cell junction;cytoplasmic part;cytoskeletal part;cytosol;intracellular organelle part;intracellular part;macromolecular complex;microtubule;organelle part;plasmodesma;protein complex		At3g60740;TFCD	AT3G60740											7	7	7	7	6	6	7	7	7	7	6	7	7	7	7	7	7	7
8.57955	8.69767	7.61909	8.09861	7.93962	7.76141	7.53183	7.93613	7.60894	7.61955	7.8887	7.13723	7.41941	7.15914	6.97942	NaN	cellular process;cofactor transport;establishment of localization;nitrogen compound transport;sulfur compound transport;thiamine pyrophosphate transport;thiamine transport;transmembrane transport;transport;vitamin transport		cell part;cytoplasmic part;integral to membrane;intracellular membrane-bounded organelle;intracellular organelle;intracellular part;intrinsic to membrane;membrane part;membrane-bounded organelle;mitochondrion;organelle		At3g21390	AT3G21390								+		Abc1k1 RL_Abc1k1 NL	2	1	1	2	2	2	1	2	1	2	1	2	2	2	2	0	2	1
11.9259	11.8779	12.1996	11.8551	11.8679	11.9783	11.892	11.9752	12.2417	12.1559	12.5258	13.4231	13.1596	13.3327	13.5835	13.4852	biosynthetic process;cellular biosynthetic process;cellular metabolic process;cellular nitrogen compound biosynthetic process;cellular nitrogen compound metabolic process;cellular process;heterocycle biosynthetic process;heterocycle metabolic process;metabolic process;nitrogen compound metabolic process;nucleobase-containing compound biosynthetic process;nucleobase-containing compound metabolic p…	catalytic activity;kinase activity;nucleobase-containing compound kinase activity;nucleotide kinase activity;phosphotransferase activity, phosphate group as acceptor;transferase activity;transferase activity, transferring phosphorus-containing groups;UMP kinase activity;uridylate kinase activity	cell part;chloroplast;cytoplasmic part;intracellular membrane-bounded organelle;intracellular organelle;intracellular part;membrane-bounded organelle;organelle;plastid	Pyrimidine metabolism	At3g18680	AT3G18680				+	+			+	+	Abc1k1 RL_Abc1k1 NL;Abc1k1 RL_Col RL;Var2 RL_Col RL;Var2 RL_Var2 NL	9	10	9	10	10	9	10	10	10	10	9	10	10	10	10	9	9	10
10.6405	10.4158	10.517	10.8696	10.8834	11.225	10.6182	10.4385	8.97482	8.94573	9.12883	9.20459	9.16878	9.33001	8.24911	7.36404					At3g55630	AT3G55630							+	+	+	Abc1k1 RL_Abc1k1 NL;Col RL_Col NL;Var2 RL_Var2 NL	4	4	3	4	5	3	4	5	5	4	3	4	4	3	5	2	4	4
11.3191	11.2127	10.8659	11.3155	11.3836	10.7431	11.3802	11.2431	11.0238	11.1511	10.6104	10.5145	10.6746	9.9329	10.298	10.3848		catalytic activity;hydrolase activity	cell part;chloroplast envelope;chloroplast part;cytoplasmic part;envelope;intracellular organelle part;intracellular part;organelle envelope;organelle part;plastid envelope;plastid part		At3g10840	AT3G10840									+	Var2 RL_Var2 NL	7	7	7	7	7	7	7	7	7	7	7	7	7	7	7	7	7	7
9.29906	9.12702	9.14525	9.43877	9.24093	9.5303	8.90008	8.6446	8.90088	8.65109	8.85641	8.94972	8.61906	9.17255	9.03322	9.00329	biosynthetic process;cellular biosynthetic process;cellular macromolecule biosynthetic process;cellular macromolecule metabolic process;cellular metabolic process;cellular nitrogen compound metabolic process;cellular process;macromolecule biosynthetic process;macromolecule metabolic process;metabolic process;nitrogen compound metabolic process;nucleic acid metabolic process;nucleobase-containing …	binding;DNA binding;nucleic acid binding	cell part;intracellular membrane-bounded organelle;intracellular organelle;intracellular part;membrane-bounded organelle;nucleus;organelle		At3g16940	AT3G16940											3	4	3	4	4	4	4	3	3	4	3	4	4	4	4	4	3	4
5.8647	6.85731	6.5534	6.94514	6.71341	6.65167	6.67477	7.06411	6.85681	7.11092	6.37288	7.14085	6.24341	7.12006	7.29503	7.04421					At3g11230	AT3G11230											1	1	1	1	1	1	1	1	1	1	1	1	1	1	1	1	1	1
14.7112	14.6705	14.6482	14.6835	14.7492	14.5193	14.6861	14.6849	14.7085	14.6326	14.676	14.5832	14.3912	14.3508	14.5733	14.4755	amine biosynthetic process;amine metabolic process;biosynthetic process;branched chain family amino acid biosynthetic process;branched chain family amino acid metabolic process;carboxylic acid biosynthetic process;carboxylic acid metabolic process;cellular amine metabolic process;cellular amino acid biosynthetic process;cellular amino acid metabolic process;cellular biosynthetic process;cellular …	catalytic activity;deaminase activity;hydrolase activity	cell part;chloroplast;chloroplast envelope;chloroplast part;chloroplast stroma;cytoplasmic part;envelope;intracellular membrane-bounded organelle;intracellular organelle;intracellular organelle part;intracellular part;membrane-bounded organelle;mitochondrion;organelle;organelle envelope;organelle part;plastid;plastid envelope;plastid part;plastid stroma;thylakoid;vacuole		At3g20390	AT3G20390									+	Var2 RL_Var2 NL	11	11	10	10	11	10	10	10	11	11	10	11	11	11	11	11	11	11
5.49725	NaN	NaN	5.18721	NaN	NaN	NaN	4.68899	5.28087	5.19424	5.90262	5.18814	4.6195	5.57118	5.56737	4.56736					At3g14172	AT3G14172											1	0	0	1	0	0	0	1	2	1	1	2	2	1	1	2	1	0
6.65364	6.95832	7.52096	6.53319	6.55672	7.41702	6.91644	6.71417	6.57119	7.02141	7.20559	7.14591	6.69821	7.09648	7.33834	6.76288		binding;nucleic acid binding;nucleotide binding			At3g20890	AT3G20890											1	1	1	1	1	1	1	1	1	1	1	1	1	1	1	1	1	1
8.74109	8.27465	8.77982	8.47003	8.77918	8.968	8.36103	8.84681	9.64483	9.60497	9.58087	10.3934	10.1721	10.4902	10.4194	10.3921	carbohydrate metabolic process;cell wall organization;cell wall organization or biogenesis;cellular component organization or biogenesis;metabolic process;primary metabolic process	catalytic activity;hydrolase activity;hydrolase activity, acting on glycosyl bonds;hydrolase activity, hydrolyzing O-glycosyl compounds;polygalacturonase activity	extracellular region		At3g61490	AT3G61490				+	+		+	+	+	Abc1k1 RL_Abc1k1 NL;Abc1k1 RL_Col RL;Col RL_Col NL;Var2 RL_Col RL;Var2 RL_Var2 NL	4	5	5	4	5	4	4	5	5	5	5	5	5	5	5	5	4	5
12.7955	13.0824	14.4087	13.53	13.9663	14.4401	12.7262	13.4408	12.16	11.8343	12.36	11.8615	12.0214	12.0818	11.014	11.1722	cellular metabolic process;cellular process;metabolic process;photosynthesis		cell part;chloroplast part;chloroplast thylakoid membrane;cytoplasmic part;intracellular organelle part;intracellular part;macromolecular complex;membrane;membrane part;organelle part;photosynthetic membrane;photosystem;photosystem II;plastid part;plastid thylakoid membrane;protein complex;thylakoid membrane;thylakoid part		At3g21055;PSBT	AT3G21055								+	+	Abc1k1 RL_Abc1k1 NL;Var2 RL_Var2 NL	4	4	3	2	4	3	5	4	4	5	4	6	6	5	6	6	4	4
11.7754	11.9373	9.91401	11.0233	11.8539	9.49396	11.9499	11.8218	11.5327	11.8428	8.37102	11.7211	12.2194	10.2073	11.6984	10.5878					At3g22120	AT3G22120											2	2	1	3	3	1	2	2	2	2	2	3	2	1	2	2	2	2
9.47406	9.33648	10.0235	9.56333	9.28014	9.61328	9.34603	9.22074	9.30413	9.4808	9.82002	9.69807	9.68257	10.1798	9.58003	9.75956		binding;nucleic acid binding	cell part;cytoplasmic part;cytosol;intracellular part		At3g07030	AT3G07030									+	Var2 RL_Var2 NL	4	4	4	4	4	4	4	4	4	4	3	4	4	3	4	4	4	4
8.52431	8.41646	9.31882	8.66769	8.78032	8.95555	8.48573	7.76535	7.80943	7.90449	7.64113	6.84436	7.39261	7.21691	5.61605	6.01867	biological regulation;cell redox homeostasis;cellular homeostasis;cellular process;homeostatic process;regulation of biological process;regulation of biological quality;regulation of cellular process				At3g25580	AT3G25580					+			+	+	Abc1k1 RL_Abc1k1 NL;Var2 RL_Col RL;Var2 RL_Var2 NL	2	2	2	2	2	2	2	1	2	2	1	2	2	2	2	2	2	2
5.88767	7.11409	6.9456	5.53955	NaN	NaN	NaN	5.27792	4.41571	5.39874	5.80519	NaN	4.54338	NaN	4.0913	NaN	anion transport;establishment of localization;inorganic anion transport;ion transport;metabolic process;nitrate assimilation;nitrate metabolic process;nitrate transport;nitrogen compound metabolic process;nitrogen cycle metabolic process;response to abiotic stimulus;response to acidity;response to pH;response to stimulus;transport	active transmembrane transporter activity;anion transmembrane transporter activity;efflux transmembrane transporter activity;inorganic anion transmembrane transporter activity;ion transmembrane transporter activity;nitrate efflux transmembrane transporter activity;nitrite transmembrane transporter activity;secondary active transmembrane transporter activity;substrate-specific transmembrane transp…	cell part;integral to membrane;intrinsic to membrane;membrane;membrane part;plasma membrane		At3g45650;NPF2.7	AT3G45650											1	1	1	1	0	0	0	1	1	1	1	0	1	0	1	0	1	1
15.0434	14.9756	14.7965	14.9213	14.8213	14.7398	14.8505	14.7793	15.1084	15.1951	14.9298	15.0646	15.1155	14.8854	15.1923	15.1586					At3g62360	AT3G62360									+	Var2 RL_Var2 NL	52	53	50	51	52	50	52	52	53	53	51	53	53	53	53	53	52	53
14.02	14.0013	13.9671	13.9898	13.926	13.9323	14.0415	13.9939	13.8489	13.8483	13.7983	13.8831	13.8833	13.7999	13.9588	13.997	anatomical structure development;anatomical structure formation involved in morphogenesis;anatomical structure morphogenesis;auxin mediated signaling pathway;auxin polar transport;auxin transport;biological regulation;cell growth;cell morphogenesis;cellular component morphogenesis;cellular component organization;cellular component organization or biogenesis;cellular developmental process;cellular…	binding;cation binding;ion binding;metal ion binding;transition metal ion binding;zinc ion binding	cell junction;cell part;cell-cell junction;cytoplasmic part;cytosol;integral to membrane;intracellular part;intrinsic to membrane;membrane;membrane part;plasmodesma		At3g02260	AT3G02260							+			Col RL_Col NL	77	79	76	72	77	74	77	77	79	76	71	79	79	78	78	80	77	79
8.94409	8.88872	9.32056	9.01473	9.21021	8.74545	8.9999	8.93067	9.23342	9.00266	9.18581	9.19917	9.35973	9.00045	8.88041	9.28483			cell part;membrane;plasma membrane		At3g28670	AT3G28670											5	5	5	5	5	5	5	5	4	5	4	5	5	5	4	5	5	5
11.2422	11.1727	11.3189	10.7808	10.8486	11.2216	11.204	11.2245	11.777	11.8577	11.9459	11.5156	11.6665	11.99	11.7156	11.6906	carbohydrate catabolic process;carbohydrate metabolic process;catabolic process;cellular carbohydrate catabolic process;cellular carbohydrate metabolic process;cellular macromolecule metabolic process;cellular metabolic process;cellular polysaccharide catabolic process;cellular polysaccharide metabolic process;cellular process;macromolecule catabolic process;macromolecule metabolic process;metabo…	binding;carbon-oxygen lyase activity;carbon-oxygen lyase activity, acting on polysaccharides;catalytic activity;cation binding;ion binding;lyase activity;metal ion binding;pectate lyase activity		Pentose and glucuronate interconversions	At3g07010	AT3G07010							+	+	+	Abc1k1 RL_Abc1k1 NL;Col RL_Col NL;Var2 RL_Var2 NL	8	8	8	8	8	8	8	8	8	8	8	8	8	8	8	8	8	8
8.74399	8.99535	9.0451	8.82267	8.7684	9.0947	9.0801	8.3375	8.66195	8.36687	8.89469	8.61063	8.52983	8.71642	8.49862	8.82751		binding;cation binding;ion binding;metal ion binding;transition metal ion binding;zinc ion binding	cell part;chloroplast;cytoplasmic part;intracellular membrane-bounded organelle;intracellular organelle;intracellular part;membrane-bounded organelle;organelle;plastid		At3g46870	AT3G46870											4	4	4	4	4	4	4	4	4	4	4	4	4	4	4	4	4	4
6.45101	6.82878	7.48437	6.87276	6.49092	7.04596	6.14823	6.12797	5.56105	5.48772	6.07814	NaN	4.33856	4.74186	NaN	NaN					At3g04890	AT3G04890				+				+		Abc1k1 RL_Abc1k1 NL;Abc1k1 RL_Col RL	1	1	1	1	1	1	1	1	1	1	1	0	1	1	0	0	1	1
10.6038	10.9956	11.4927	10.7477	10.851	11.4906	10.3922	10.3927	10.632	10.2923	10.2139	10.4004	10.1071	10.3795	10.3883	10.0959	biosynthetic process;cellular biosynthetic process;cellular macromolecule biosynthetic process;cellular macromolecule metabolic process;cellular metabolic process;cellular nitrogen compound metabolic process;cellular process;macromolecule biosynthetic process;macromolecule metabolic process;metabolic process;nitrogen compound metabolic process;nucleic acid metabolic process;nucleobase-containing …	binding;DNA binding;nucleic acid binding;nucleic acid binding transcription factor activity;sequence-specific DNA binding;sequence-specific DNA binding transcription factor activity	cell part;intracellular membrane-bounded organelle;intracellular organelle;intracellular part;membrane-bounded organelle;nucleus;organelle		At3g53340;NFYB10	AT3G53340											2	2	2	2	2	2	2	2	2	2	2	2	2	2	2	2	2	2
7.89355	7.69615	7.99185	7.57345	7.69821	7.85307	7.76619	8.06917	8.26456	7.59501	8.039	7.93713	8.25329	7.92571	8.11482	8.06432	cellular component organization;cellular component organization at cellular level;cellular component organization or biogenesis;cellular component organization or biogenesis at cellular level;cellular process;nucleus organization;organelle organization		cell part;envelope;integral to membrane;intracellular organelle part;intracellular part;intrinsic to membrane;membrane;membrane part;nuclear envelope;nuclear membrane;nuclear part;organelle envelope;organelle membrane;organelle part		At3g13360;WIP3	AT3G13360											3	4	3	4	3	3	3	2	3	3	3	2	3	4	4	4	3	4
NaN	6.4741	6.10303	6.16012	5.6379	5.65013	6.67144	5.67588	6.73862	7.12006	7.2232	6.80461	6.96954	7.01902	6.16375	6.08099					At3g63370	AT3G63370								+		Abc1k1 RL_Abc1k1 NL	0	1	1	1	1	1	1	1	1	2	1	2	1	1	1	1	0	1
10.9057	10.8301	10.6403	10.7258	10.6859	10.6309	10.6779	10.8362	10.994	10.9501	10.4188	11.1318	10.9294	10.9355	11.2234	11.124	carboxylic acid metabolic process;cellular ketone metabolic process;cellular lipid metabolic process;cellular metabolic process;cellular process;fatty acid metabolic process;lipid metabolic process;metabolic process;monocarboxylic acid metabolic process;organic acid metabolic process;oxoacid metabolic process;primary metabolic process;small molecule metabolic process	3-hydroxyacyl-CoA dehydrogenase activity;binding;catalytic activity;coenzyme binding;cofactor binding;NAD binding;NAD+ binding;nucleotide binding;oxidoreductase activity;oxidoreductase activity, acting on CH-OH group of donors;oxidoreductase activity, acting on the CH-OH group of donors, NAD or NADP as acceptor	cell part;cytoplasmic part;intracellular membrane-bounded organelle;intracellular organelle;intracellular part;membrane-bounded organelle;microbody;organelle;peroxisome	Benzoate degradation;Butanoate metabolism	At3g15290	AT3G15290								+	+	Abc1k1 RL_Abc1k1 NL;Var2 RL_Var2 NL	7	7	8	7	8	7	8	8	8	8	8	8	8	8	8	8	7	7
8.02895	8.78691	8.87577	8.7282	8.52164	8.84425	8.60633	8.63425	8.89813	9.03585	8.84282	9.09936	9.00053	9.09061	8.90212	9.08357	establishment of localization;establishment of localization in cell;intracellular transport;peroxisomal transport;transport	catalytic activity;kinase activity;transferase activity;transferase activity, transferring phosphorus-containing groups	cell part;cytoplasmic part;intracellular membrane-bounded organelle;intracellular non-membrane-bounded organelle;intracellular organelle;intracellular organelle part;intracellular part;membrane-bounded organelle;microbody;non-membrane-bounded organelle;nuclear part;nucleolus;organelle;organelle part;peroxisome		At3g10572	AT3G10572								+	+	Abc1k1 RL_Abc1k1 NL;Var2 RL_Var2 NL	6	6	6	5	4	4	5	5	5	6	5	5	6	6	6	6	6	6
4.11671	4.2774	NaN	5.28148	5.66126	5.91639	4.67488	4.31627	5.83557	5.35862	NaN	5.57268	4.93996	5.04985	4.85952	4.95978	response to chemical stimulus;response to stimulus;response to toxin	active transmembrane transporter activity;antiporter activity;drug transmembrane transporter activity;secondary active transmembrane transporter activity;transmembrane transporter activity;transporter activity	cell part;integral to membrane;intrinsic to membrane;membrane part		At3g23560	AT3G23560											1	2	0	1	1	1	1	1	2	1	0	2	2	1	2	2	1	2
NaN	NaN	NaN	NaN	NaN	NaN	NaN	NaN	6.54871	6.73558	7.1904	NaN	5.66807	6.29807	6.29017	6.21213	cellular macromolecule metabolic process;cellular metabolic process;cellular nitrogen compound metabolic process;cellular process;cellular response to chemical stimulus;cellular response to dsRNA;cellular response to organic substance;cellular response to stimulus;dsRNA fragmentation;macromolecule metabolic process;metabolic process;nitrogen compound metabolic process;nucleic acid metabolic proce…				At3g15390	AT3G15390											0	0	0	0	0	0	0	0	1	1	1	0	1	1	1	1	0	0
15.2292	15.1904	15.1928	15.0774	15.0665	15.0492	15.1171	15.2202	14.9655	15.0701	15.3435	14.8954	14.9638	14.9823	15.1245	15.0524	alcohol metabolic process;callose deposition in cell wall;callose localization;carbohydrate metabolic process;cell communication;cell wall modification;cell wall organization;cell wall organization or biogenesis;cell wall thickening;cellular carbohydrate metabolic process;cellular component organization or biogenesis;cellular localization;cellular macromolecule localization;cellular metabolic pro…	catalytic activity;nucleotidyltransferase activity;transferase activity;transferase activity, transferring phosphorus-containing groups;uridylyltransferase activity;UTP:glucose-1-phosphate uridylyltransferase activity;UTP-monosaccharide-1-phosphate uridylyltransferase activity	cell part;cell projection;cytoplasmic part;cytosol;intracellular part;membrane;plasma membrane;pollen tube	Amino sugar and nucleotide sugar metabolism;Galactose metabolism;Pentose and glucuronate interconversions;Starch and sucrose metabolism	At3g03250;UGP2	AT3G03250								+		Abc1k1 RL_Abc1k1 NL	22	23	23	22	22	23	23	22	23	22	23	22	22	22	22	23	22	23
11.846	11.9048	12.0493	11.4723	11.6287	11.336	11.6393	11.7129	11.8984	11.804	11.998	11.5234	11.1407	11.048	11.9759	11.9989	cellular macromolecule metabolic process;cellular metabolic process;cellular nitrogen compound metabolic process;cellular process;macromolecule metabolic process;metabolic process;nitrogen compound metabolic process;nucleic acid metabolic process;nucleobase-containing compound metabolic process;primary metabolic process;response to abiotic stimulus;response to chemical stimulus;response to cold;r…	adenyl nucleotide binding;adenyl ribonucleotide binding;ATP binding;ATPase activity;ATPase activity, coupled;ATP-dependent helicase activity;ATP-dependent RNA helicase activity;binding;catalytic activity;DNA binding;helicase activity;hydrolase activity;hydrolase activity, acting on acid anhydrides;hydrolase activity, acting on acid anhydrides, in phosphorus-containing anhydrides;nucleic acid bind…	cell part;cytoplasm;intracellular non-membrane-bounded organelle;intracellular organelle;intracellular organelle part;intracellular part;macromolecular complex;non-membrane-bounded organelle;nuclear part;nucleolus;organelle;organelle part;protein complex		At3g22310;RH9	AT3G22310									+	Var2 RL_Var2 NL	14	14	14	13	12	12	13	13	14	13	15	15	15	15	15	15	14	14
11.031	10.644	11.0159	11.1337	11.134	11.6615	10.7738	11.0564	10.3223	10.3058	10.5156	10.6296	10.7552	11.0085	10.6062	10.5969			cell junction;cell part;cell wall;cell-cell junction;cytoplasmic part;external encapsulating structure;extracellular region;Golgi apparatus;integral to membrane;intracellular membrane-bounded organelle;intracellular organelle;intracellular part;intrinsic to membrane;membrane part;membrane-bounded organelle;organelle;plant-type cell wall;plasmodesma		At3g45970;EXLA1	AT3G45970											5	4	5	5	5	5	4	5	5	4	5	5	4	5	5	4	5	4
12.9535	12.9149	13.1253	13.2738	13.2541	13.464	13.1543	13.2045	12.0439	12.2084	12.4632	12.2241	12.2726	12.451	11.4256	11.3945	cellular component organization;cellular component organization at cellular level;cellular component organization or biogenesis;cellular component organization or biogenesis at cellular level;cellular process;chloroplast organization;chloroplast relocation;establishment of localization;establishment of localization in cell;establishment of organelle localization;establishment of plastid localizat…		cell part;chloroplast;chloroplast membrane;chloroplast outer membrane;chloroplast part;cytoplasmic part;intracellular membrane-bounded organelle;intracellular organelle;intracellular organelle part;intracellular part;membrane;membrane-bounded organelle;organelle;organelle membrane;organelle outer membrane;organelle part;outer membrane;plastid;plastid membrane;plastid outer membrane;plastid part		At3g25690;CHUP1	AT3G25690							+	+	+	Abc1k1 RL_Abc1k1 NL;Col RL_Col NL;Var2 RL_Var2 NL	28	28	27	28	29	28	28	29	28	29	29	28	28	28	27	27	28	28
7.93491	8.52636	8.47029	8.75399	8.22559	8.70233	8.10511	8.3336	8.03822	8.57053	8.21869	8.64342	8.51136	8.08786	8.3767	8.71237		binding;cation binding;DNA binding;ion binding;metal ion binding;nucleic acid binding;nucleotide binding;RNA binding			At3g47120	AT3G47120											5	5	5	5	5	4	5	4	5	6	5	5	6	6	6	5	5	5
6.86555	7.003	8.38296	6.45272	6.64485	7.29108	6.5138	6.12408	6.4693	6.86925	6.66636	7.07441	7.03573	7.16069	6.56392	6.29205	autophagic vacuole assembly;cell communication;cellular component assembly;cellular component assembly at cellular level;cellular component organization;cellular component organization at cellular level;cellular component organization or biogenesis;cellular component organization or biogenesis at cellular level;cellular process;cellular response to external stimulus;cellular response to extracell…		cell part;cytoplasmic membrane-bounded vesicle;cytoplasmic part;cytoplasmic vesicle;cytosolic part;extrinsic to membrane;intracellular membrane-bounded organelle;intracellular organelle;intracellular part;macromolecular complex;membrane part;membrane-bounded organelle;membrane-bounded vesicle;organelle;phosphatidylinositol 3-kinase complex;phosphatidylinositol 3-kinase complex I;phosphatidylinosi…		At3g61710	AT3G61710											1	2	2	2	2	2	2	2	2	2	1	1	2	2	2	2	1	2
7.80773	8.286	8.14504	8.23238	7.71745	8.13918	8.0783	8.29533	7.91506	8.48937	8.32228	8.70119	8.69466	8.51413	8.63884	8.48321		binding;nucleic acid binding;nucleotide binding			At3g13224	AT3G13224								+		Abc1k1 RL_Abc1k1 NL	4	3	4	4	3	4	4	4	3	4	3	4	4	4	4	4	4	3
8.34888	7.46435	7.85858	8.16332	8.03829	7.56793	8.71638	7.95368	8.03182	8.42125	7.89055	7.97043	8.0725	7.95609	8.14311	8.03487	cellular macromolecule metabolic process;cellular metabolic process;cellular nitrogen compound metabolic process;cellular process;macromolecule metabolic process;metabolic process;mRNA metabolic process;mRNA processing;nitrogen compound metabolic process;nuclear mRNA splicing, via spliceosome;nucleic acid metabolic process;nucleobase-containing compound metabolic process;primary metabolic process…	binding;nucleic acid binding;RNA binding	cell part;intracellular membrane-bounded organelle;intracellular organelle;intracellular part;membrane-bounded organelle;nucleus;organelle		At3g11960	AT3G11960											3	3	2	3	3	1	3	3	3	3	3	3	3	3	3	3	3	3
5.40602	5.46096	5.42176	5.64371	6.04503	4.2027	4.69898	5.44973	4.99753	5.38818	3.88399	4.87434	4.61385	4.05327	4.89824	5.42974	carbohydrate transmembrane transport;carbohydrate transport;cation transport;cellular process;establishment of localization;glucose import;glucose transport;hexose transmembrane transport;hexose transport;hydrogen transport;ion transport;monosaccharide transport;monovalent inorganic cation transport;organic substance transport;proton transport;transmembrane transport;transport	active transmembrane transporter activity;carbohydrate transmembrane transporter activity;cation transmembrane transporter activity;cation:sugar symporter activity;glucose transmembrane transporter activity;hexose transmembrane transporter activity;ion transmembrane transporter activity;monosaccharide transmembrane transporter activity;secondary active transmembrane transporter activity;solute:ca…	cell part;integral to membrane;integral to plasma membrane;intrinsic to membrane;intrinsic to plasma membrane;membrane part;plasma membrane part		At3g05165	AT3G05165											1	1	1	1	1	1	1	1	1	1	1	1	1	1	1	1	1	1
7.53657	7.59231	7.24792	7.56884	7.3607	7.68758	7.22483	7.22523	7.41422	7.51498	7.72069	7.87756	7.77174	8.01959	7.80318	7.74988					At3g10250	AT3G10250									+	Var2 RL_Var2 NL	2	2	2	2	2	2	2	2	2	2	2	2	2	2	2	2	2	2
9.13702	8.93144	9.36087	9.32517	8.79909	9.37076	8.72424	9.04423	8.36161	8.35974	8.95428	8.75042	8.77401	9.19687	8.52255	8.83519		binding;catalytic activity;DNA binding;exonuclease activity;hydrolase activity;hydrolase activity, acting on ester bonds;nuclease activity;nucleic acid binding			At3g52050	AT3G52050											2	2	2	2	2	2	2	2	2	2	2	2	2	2	2	2	2	2
15.0572	15.0329	14.8894	15.025	14.8958	14.7433	14.8877	14.9159	15.0139	15.0263	14.8448	14.9676	14.9446	14.7797	15.1197	15.2343	cellular process;establishment of localization;establishment of localization in cell;establishment of protein localization;intracellular protein transport;intracellular transport;protein transport;transport;vesicle-mediated transport	structural molecule activity	cell part;coated vesicle membrane;COPI coated vesicle membrane;cytoplasmic part;cytoplasmic vesicle membrane;cytoplasmic vesicle part;Golgi apparatus part;Golgi membrane;Golgi-associated vesicle membrane;intracellular organelle part;intracellular part;macromolecular complex;membrane;membrane coat;membrane part;organelle membrane;organelle part;protein complex;vesicle membrane		At3g15980	AT3G15980									+	Var2 RL_Var2 NL	38	38	39	39	39	39	39	39	38	39	38	39	39	39	39	39	38	38
8.00315	7.92701	7.75453	7.96549	7.85834	8.28068	7.96396	7.91852	7.70531	7.54226	7.85817	7.90555	7.92889	8.08768	7.83139	7.86798			cell part;cytoplasmic part;endosome;Golgi apparatus;Golgi apparatus part;intracellular membrane-bounded organelle;intracellular organelle;intracellular organelle part;intracellular part;membrane-bounded organelle;organelle;organelle part;trans-Golgi network		At3g56820	AT3G56820											1	1	1	1	1	1	1	1	1	1	1	1	1	1	1	1	1	1
12.78	12.8022	12.6391	12.9081	12.8397	12.6271	12.7744	12.7556	13.0274	13.0487	12.7047	13.3713	13.403	13.1256	13.4579	13.5858	cellular macromolecule metabolic process;cellular metabolic process;cellular nitrogen compound metabolic process;cellular process;DNA conformation change;DNA metabolic process;DNA topological change;macromolecule metabolic process;metabolic process;nitrogen compound metabolic process;nucleic acid metabolic process;nucleobase-containing compound metabolic process;primary metabolic process	adenyl nucleotide binding;adenyl ribonucleotide binding;ATP binding;ATPase activity;ATPase activity, coupled;binding;catalytic activity;DNA binding;DNA topoisomerase (ATP-hydrolyzing) activity;DNA topoisomerase activity;DNA-dependent ATPase activity;hydrolase activity;hydrolase activity, acting on acid anhydrides;hydrolase activity, acting on acid anhydrides, in phosphorus-containing anhydrides;i…	cell part;chloroplast;chromosome;cytoplasmic part;intracellular membrane-bounded organelle;intracellular non-membrane-bounded organelle;intracellular organelle;intracellular part;membrane-bounded organelle;non-membrane-bounded organelle;organelle;plastid		At3g10270;GYRBC	AT3G10270								+	+	Abc1k1 RL_Abc1k1 NL;Var2 RL_Var2 NL	20	19	19	20	20	19	21	20	21	20	20	20	21	20	20	20	20	19
6.57621	6.58248	6.40954	5.63187	6.3309	6.22927	6.291	6.536	6.268	6.0241	6.73267	5.60287	5.25943	7.09674	6.00529	6.06903	cellular process;establishment of localization;establishment of localization in cell;establishment of protein localization;establishment of protein localization in mitochondrion;establishment of protein localization to organelle;intracellular protein transmembrane transport;intracellular protein transport;intracellular transport;mitochondrial transport;protein import;protein import into mitochond…		cell part;cytoplasmic part;intracellular membrane-bounded organelle;intracellular organelle;intracellular organelle part;intracellular part;macromolecular complex;membrane part;membrane-bounded organelle;mitochondrial inner membrane presequence translocase complex;mitochondrial membrane part;mitochondrial part;mitochondrion;organelle;organelle part;protein complex		At3g59280	AT3G59280											2	2	2	2	2	1	2	2	2	2	2	2	2	2	2	2	2	2
10.8272	10.6844	10.8187	10.796	10.652	10.7115	10.8522	10.75	10.5456	10.7229	10.6706	10.8108	10.6823	10.7458	10.9209	11.0026	carbohydrate metabolic process;metabolic process;primary metabolic process	binding;carbohydrate binding;catalytic activity;hydrolase activity;hydrolase activity, acting on glycosyl bonds;hydrolase activity, hydrolyzing O-glycosyl compounds	cell part;chloroplast;cytoplasmic part;intracellular membrane-bounded organelle;intracellular organelle;intracellular part;membrane-bounded organelle;organelle;plastid		At3g23640	AT3G23640											9	10	9	11	10	9	9	10	9	10	8	11	11	10	10	10	9	10
7.21023	8.17107	8.02666	7.65298	7.21594	8.08671	7.42947	6.78552	7.9307	7.74136	8.14242	8.11324	7.80497	7.0828	8.28847	8.31963		active transmembrane transporter activity;adenyl nucleotide binding;adenyl ribonucleotide binding;ATP binding;ATPase activity;ATPase activity, coupled;ATPase activity, coupled to movement of substances;ATPase activity, coupled to transmembrane movement of substances;binding;catalytic activity;chlorophyll catabolite transmembrane transporter activity;drug transmembrane transporter activity;glutath…	apoplast;cell junction;cell part;cell-cell junction;cytoplasmic part;extracellular region;integral to membrane;intracellular membrane-bounded organelle;intracellular organelle;intracellular organelle part;intracellular part;intrinsic to membrane;membrane;membrane part;membrane-bounded organelle;organelle;organelle membrane;organelle part;plant-type vacuole;plasmodesma;vacuolar membrane;vacuolar p…		ABCC3;At3g13080	AT3G13080									+	Var2 RL_Var2 NL	3	3	3	2	3	3	3	3	3	3	3	3	3	3	3	3	3	3
7.77518	7.0406	7.59312	6.29017	7.21006	6.6185	7.90528	6.90854	7.75033	7.65283	6.55639	6.89492	6.99857	7.0258	7.43776	8.13592	biosynthetic process;carboxylic acid biosynthetic process;carboxylic acid metabolic process;cellular biosynthetic process;cellular ketone metabolic process;cellular lipid metabolic process;cellular metabolic process;cellular process;ceramide biosynthetic process;ceramide metabolic process;fatty acid biosynthetic process;fatty acid metabolic process;lipid biosynthetic process;lipid metabolic proce…	catalytic activity;N-acyltransferase activity;sphingosine N-acyltransferase activity;transferase activity;transferase activity, transferring acyl groups;transferase activity, transferring acyl groups other than amino-acyl groups	cell part;cytoplasmic part;endoplasmic reticulum;endoplasmic reticulum membrane;endoplasmic reticulum part;Golgi apparatus;integral to membrane;intracellular membrane-bounded organelle;intracellular organelle;intracellular organelle part;intracellular part;intrinsic to membrane;membrane;membrane part;membrane-bounded organelle;organelle;organelle membrane;organelle part;plasma membrane		At3g25540	AT3G25540											1	1	1	1	1	1	1	1	1	1	1	1	1	1	1	1	1	1
9.59187	9.69393	9.80717	9.98498	9.69321	10.1338	9.623	9.68876	8.91493	8.9454	9.43797	9.17246	9.0273	9.70306	8.9068	8.66427	carbohydrate metabolic process;metabolic process;primary metabolic process	beta-glucosidase activity;catalytic activity;glucosidase activity;hydrolase activity;hydrolase activity, acting on glycosyl bonds;hydrolase activity, hydrolyzing O-glycosyl compounds	cell part;cytoplasmic part;intracellular membrane-bounded organelle;intracellular organelle;intracellular part;membrane-bounded organelle;organelle;vacuole		At3g62750;BGLU8	AT3G62750									+	Var2 RL_Var2 NL	2	2	2	2	2	2	2	2	2	2	2	2	2	2	2	2	2	2
3.41992	3.53151	3.9051	3.66377	3.23418	3.22632	1.93287	2.99189	3.18322	3.47355	1.23587	2.70326	4.20143	3.10413	3.59927	3.96993		binding;catalytic activity;cation binding;ion binding;metal ion binding;oxidoreductase activity;oxidoreductase activity, acting on paired donors, with incorporation or reduction of molecular oxygen;oxidoreductase activity, acting on paired donors, with incorporation or reduction of molecular oxygen, 2-oxoglutarate as one donor, and incorporation of one atom each of oxygen into both donors			At1g06620	AT1G06620											1	1	1	1	1	1	1	1	1	1	1	1	1	1	1	1	1	1
12.7911	12.7587	13.0775	12.978	12.839	13.1027	12.7663	12.7956	12.9918	12.8805	13.2376	13.4369	13.3638	13.4446	13.1934	13.1587	biosynthetic process;cellular biosynthetic process;cellular macromolecule metabolic process;cellular metabolic process;cellular nitrogen compound metabolic process;cellular process;chloroplast mRNA processing;chloroplast RNA processing;macromolecule metabolic process;metabolic process;mRNA metabolic process;mRNA processing;nitrogen compound metabolic process;nucleic acid metabolic process;nucleob…	binding;nucleic acid binding;protein binding;protein self-association;RNA binding;rRNA binding	cell part;chloroplast;cytoplasmic part;intracellular membrane-bounded organelle;intracellular organelle;intracellular part;membrane-bounded organelle;organelle;plastid		At1g06190;RHON1	AT1G06190								+	+	Abc1k1 RL_Abc1k1 NL;Var2 RL_Var2 NL	13	13	12	13	12	11	13	13	12	13	13	13	13	13	13	13	13	13
11.8323	11.7845	12.0722	11.7968	11.8069	11.8904	11.5	11.5513	11.9892	11.9849	12.1329	11.993	11.9792	11.9312	11.9077	12.0192					At1g18700	AT1G18700								+	+	Abc1k1 RL_Abc1k1 NL;Var2 RL_Var2 NL	17	16	16	14	17	16	15	16	16	17	16	17	17	17	16	17	17	16
8.98054	9.0186	9.06416	8.95791	9.08483	9.06092	9.14615	9.17322	9.3619	9.25952	8.80187	8.90542	9.06095	8.93911	8.99506	9.02686		binding;catalytic activity;cation binding;hydrolase activity;hydrolase activity, acting on ester bonds;ion binding;metal ion binding;phosphatase activity;phosphoprotein phosphatase activity;phosphoric ester hydrolase activity			At1g79630	AT1G79630									+	Var2 RL_Var2 NL	3	3	3	3	3	3	3	3	2	3	3	3	3	2	3	3	3	3
9.6139	9.26819	9.19114	9.23822	8.81783	9.2654	9.2975	9.04358	9.46976	9.40597	9.47347	9.00134	8.94498	9.17314	9.02435	9.15588		binding;cation binding;enzyme activator activity;enzyme regulator activity;GTPase activator activity;GTPase regulator activity;ion binding;metal ion binding;nucleoside-triphosphatase regulator activity;transition metal ion binding;zinc ion binding	cell part;cytoplasm;intracellular part		AGD4;At1g10870	AT1G10870				+						Abc1k1 RL_Col RL	8	9	7	7	7	6	7	8	9	9	6	9	8	8	9	9	8	9
8.38687	8.73049	8.86856	8.09101	8.52267	9.2139	8.71675	9.01072	8.38537	8.6404	8.90247	8.83468	8.86332	8.64638	9.00913	9.13086	amine metabolic process;aminoglycan catabolic process;aminoglycan metabolic process;carbohydrate catabolic process;carbohydrate metabolic process;catabolic process;cell wall macromolecule catabolic process;cell wall macromolecule metabolic process;chitin catabolic process;chitin metabolic process;macromolecule catabolic process;macromolecule metabolic process;metabolic process;nitrogen compound m…	binding;carbohydrate binding;catalytic activity;chitin binding;chitinase activity;hydrolase activity;hydrolase activity, acting on glycosyl bonds;hydrolase activity, hydrolyzing O-glycosyl compounds;pattern binding;polysaccharide binding			At1g56680	AT1G56680											4	4	5	4	4	3	5	5	5	5	4	5	4	5	5	5	4	4
8.13151	7.6468	8.88847	7.60418	7.49558	7.74378	8.27025	7.98333	7.9398	7.68684	8.2005	6.33751	7.51263	6.55496	6.93124	7.35437			cell part;cell wall;cytoplasmic part;external encapsulating structure;intracellular membrane-bounded organelle;intracellular organelle;intracellular part;membrane-bounded organelle;organelle;vacuole		At1g76020	AT1G76020									+	Var2 RL_Var2 NL	2	2	2	1	1	2	2	2	1	2	1	2	2	2	2	2	2	2
9.4147	8.03258	8.04713	8.35807	7.69975	7.42868	7.67618	7.70584	6.78084	7.32238	7.3716	6.25019	7.16248	7.00208	6.05113	7.38434	cellular macromolecule metabolic process;cellular metabolic process;cellular nitrogen compound metabolic process;cellular process;macromolecule metabolic process;metabolic process;mRNA metabolic process;mRNA processing;nitrogen compound metabolic process;nucleic acid metabolic process;nucleobase-containing compound metabolic process;primary metabolic process;RNA metabolic process;RNA processing	catalytic activity;hydrolase activity;hydrolase activity, acting on ester bonds;phosphatase activity;phosphoprotein phosphatase activity;phosphoric ester hydrolase activity	cell part;chloroplast;cytoplasmic part;intracellular membrane-bounded organelle;intracellular organelle;intracellular part;membrane-bounded organelle;nucleus;organelle;plastid		At1g73820	AT1G73820											2	2	2	2	2	2	2	2	2	2	2	2	2	2	2	2	2	2
7.16308	7.90423	8.14185	7.85047	7.52816	7.64485	8.03208	7.80713	7.53031	6.78934	7.28404	8.0459	6.75388	7.88485	7.59198	7.71878					At1g70620	AT1G70620											2	3	1	1	3	1	3	2	2	2	2	1	2	2	2	2	2	3
NaN	6.39432	6.88654	NaN	5.0137	NaN	6.62197	NaN	5.9932	6.24381	6.671	NaN	5.36186	NaN	NaN	5.25654	biological regulation;cellular process;defense response;defense response to virus;gene silencing;gene silencing by RNA;immune effector process;immune response;immune system process;innate immune response;interaction with host;interspecies interaction between organisms;metabolic process;modification by symbiont of host morphology or physiology;modification of morphology or physiology of other orga…	adenyl nucleotide binding;adenyl ribonucleotide binding;ATP binding;binding;catalytic activity;helicase activity;hydrolase activity;hydrolase activity, acting on acid anhydrides;hydrolase activity, acting on acid anhydrides, in phosphorus-containing anhydrides;nucleoside-triphosphatase activity;nucleotide binding;purine nucleotide binding;purine ribonucleoside triphosphate binding;purine ribonucl…	cell part;cytoplasm;intracellular part		At1g05460;SDE3	AT1G05460											0	1	1	0	1	0	1	0	1	1	1	0	1	0	0	2	0	1
11.3753	11.4603	11.3172	11.3816	11.1567	11.2315	11.2719	11.3558	11.406	11.6271	11.556	11.5305	11.5806	11.5547	11.7687	11.7113					At1g48090	AT1G48090								+	+	Abc1k1 RL_Abc1k1 NL;Var2 RL_Var2 NL	27	27	25	25	26	23	27	27	27	29	24	29	28	28	28	28	27	27
NaN	6.83479	6.7937	6.43627	6.04874	NaN	6.86817	6.4772	7.03014	6.66298	6.30483	7.10793	6.54069	6.87542	6.98096	7.02115	cellular component organization;cellular component organization at cellular level;cellular component organization or biogenesis;cellular component organization or biogenesis at cellular level;cellular process;nucleus organization;organelle organization		cell part;cytoplasmic part;endoplasmic reticulum;envelope;intracellular membrane-bounded organelle;intracellular organelle;intracellular organelle part;intracellular part;membrane-bounded organelle;nuclear envelope;nuclear part;organelle;organelle envelope;organelle part		At1g22882;At1g71360	AT1G22882;AT1G71360											0	1	1	1	1	0	1	1	1	1	1	1	1	1	1	1	0	1
6.67834	6.52623	6.72199	6.47378	6.35154	6.7911	5.87782	5.78532	7.08598	7.16255	8.23701	6.33961	5.46507	6.42963	6.08018	5.91017	ATP biosynthetic process;ATP metabolic process;biosynthetic process;cation transport;cellular biosynthetic process;cellular metabolic process;cellular nitrogen compound biosynthetic process;cellular nitrogen compound metabolic process;cellular process;establishment of localization;heterocycle biosynthetic process;heterocycle metabolic process;hydrogen transport;ion transport;metabolic process;mon…	active transmembrane transporter activity;adenyl nucleotide binding;adenyl ribonucleotide binding;ATP binding;ATPase activity;ATPase activity, coupled;ATPase activity, coupled to movement of substances;ATPase activity, coupled to transmembrane movement of ions;ATPase activity, coupled to transmembrane movement of ions, phosphorylative mechanism;ATPase activity, coupled to transmembrane movement o…	cell part;cytoplasmic part;integral to membrane;intracellular organelle part;intracellular part;intrinsic to membrane;membrane;membrane part;organelle membrane;organelle part;plasma membrane;vacuolar membrane;vacuolar part	Oxidative phosphorylation	AHA9;At1g80660	AT1G80660											3	1	1	1	1	1	3	1	2	1	1	2	3	1	2	2	3	1
NaN	NaN	NaN	7.46873	6.97213	8.07245	NaN	7.3499	NaN	NaN	7.54768	7.08356	7.08795	7.35033	6.42471	6.60972	cell communication;cellular process;cellular response to external stimulus;cellular response to extracellular stimulus;cellular response to nutrient levels;cellular response to starvation;cellular response to stimulus;cellular response to stress;cellular response to sucrose starvation;response to abiotic stimulus;response to absence of light;response to carbohydrate stimulus;response to chemical …	3-methyl-2-oxobutanoate dehydrogenase (2-methylpropanoyl-transferring) activity;binding;catalytic activity;cation binding;ion binding;metal ion binding;oxidoreductase activity;oxidoreductase activity, acting on the aldehyde or oxo group of donors;oxidoreductase activity, acting on the aldehyde or oxo group of donors, disulfide as acceptor	cell part;cytoplasmic part;intracellular organelle lumen;intracellular organelle part;intracellular part;membrane-enclosed lumen;mitochondrial matrix;mitochondrial part;organelle lumen;organelle part	Valine, leucine and isoleucine degradation	At1g21400	AT1G21400											0	0	0	2	1	1	0	1	0	0	2	2	2	2	2	2	0	0
10.1062	10.1146	10.502	10.2147	10.1903	10.2454	9.96983	9.93344	9.70122	10.0153	9.93507	9.55975	9.49399	9.76329	9.47011	9.38427	cellular metabolic process;cellular process;dephosphorylation;metabolic process;phosphate-containing compound metabolic process;phosphorus metabolic process	5'-nucleotidase activity;binding;catalytic activity;cation binding;hydrolase activity;hydrolase activity, acting on ester bonds;ion binding;metal ion binding;nucleotidase activity;phosphatase activity;phosphoric ester hydrolase activity			At1g75210	AT1G75210								+	+	Abc1k1 RL_Abc1k1 NL;Var2 RL_Var2 NL	5	5	5	4	5	5	4	4	4	4	4	4	5	4	4	5	5	5
6.88897	7.45546	7.566	7.34691	6.59863	7.16444	7.1158	7.27263	7.07834	6.80445	7.1964	7.22442	6.80238	7.07334	7.61633	7.4906	biosynthetic process;cellular biosynthetic process;cellular macromolecule biosynthetic process;cellular macromolecule metabolic process;cellular metabolic process;cellular nitrogen compound metabolic process;cellular process;macromolecule biosynthetic process;macromolecule metabolic process;metabolic process;nitrogen compound metabolic process;nucleic acid metabolic process;nucleobase-containing …	binding;catalytic activity;DNA binding;DNA-directed RNA polymerase activity;nucleic acid binding;nucleotidyltransferase activity;RNA polymerase activity;transferase activity;transferase activity, transferring phosphorus-containing groups	cell part;DNA-directed RNA polymerase complex;DNA-directed RNA polymerase I complex;DNA-directed RNA polymerase III complex;intracellular organelle part;intracellular part;macromolecular complex;nuclear DNA-directed RNA polymerase complex;nuclear part;nucleolar part;nucleoplasm part;organelle part;protein complex;RNA polymerase complex		At1g60620	AT1G60620									+	Var2 RL_Var2 NL	2	2	2	2	2	2	2	2	2	2	2	2	2	2	2	2	2	2
5.77714	5.6279	6.39365	6.42936	NaN	5.76881	6.03123	NaN	5.30398	5.95113	5.6088	5.70522	5.7245	6.068	5.60302	5.27748	catabolic process;cellular catabolic process;cellular metabolic process;cellular process;metabolic process;response to chemical stimulus;response to stimulus;response to toxin;secondary metabolic process;toxin catabolic process;toxin metabolic process	catalytic activity;glutathione transferase activity;transferase activity;transferase activity, transferring alkyl or aryl (other than methyl) groups	cell part;cytoplasm;cytoplasmic part;cytosol;intracellular part	Drug metabolism - cytochrome P450;Glutathione metabolism;Metabolism of xenobiotics by cytochrome P450	At1g02950;GSTF4	AT1G02950											1	1	1	1	0	1	1	0	1	1	1	1	1	1	1	1	1	1
8.55405	8.43705	8.66244	8.61788	9.08244	8.88954	8.67938	8.76482	9.2209	8.91039	9.21421	9.16958	8.98428	9.20426	8.87692	9.08167					At1g65900	AT1G65900							+			Col RL_Col NL	3	3	3	3	3	2	3	3	3	3	3	3	3	3	3	3	3	3
10.8325	10.8067	10.9073	10.8867	10.7617	11.1999	10.8459	10.9755	10.7062	10.7875	10.7258	10.8741	10.7616	10.9943	10.8581	10.7591					At1g49630	AT1G49630											13	14	11	13	12	13	13	13	13	14	13	14	13	11	12	13	13	14
10.3084	10.2753	10.0877	10.3559	10.4799	10.2768	10.5033	10.2968	10.7411	10.6696	10.4509	10.5679	10.3445	10.1777	10.4418	10.6438	carbohydrate metabolic process;cellular carbohydrate metabolic process;cellular macromolecule metabolic process;cellular metabolic process;cellular process;cellular protein metabolic process;glycosylation;macromolecule glycosylation;macromolecule metabolic process;macromolecule modification;metabolic process;primary metabolic process;protein glycosylation;protein metabolic process;protein modific…	catalytic activity;dolichyl-diphosphooligosaccharide-protein glycotransferase activity;oligosaccharyl transferase activity;transferase activity;transferase activity, transferring glycosyl groups;transferase activity, transferring hexosyl groups	cell part;cytoplasmic part;endoplasmic reticulum;endoplasmic reticulum part;integral to membrane;intracellular membrane-bounded organelle;intracellular organelle;intracellular organelle part;intracellular part;intrinsic to membrane;macromolecular complex;membrane;membrane part;membrane-bounded organelle;oligosaccharyltransferase complex;organelle;organelle part;protein complex	N-Glycan biosynthesis;Protein processing in endoplasmic reticulum;Various types of N-glycan biosynthesis	At1g32210;DAD1	AT1G32210											2	2	2	2	2	2	2	2	2	2	2	2	2	2	2	2	2	2
6.94389	7.1868	6.88384	8.32909	NaN	7.18771	7.09115	NaN	7.65674	7.49355	NaN	NaN	7.51288	7.40928	7.19819	7.10774	biosynthetic process;cellular biosynthetic process;cellular lipid metabolic process;cellular macromolecule metabolic process;cellular metabolic process;cellular process;cellular protein metabolic process;glycerolipid biosynthetic process;glycerolipid metabolic process;glycerophospholipid biosynthetic process;glycerophospholipid metabolic process;GPI anchor biosynthetic process;GPI anchor metaboli…	catalytic activity;transferase activity;transferase activity, transferring glycosyl groups;transferase activity, transferring hexosyl groups		Glycosylphosphatidylinositol(GPI)-anchor biosynthesis	At1g11880	AT1G11880											1	1	1	1	0	1	1	0	1	1	0	0	1	1	1	1	1	1
6.48158	6.56444	NaN	6.47935	6.35003	6.20358	6.6383	6.72313	5.80581	6.23165	6.52885	6.0408	6.30867	6.37528	5.46839	5.64453	biological regulation;cellular macromolecule metabolic process;cellular metabolic process;cellular nitrogen compound metabolic process;cellular process;cellular response to stimulus;cellular response to stress;DNA metabolic process;DNA repair;macromolecule metabolic process;metabolic process;mismatch repair;negative regulation of biological process;negative regulation of cellular metabolic proces…	adenyl nucleotide binding;adenyl ribonucleotide binding;ATP binding;ATPase activity;binding;catalytic activity;DNA binding;double-stranded DNA binding;hydrolase activity;hydrolase activity, acting on acid anhydrides;hydrolase activity, acting on acid anhydrides, in phosphorus-containing anhydrides;mismatched DNA binding;nucleic acid binding;nucleoside-triphosphatase activity;nucleotide binding;pu…		Mismatch repair	At1g65070	AT1G65070									+	Var2 RL_Var2 NL	1	1	0	2	1	1	1	2	1	2	2	2	2	2	2	2	1	1
7.61608	8.08917	7.6272	7.537	7.59404	7.24023	7.26832	7.28663	7.91833	7.62652	7.97387	8.07999	8.09326	7.76721	8.27824	8.11627	biosynthetic process;cellular biosynthetic process;cellular macromolecule biosynthetic process;cellular macromolecule metabolic process;cellular metabolic process;cellular nitrogen compound metabolic process;cellular process;macromolecule biosynthetic process;macromolecule metabolic process;metabolic process;nitrogen compound metabolic process;nucleic acid metabolic process;nucleobase-containing …	catalytic activity;DNA-directed RNA polymerase activity;nucleotidyltransferase activity;RNA polymerase activity;transferase activity;transferase activity, transferring phosphorus-containing groups	cell part;DNA-directed RNA polymerase complex;DNA-directed RNA polymerase I complex;intracellular organelle part;intracellular part;macromolecular complex;nuclear DNA-directed RNA polymerase complex;nuclear part;nucleolar part;organelle part;protein complex;RNA polymerase complex		At1g75670	AT1G75670								+	+	Abc1k1 RL_Abc1k1 NL;Var2 RL_Var2 NL	1	1	1	1	1	1	1	1	1	1	1	1	1	1	1	1	1	1
6.58632	6.65757	6.21503	6.18593	6.17637	6.10935	6.33835	6.35516	5.71742	5.99924	5.24363	NaN	4.99627	NaN	NaN	5.1378	biological regulation;cellular component assembly;cellular component assembly at cellular level;cellular component organization;cellular component organization at cellular level;cellular component organization or biogenesis;cellular component organization or biogenesis at cellular level;cellular macromolecular complex assembly;cellular macromolecular complex subunit organization;cellular process;…	binding;mRNA binding;nucleic acid binding;nucleotide binding;RNA binding	cell part;cytoplasm;interchromatin granule;intracellular organelle part;intracellular part;macromolecular complex;nuclear body;nuclear part;nuclear speck;nucleoplasm part;organelle part;ribonucleoprotein complex;spliceosomal complex	Spliceosome	At1g09140;SR30	AT1G09140											1	1	1	1	1	1	1	1	1	1	1	0	1	0	0	1	1	1
8.66409	8.40335	8.84322	8.99755	8.69448	9.04595	8.85396	8.8162	8.0846	8.2425	8.79232	8.22414	8.40003	8.69579	8.32915	8.29969	biosynthetic process;cellular biosynthetic process;cellular metabolic process;cellular nitrogen compound metabolic process;cellular process;coenzyme A biosynthetic process;coenzyme A metabolic process;coenzyme biosynthetic process;coenzyme metabolic process;cofactor biosynthetic process;cofactor metabolic process;heterocycle metabolic process;metabolic process;nitrogen compound metabolic process;…	adenyl nucleotide binding;adenyl ribonucleotide binding;ATP binding;binding;catalytic activity;kinase activity;nucleotide binding;pantothenate kinase activity;phosphotransferase activity, alcohol group as acceptor;purine nucleotide binding;purine ribonucleoside triphosphate binding;purine ribonucleotide binding;ribonucleotide binding;transferase activity;transferase activity, transferring phospho…			At1g60440;PANK1	AT1G60440									+	Var2 RL_Var2 NL	4	4	4	3	3	4	4	4	4	4	2	4	3	4	3	4	4	4
8.37173	8.1373	8.8489	8.3345	7.94919	8.63385	7.90455	8.53081	8.57815	8.37566	8.60888	8.68002	8.81694	8.57817	8.11334	8.22264			cell part;chloroplast;cytoplasmic part;intracellular membrane-bounded organelle;intracellular organelle;intracellular part;membrane-bounded organelle;organelle;plastid		At1g10910	AT1G10910											2	2	2	2	2	2	2	2	2	2	2	2	2	2	2	2	2	2
6.21789	6.01281	6.50132	NaN	5.76952	NaN	6.80412	6.47852	6.36328	5.82889	6.20012	6.18887	6.4202	5.57376	6.12763	5.58507	cellular component organization;cellular component organization at cellular level;cellular component organization or biogenesis;cellular component organization or biogenesis at cellular level;cellular process;mitochondrion organization;organelle organization	acid-amino acid ligase activity;binding;catalytic activity;cation binding;ion binding;ligase activity;ligase activity, forming carbon-nitrogen bonds;metal ion binding;small conjugating protein ligase activity;transition metal ion binding;ubiquitin-protein ligase activity;zinc ion binding	cell part;chloroplast envelope;chloroplast part;cytoplasmic part;envelope;intracellular organelle part;intracellular part;organelle envelope;organelle part;plastid envelope;plastid part		At1g54150	AT1G54150											2	2	1	0	2	0	2	2	2	2	2	2	2	2	2	2	2	2
8.30994	8.2339	7.98986	8.37146	8.23195	8.08208	8.12548	8.28101	7.83152	7.79558	7.8152	8.24518	8.34222	8.62895	8.01795	8.09143	establishment of localization;establishment of protein localization;protein transport;transport		cell part;cytoplasmic part;cytoplasmic vesicle membrane;cytoplasmic vesicle part;integral to membrane;intracellular organelle part;intracellular part;intrinsic to membrane;membrane;membrane part;organelle membrane;organelle part;plasma membrane;transport vesicle membrane;vesicle membrane		At1g11180;SCAMP5	AT1G11180				+	+					Abc1k1 RL_Col RL;Var2 RL_Col RL	1	1	1	1	1	1	1	1	1	1	1	1	1	1	1	1	1	1
9.23318	9.35475	9.43237	9.36303	9.09551	9.61446	9.44977	9.30886	9.5551	9.45407	9.40928	9.35867	9.00907	9.44563	9.62225	9.38409					At1g23260	AT1G23260											3	3	3	3	3	3	3	3	3	3	3	3	3	3	3	3	3	3
6.96563	5.52721	NaN	5.86782	4.27045	4.99409	6.31915	NaN	7.5633	7.26202	7.11692	6.95606	6.91538	6.35964	7.59686	6.9672		binding;catalytic activity;cation binding;heme binding;ion binding;iron ion binding;metal ion binding;monooxygenase activity;oxidoreductase activity;oxidoreductase activity, acting on paired donors, with incorporation or reduction of molecular oxygen;tetrapyrrole binding;transition metal ion binding			At1g78490	AT1G78490								+		Abc1k1 RL_Abc1k1 NL	2	2	0	1	1	1	1	0	2	2	2	2	2	2	2	2	2	2
7.34589	5.50914	NaN	5.40951	5.67641	NaN	NaN	NaN	5.32395	5.05704	5.10998	5.16581	7.26129	6.44018	8.08806	8.45214					At1g30880	AT1G30880					+				+	Var2 RL_Col RL;Var2 RL_Var2 NL	1	1	0	1	1	0	0	0	1	1	1	1	1	1	1	1	1	1
NaN	6.15625	7.7308	7.23291	5.92955	7.11946	NaN	NaN	6.883	6.84385	NaN	7.21468	7.04613	7.56667	7.02987	7.37174	carbon utilization	binding;carbonate dehydratase activity;carbon-oxygen lyase activity;catalytic activity;cation binding;hydro-lyase activity;ion binding;lyase activity;metal ion binding;transition metal ion binding;zinc ion binding	cell part;cytoplasmic part;intracellular membrane-bounded organelle;intracellular organelle;intracellular part;membrane-bounded organelle;mitochondrion;organelle	Nitrogen metabolism	At1g58180;BCA6	AT1G58180											0	1	1	2	2	1	0	0	2	2	0	2	2	2	2	2	0	1
10.2182	9.97726	10.2031	10.1525	9.92954	9.96984	9.99578	9.92623	9.91702	9.84043	10.0903	9.82082	9.72351	9.96494	9.88628	10.0233	cellular macromolecule metabolic process;cellular metabolic process;cellular process;cellular protein metabolic process;macromolecule metabolic process;macromolecule modification;metabolic process;peptidyl-amino acid modification;peptidyl-proline modification;primary metabolic process;protein folding;protein metabolic process;protein modification process;protein peptidyl-prolyl isomerization	binding;catalytic activity;cis-trans isomerase activity;isomerase activity;peptide binding;peptidyl-prolyl cis-trans isomerase activity	cell part;cytoplasmic part;endoplasmic reticulum;endosome;Golgi apparatus;Golgi apparatus part;intracellular membrane-bounded organelle;intracellular organelle;intracellular organelle part;intracellular part;membrane-bounded organelle;organelle;organelle part;trans-Golgi network		At1g26940;CYP23	AT1G26940											4	4	4	4	4	4	4	4	5	4	5	5	5	5	5	5	4	4
10.385	10.4245	10.3196	10.682	10.2994	10.5633	10.211	10.2698	10.1947	10.1965	10.3781	10.1555	10.2252	10.1905	10.1792	10.2126		binding;cation binding;enzyme activator activity;enzyme regulator activity;GTPase activator activity;GTPase regulator activity;ion binding;metal ion binding;nucleoside-triphosphatase regulator activity;transition metal ion binding;zinc ion binding			AGD14;At1g08680	AT1G08680											8	7	7	7	7	6	8	8	8	9	9	9	9	9	9	9	8	7
9.16366	8.73019	8.85207	8.68079	8.75017	8.75784	8.67917	8.63318	8.44661	8.2894	8.01419	7.93726	7.97662	8.02966	7.83246	8.092					At1g72500	AT1G72500								+	+	Abc1k1 RL_Abc1k1 NL;Var2 RL_Var2 NL	6	7	6	7	6	6	6	6	7	7	6	7	5	5	7	6	6	7
7.35051	7.40434	6.80302	7.26585	6.67115	6.13875	7.45122	7.4801	7.97432	7.85061	7.92468	7.59121	6.98271	7.81165	7.82004	7.93201	carbohydrate metabolic process;metabolic process;primary metabolic process	catalytic activity;hydrolase activity;hydrolase activity, acting on glycosyl bonds;hydrolase activity, hydrolyzing O-glycosyl compounds			At1g55120	AT1G55120									+	Var2 RL_Var2 NL	2	2	1	2	2	1	2	2	2	2	2	2	2	2	2	2	2	2
9.91059	10.4002	9.93257	10.492	10.5912	11.1137	9.44829	10.2276	8.81081	8.90137	9.83022	7.94958	8.34099	9.87946	6.94764	8.88513			cell junction;cell-cell junction;plasmodesma		At1g74160	AT1G74160											2	2	2	2	2	2	2	2	2	2	2	2	2	1	2	2	2	2
7.06911	7.25122	NaN	7.017	7.01861	7.17563	7.26611	7.31224	6.0688	6.77327	7.10508	6.78049	6.7636	7.09962	6.98437	7.02489		adenyl nucleotide binding;adenyl ribonucleotide binding;ATP binding;binding;calcium ion binding;catalytic activity;cation binding;ion binding;kinase activity;metal ion binding;nucleotide binding;phosphotransferase activity, alcohol group as acceptor;protein kinase activity;protein serine/threonine kinase activity;purine nucleotide binding;purine ribonucleoside triphosphate binding;purine ribonucl…	cell part;membrane		At1g76040;CPK29	AT1G76040									+	Var2 RL_Var2 NL	1	1	0	1	1	1	1	1	1	1	1	1	1	1	1	1	1	1
11.2523	11.2984	11.4741	11.2939	11.2596	11.5651	10.9896	11.0362	11.574	11.6146	11.8634	11.6864	11.5947	11.3924	11.4839	11.4072		binding;cation transmembrane transporter activity;divalent inorganic cation transmembrane transporter activity;ferrous iron transmembrane transporter activity;GTP binding;guanyl nucleotide binding;guanyl ribonucleotide binding;inorganic cation transmembrane transporter activity;ion transmembrane transporter activity;iron ion transmembrane transporter activity;metal ion transmembrane transporter a…	cell part;integral to membrane;intrinsic to membrane;membrane part		At1g80770	AT1G80770									+	Var2 RL_Var2 NL	7	7	7	7	7	7	7	7	7	7	7	7	7	7	7	7	7	7
4.89054	2.02535	3.96473	3.65163	4.08005	4.51344	NaN	4.40928	4.83118	4.76337	5.07964	4.18293	3.18172	4.59227	4.68082	4.1533		adenyl nucleotide binding;adenyl ribonucleotide binding;ATP binding;binding;catalytic activity;kinase activity;nucleotide binding;phosphotransferase activity, alcohol group as acceptor;protein kinase activity;protein serine/threonine kinase activity;protein serine/threonine/tyrosine kinase activity;purine nucleotide binding;purine ribonucleoside triphosphate binding;purine ribonucleotide binding;…	cell part;membrane;plasma membrane		At1g18160	AT1G18160											1	1	1	1	1	1	0	1	1	1	1	1	1	1	1	1	1	1
10.9882	11.1987	10.8939	10.7405	10.7044	10.7677	10.813	10.6769	11.3214	11.4129	11.715	11.1624	11.358	11.4847	11.384	11.3855	cell wall organization;cell wall organization or biogenesis;cellular cell wall organization;cellular cell wall organization or biogenesis;cellular component organization;cellular component organization or biogenesis;cellular component organization or biogenesis at cellular level;cellular process;external encapsulating structure organization;plant-type cell wall organization;plant-type cell wall o…		cell part;cell wall;external encapsulating structure;extracellular region;membrane		At1g20190;EXPA11	AT1G20190								+	+	Abc1k1 RL_Abc1k1 NL;Var2 RL_Var2 NL	4	4	4	4	4	4	4	4	4	4	4	4	4	4	4	4	4	4
6.06044	4.65416	NaN	NaN	6.2136	NaN	NaN	NaN	4.61623	4.97129	6.08311	5.03374	4.89033	4.12203	5.62981	5.63186		binding;catalytic activity;cation binding;exonuclease activity;hydrolase activity;hydrolase activity, acting on ester bonds;ion binding;metal ion binding;nuclease activity;nucleic acid binding			At1g74390;NEN3	AT1G74390								+	+	Abc1k1 RL_Abc1k1 NL;Var2 RL_Var2 NL	1	1	0	0	1	0	0	0	1	1	1	1	1	1	1	1	1	1
9.61869	9.64856	10.2771	10.0088	9.7151	10.5418	9.46417	9.69678	9.66052	9.42246	10.2637	10.1008	9.90081	10.7026	10.0741	10.1135			cell part;chloroplast;cytoplasmic part;intracellular membrane-bounded organelle;intracellular organelle;intracellular part;membrane-bounded organelle;organelle;plastid;vacuole		At1g29040	AT1G29040									+	Var2 RL_Var2 NL	5	4	5	5	5	5	5	5	5	5	5	5	5	5	5	5	5	4
13.0683	12.8327	12.9024	13.0406	12.9366	12.8894	12.9508	13.0169	12.9191	12.8592	12.9408	12.9719	12.8237	13.0492	13.2427	13.3082	biological regulation;negative regulation of catalytic activity;negative regulation of endopeptidase activity;negative regulation of hydrolase activity;negative regulation of molecular function;negative regulation of peptidase activity;regulation of biological process;regulation of catalytic activity;regulation of endopeptidase activity;regulation of hydrolase activity;regulation of metabolic pro…	cysteine-type endopeptidase inhibitor activity;endopeptidase inhibitor activity;endopeptidase regulator activity;enzyme inhibitor activity;enzyme regulator activity;peptidase inhibitor activity;peptidase regulator activity;serine-type endopeptidase inhibitor activity	apoplast;extracellular region;extracellular region part;extracellular space		At1g47710	AT1G47710					+				+	Var2 RL_Col RL;Var2 RL_Var2 NL	18	18	18	17	18	18	18	18	18	18	18	18	18	18	18	18	18	18
5.95146	6.6173	NaN	6.39474	6.02546	NaN	NaN	6.36288	NaN	NaN	NaN	6.25953	5.74897	6.57418	NaN	6.04031	biological regulation;biosynthetic process;cellular biosynthetic process;cellular macromolecule biosynthetic process;cellular macromolecule metabolic process;cellular metabolic process;cellular nitrogen compound metabolic process;cellular process;macromolecule biosynthetic process;macromolecule metabolic process;metabolic process;nitrogen compound metabolic process;nucleic acid metabolic process;…	binding;catalytic activity;cation binding;hydrolase activity;ion binding;metal ion binding;metallopeptidase activity;peptidase activity;peptidase activity, acting on L-amino acid peptides;transition metal ion binding;zinc ion binding	cell junction;cell part;cell-cell junction;intracellular membrane-bounded organelle;intracellular organelle;intracellular part;membrane-bounded organelle;nucleus;organelle;plasmodesma	Basal transcription factors	At1g73960;TAF2	AT1G73960											1	1	0	1	1	0	0	1	0	0	0	1	1	1	0	1	1	1
12.5899	12.3967	12.4833	12.6766	12.659	12.4128	12.4316	12.3207	11.5823	11.6057	11.8553	10.7543	10.9413	10.7926	9.7962	9.66133	cellular macromolecule metabolic process;cellular metabolic process;cellular process;cellular protein metabolic process;macromolecule metabolic process;macromolecule modification;metabolic process;peptidyl-amino acid modification;peptidyl-proline modification;primary metabolic process;protein folding;protein metabolic process;protein modification process;protein peptidyl-prolyl isomerization	binding;catalytic activity;cis-trans isomerase activity;isomerase activity;peptide binding;peptidyl-prolyl cis-trans isomerase activity	cell part;chloroplast;chloroplast part;chloroplast thylakoid;cytoplasmic part;intracellular membrane-bounded organelle;intracellular organelle;intracellular organelle part;intracellular part;membrane-bounded organelle;organelle;organelle part;organelle subcompartment;plastid;plastid part;plastid thylakoid;thylakoid		At1g74070;CYP26-2	AT1G74070				+	+	+	+	+	+	Abc1k1 RL_Abc1k1 NL;Abc1k1 RL_Col RL;Col RL_Col NL;Var2 RL_Abc1k1 RL;Var2 RL_Col RL;Var2 RL_Var2 NL	7	7	7	7	7	7	7	7	7	7	7	7	7	7	6	6	7	7
6.0909	5.44071	5.02951	6.03185	4.23548	5.71846	5.48777	5.15216	5.32767	5.30277	NaN	5.88647	5.37562	4.79949	5.12328	5.0662					At1g54920	AT1G54920											1	1	2	1	1	1	1	1	1	1	0	1	1	1	1	1	1	1
9.18368	9.52703	9.24118	9.22568	8.75843	9.42981	8.9936	9.19354	9.17329	9.26126	9.45975	9.2523	8.96744	9.35051	9.24266	9.26178					At1g59520	AT1G59520											3	4	3	3	3	3	4	4	4	4	4	3	4	4	3	4	3	4
8.59558	9.0139	9.19103	8.5299	8.41297	8.78748	8.89667	8.6849	8.8444	8.78319	9.32543	9.1529	9.09494	9.05547	8.95638	9.08037					At1g50840	AT1G50840								+		Abc1k1 RL_Abc1k1 NL	3	3	3	3	3	3	3	3	3	3	3	3	3	3	3	3	3	3
11.0649	10.799	10.6145	10.8919	10.8844	11.032	10.9154	10.953	10.6883	10.689	10.8687	11.0904	11.1169	11.0976	10.8319	10.9987			cell part;chloroplast envelope;chloroplast part;cytoplasmic part;envelope;intracellular membrane-bounded organelle;intracellular organelle;intracellular organelle part;intracellular part;membrane-bounded organelle;organelle;organelle envelope;organelle part;plastid;plastid envelope;plastid part		At1g48460	AT1G48460				+				+		Abc1k1 RL_Abc1k1 NL;Abc1k1 RL_Col RL	6	6	6	6	6	6	6	6	6	6	6	6	6	6	6	6	6	6
12.7251	12.7228	12.0225	12.5514	12.6014	12.455	12.855	12.6833	12.4173	12.2547	12.4656	12.2245	12.3275	12.0139	11.7588	11.9266	metabolic process;oxidation-reduction process	binding;cation binding;copper ion binding;electron carrier activity;ion binding;metal ion binding;transition metal ion binding	cell part;chloroplast;chloroplast part;chloroplast thylakoid membrane;cytoplasmic part;intracellular membrane-bounded organelle;intracellular organelle;intracellular organelle part;intracellular part;membrane;membrane-bounded organelle;organelle;organelle part;photosynthetic membrane;plastid;plastid part;plastid thylakoid membrane;thylakoid;thylakoid lumen;thylakoid membrane;thylakoid part	Photosynthesis	At1g76100;PETE	AT1G76100								+	+	Abc1k1 RL_Abc1k1 NL;Var2 RL_Var2 NL	1	1	1	1	1	1	1	1	1	1	1	1	1	1	1	1	1	1
19.5525	19.2992	19.5267	19.6184	19.6609	19.5751	19.5284	19.4122	18.8623	18.8511	18.953	18.2632	18.3308	18.3765	17.6057	17.5727	alcohol metabolic process;biosynthetic process;carbohydrate biosynthetic process;carbohydrate metabolic process;cellular carbohydrate metabolic process;cellular metabolic process;cellular process;glucose metabolic process;hexose metabolic process;metabolic process;monosaccharide metabolic process;photosynthesis, dark reaction;primary metabolic process;reductive pentose-phosphate cycle;small molec…	binding;catalytic activity;coenzyme binding;cofactor binding;glyceraldehyde-3-phosphate dehydrogenase (NADP+) (phosphorylating) activity;NAD binding;NADP binding;nucleotide binding;oxidoreductase activity;oxidoreductase activity, acting on the aldehyde or oxo group of donors;oxidoreductase activity, acting on the aldehyde or oxo group of donors, NAD or NADP as acceptor	apoplast;cell part;chloroplast;chloroplast envelope;chloroplast part;chloroplast stroma;cytoplasmic part;envelope;extracellular region;intracellular membrane-bounded organelle;intracellular organelle;intracellular organelle part;intracellular part;membrane;membrane-bounded organelle;organelle;organelle envelope;organelle part;plastid;plastid envelope;plastid part;plastid stroma	Carbon fixation in photosynthetic organisms	At1g12900;GAPA2	AT1G12900				+	+	+	+	+	+	Abc1k1 RL_Abc1k1 NL;Abc1k1 RL_Col RL;Col RL_Col NL;Var2 RL_Abc1k1 RL;Var2 RL_Col RL;Var2 RL_Var2 NL	29	29	29	29	29	28	28	29	28	29	28	29	29	28	27	28	29	29
10.8337	10.8166	11.4759	10.1228	10.4136	10.8406	10.9103	11.0232	10.7494	10.8976	10.9532	10.4724	10.4228	11.0896	10.5819	10.986					At1g62800	AT1G62800											3	3	3	3	3	3	3	3	3	3	3	3	3	3	3	3	3	3
14.5654	14.561	14.6804	14.8833	14.892	14.7822	14.8652	14.7395	13.8543	13.827	14.0774	12.9995	13.1311	13.2966	12.6203	12.5873	biological regulation;catabolic process;cellular catabolic process;cellular metabolic process;cellular process;cellular response to chemical stimulus;cellular response to hydrogen peroxide;cellular response to oxidative stress;cellular response to reactive oxygen species;cellular response to stimulus;cellular response to stress;chloroplast-nucleus signaling pathway;cold acclimation;hydrogen perox…	antioxidant activity;binding;catalytic activity;cation binding;heme binding;ion binding;iron ion binding;L-ascorbate peroxidase activity;metal ion binding;oxidoreductase activity;oxidoreductase activity, acting on peroxide as acceptor;peroxidase activity;tetrapyrrole binding;transition metal ion binding	cell part;chloroplast;chloroplast part;chloroplast thylakoid;chloroplast thylakoid membrane;cytoplasmic part;integral to membrane;intracellular membrane-bounded organelle;intracellular organelle;intracellular organelle part;intracellular part;intrinsic to membrane;membrane;membrane part;membrane-bounded organelle;organelle;organelle part;organelle subcompartment;photosynthetic membrane;plastid;pl…	Ascorbate and aldarate metabolism;Glutathione metabolism	APXT;At1g77490	AT1G77490				+	+		+	+	+	Abc1k1 RL_Abc1k1 NL;Abc1k1 RL_Col RL;Col RL_Col NL;Var2 RL_Col RL;Var2 RL_Var2 NL	19	18	19	19	18	17	18	18	18	18	17	19	18	18	18	19	19	18
6.78012	6.47054	7.24231	6.69472	6.62886	6.04397	6.67245	6.25681	7.29156	6.81996	6.46263	6.22244	6.49004	6.78611	6.80564	7.47618	biological regulation;biosynthetic process;cellular biosynthetic process;cellular macromolecule metabolic process;cellular metabolic process;cellular nitrogen compound metabolic process;cellular process;macromolecule metabolic process;metabolic process;nitrogen compound metabolic process;nucleic acid metabolic process;nucleobase-containing compound metabolic process;primary metabolic process;regu…	binding;DNA binding;nucleic acid binding;protein binding;TBP-class protein binding;transcription factor binding	cell part;intracellular membrane-bounded organelle;intracellular organelle;intracellular part;membrane-bounded organelle;nucleus;organelle	Basal transcription factors;Huntington's disease	At1g55520;At3g13445	AT1G55520;AT3G13445											1	1	1	1	1	1	1	1	1	1	1	1	1	1	1	1	1	1
7.67008	7.6493	NaN	NaN	7.12282	7.42028	6.30427	7.1344	NaN	NaN	NaN	6.77003	5.56176	7.09512	6.43888	6.80473	anatomical structure morphogenesis;cellular component organization;cellular component organization at cellular level;cellular component organization or biogenesis;cellular component organization or biogenesis at cellular level;cellular macromolecule metabolic process;cellular metabolic process;cellular process;cellular protein metabolic process;chromatin modification;chromatin organization;chromo…	binding;catalytic activity;cation binding;identical protein binding;ion binding;ligase activity;metal ion binding;protein binding;protein dimerization activity;protein homodimerization activity;transition metal ion binding;zinc ion binding	cell part;intracellular membrane-bounded organelle;intracellular organelle;intracellular part;membrane-bounded organelle;nucleus;organelle		At1g55250;HUB2	AT1G55250											1	1	0	0	1	1	1	1	0	0	0	1	1	1	1	1	1	1
10.5854	10.5762	10.1242	10.5763	10.8531	10.2966	10.1176	10.2046	10.6685	10.6259	10.4456	10.5481	10.8015	10.3508	10.5985	10.6425	cellular macromolecule metabolic process;cellular metabolic process;cellular nitrogen compound metabolic process;cellular process;macromolecule metabolic process;metabolic process;mRNA metabolic process;mRNA processing;nitrogen compound metabolic process;nucleic acid metabolic process;nucleobase-containing compound metabolic process;primary metabolic process;RNA metabolic process;RNA processing;R…	binding;nucleic acid binding;nucleotide binding;RNA binding	cell part;intracellular organelle part;intracellular part;macromolecular complex;nuclear body;nuclear part;nuclear speck;nucleoplasm part;organelle part;ribonucleoprotein complex;spliceosomal complex	mRNA surveillance pathway;RNA transport	At1g16610	AT1G16610									+	Var2 RL_Var2 NL	5	5	5	5	5	4	5	5	5	5	5	5	5	5	5	5	5	5
NaN	8.34981	7.99804	6.57508	8.23733	8.60384	7.74582	NaN	8.22493	8.20956	7.98427	8.15645	7.97155	8.20114	7.62527	7.51593		adenyl nucleotide binding;adenyl ribonucleotide binding;ATP binding;binding;catalytic activity;kinase activity;nucleotide binding;phosphotransferase activity, alcohol group as acceptor;protein kinase activity;protein serine/threonine kinase activity;purine nucleotide binding;purine ribonucleoside triphosphate binding;purine ribonucleotide binding;ribonucleotide binding;transferase activity;transf…	cell part;integral to membrane;intrinsic to membrane;membrane part		At1g07650	AT1G07650											0	2	2	2	2	2	2	0	2	1	2	2	2	2	2	2	0	2
7.48224	6.36006	6.6593	6.40201	5.80889	6.93911	6.59434	6.66671	7.21033	7.02676	6.85086	7.04278	7.27597	6.70776	7.5688	6.90738			cell part;cytoplasmic part;intracellular membrane-bounded organelle;intracellular organelle;intracellular part;membrane-bounded organelle;microbody;organelle;peroxisome		At1g04290	AT1G04290											2	2	2	2	1	1	2	2	2	2	1	2	2	2	2	2	2	2
NaN	10.8204	NaN	8.43242	8.63474	11.2518	10.662	NaN	10.6201	10.5862	11.0396	10.4967	10.4183	10.699	9.85205	9.84355			cell part;cytoplasmic part;intracellular organelle part;intracellular part;membrane;organelle membrane;organelle part;vacuolar membrane;vacuolar part	Sphingolipid metabolism	At1g07380	AT1G07380											0	2	0	2	2	2	2	0	2	2	2	2	2	2	2	2	0	2
11.7654	11.7003	12.137	11.4834	12.0752	11.9483	11.7158	11.738	11.3555	11.4593	11.799	10.8101	10.5408	10.5797	9.46784	9.6559	cellular macromolecule metabolic process;cellular metabolic process;cellular process;cellular protein metabolic process;chaperone-mediated protein folding;macromolecule metabolic process;macromolecule modification;metabolic process;peptidyl-amino acid modification;peptidyl-proline modification;primary metabolic process;protein folding;protein metabolic process;protein modification process;protein…	binding;catalytic activity;cis-trans isomerase activity;drug binding;FK506 binding;isomerase activity;macrolide binding;peptidyl-prolyl cis-trans isomerase activity	cell part;chloroplast;chloroplast part;chloroplast thylakoid lumen;cytoplasmic part;intracellular membrane-bounded organelle;intracellular organelle;intracellular organelle part;intracellular part;membrane-bounded organelle;organelle;organelle part;plastid;plastid part;plastid thylakoid lumen;thylakoid lumen;thylakoid part		At1g20810;FKBP18	AT1G20810				+	+			+	+	Abc1k1 RL_Abc1k1 NL;Abc1k1 RL_Col RL;Var2 RL_Col RL;Var2 RL_Var2 NL	4	3	4	4	3	4	4	4	4	4	4	4	4	4	3	3	4	3
6.40431	7.48732	NaN	5.90814	7.87439	5.92148	6.49517	6.58714	6.20941	6.45049	6.75923	6.63841	6.63148	6.16058	6.49891	6.48225	biological regulation;biosynthetic process;cellular biosynthetic process;cellular macromolecule biosynthetic process;cellular macromolecule metabolic process;cellular metabolic process;cellular nitrogen compound metabolic process;cellular process;macromolecule biosynthetic process;macromolecule metabolic process;metabolic process;nitrogen compound metabolic process;nucleic acid metabolic process;…		cell part;intracellular membrane-bounded organelle;intracellular organelle;intracellular organelle part;intracellular part;macromolecular complex;mediator complex;membrane-bounded organelle;nuclear part;nucleoplasm part;nucleus;organelle;organelle part;protein complex		At1g15780;MED15A	AT1G15780											3	2	0	3	1	2	1	2	2	2	2	1	2	3	3	3	3	2
8.64947	8.83204	9.22688	8.52516	8.49894	8.90142	8.01514	8.64826	8.38488	8.06616	8.95524	8.3845	8.47245	8.77728	8.15663	8.3658	biosynthetic process;cellular biosynthetic process;cellular macromolecule biosynthetic process;cellular macromolecule metabolic process;cellular metabolic process;cellular nitrogen compound metabolic process;cellular process;macromolecule biosynthetic process;macromolecule metabolic process;metabolic process;nitrogen compound metabolic process;nucleic acid metabolic process;nucleobase-containing …	binding;DNA binding;nucleic acid binding;nucleic acid binding transcription factor activity;sequence-specific DNA binding;sequence-specific DNA binding transcription factor activity	cell part;cytoplasm;intracellular membrane-bounded organelle;intracellular organelle;intracellular part;membrane-bounded organelle;nucleus;organelle		At1g32330;HSFA1D	AT1G32330											2	4	4	4	4	4	3	4	4	3	4	4	4	4	4	4	2	4
12.6129	12.6873	12.6101	12.729	12.5185	12.5715	12.5754	12.6959	12.6795	12.6804	12.7292	12.6033	12.6509	12.6685	12.6438	12.6211		binding;calcium ion binding;cation binding;ion binding;metal ion binding			At1g21630	AT1G21630											31	31	30	30	30	28	31	33	33	32	32	32	32	31	33	33	31	31
7.29841	4.06756	NaN	6.09228	NaN	7.36612	7.60922	NaN	6.80253	7.12532	NaN	7.62075	6.94466	7.16257	7.38283	7.33436	biosynthetic process;cellular biosynthetic process;cellular metabolic process;cellular nitrogen compound biosynthetic process;cellular nitrogen compound metabolic process;cellular process;coenzyme biosynthetic process;coenzyme metabolic process;cofactor biosynthetic process;cofactor metabolic process;heterocycle biosynthetic process;heterocycle metabolic process;metabolic process;NAD metabolic pr…	adenyl nucleotide binding;adenyl ribonucleotide binding;ATP binding;binding;catalytic activity;kinase activity;NAD+ kinase activity;NADH kinase activity;nucleotide binding;phosphotransferase activity, alcohol group as acceptor;purine nucleotide binding;purine ribonucleoside triphosphate binding;purine ribonucleotide binding;ribonucleotide binding;transferase activity;transferase activity, transfe…	cell part;cytoplasm;cytoplasmic part;cytosol;intracellular part		At1g78590;NADK3	AT1G78590											2	2	0	2	0	2	2	0	2	2	0	1	2	2	2	2	2	2
4.08726	4.48987	5.59389	4.59909	4.57343	5.82562	3.28528	4.16722	5.12591	4.65898	4.98533	3.60745	4.46233	5.54344	4.4802	4.70865					At1g21610	AT1G21610											1	1	1	1	1	1	1	1	1	1	1	1	1	1	1	1	1	1
9.92269	9.89748	9.59255	10.0792	9.80395	9.79781	9.79546	9.8498	9.53796	9.44841	9.65381	9.27032	9.21	9.18826	9.35882	9.33093	cellular component organization;cellular component organization at cellular level;cellular component organization or biogenesis;cellular component organization or biogenesis at cellular level;cellular process;chloroplast fission;chloroplast organization;organelle fission;organelle organization;plastid fission;plastid organization		cell part;chloroplast envelope;chloroplast inner membrane;chloroplast membrane;chloroplast part;cytoplasmic part;envelope;intracellular organelle part;intracellular part;membrane;organelle envelope;organelle inner membrane;organelle membrane;organelle part;plastid envelope;plastid inner membrane;plastid membrane;plastid part		At1g20830	AT1G20830				+				+	+	Abc1k1 RL_Abc1k1 NL;Abc1k1 RL_Col RL;Var2 RL_Var2 NL	4	4	4	4	4	3	4	4	4	4	4	4	4	4	4	4	4	4
7.48211	7.16338	7.75063	7.25782	NaN	NaN	NaN	6.86943	7.17209	6.91799	7.42114	6.94871	6.93574	7.06219	7.25662	7.08955					At1g45261	AT1G45332											1	1	1	1	0	0	0	1	1	1	1	1	1	1	1	1	1	1
9.17965	9.35472	9.24069	9.31719	9.29886	9.54664	8.73827	9.06398	9.00911	9.22193	9.12531	9.04987	9.01803	8.93641	9.21727	9.45657	biosynthetic process;cellular biosynthetic process;cellular lipid metabolic process;cellular metabolic process;cellular process;lipid biosynthetic process;lipid metabolic process;metabolic process;organophosphate metabolic process;phospholipid biosynthetic process;phospholipid metabolic process;primary metabolic process	catalytic activity;plasmalogen synthase activity;transferase activity;transferase activity, transferring acyl groups;transferase activity, transferring acyl groups other than amino-acyl groups	cell part;cytoplasmic part;endoplasmic reticulum;endoplasmic reticulum membrane;endoplasmic reticulum part;integral to membrane;intracellular membrane-bounded organelle;intracellular organelle;intracellular organelle part;intracellular part;intrinsic to membrane;membrane;membrane part;membrane-bounded organelle;nucleus;organelle;organelle membrane;organelle part	Ether lipid metabolism;Glycerophospholipid metabolism	At1g80950;LPEAT1	AT1G80950								+		Abc1k1 RL_Abc1k1 NL	5	5	5	5	5	4	5	5	5	5	5	5	5	4	5	5	5	5
9.04222	9.08636	9.11904	9.31009	9.45498	9.28572	9.32378	9.15452	9.20796	8.96205	8.69556	8.88616	8.93599	8.62771	8.07738	8.10988		adenyl nucleotide binding;adenyl ribonucleotide binding;ATP binding;binding;catalytic activity;hydrolase activity;nucleotide binding;purine nucleotide binding;purine ribonucleoside triphosphate binding;purine ribonucleotide binding;ribonucleotide binding			At1g33290	AT1G33290								+	+	Abc1k1 RL_Abc1k1 NL;Var2 RL_Var2 NL	3	3	3	3	3	2	3	4	4	2	2	4	4	2	2	3	3	3
5.89612	NaN	NaN	NaN	5.20662	NaN	6.61823	6.16833	7.29353	6.70934	6.71455	7.14167	7.50446	6.52828	7.1361	7.18387	biological regulation;cell redox homeostasis;cellular homeostasis;cellular process;homeostatic process;regulation of biological process;regulation of biological quality;regulation of cellular process	catalytic activity;disulfide oxidoreductase activity;electron carrier activity;oxidoreductase activity;oxidoreductase activity, acting on a sulfur group of donors;protein disulfide oxidoreductase activity	cell part;cytoplasmic part;Golgi apparatus;intracellular membrane-bounded organelle;intracellular organelle;intracellular part;membrane-bounded organelle;organelle		At1g77370;GRXC3	AT1G77370									+	Var2 RL_Var2 NL	1	0	0	0	1	0	1	1	1	1	1	1	1	1	1	1	1	0
NaN	6.60968	5.7041	NaN	6.76402	NaN	NaN	NaN	5.6406	5.71579	5.9992	6.45008	6.01442	NaN	5.34318	6.18526	cellular macromolecule metabolic process;cellular metabolic process;cellular nitrogen compound metabolic process;cellular process;macromolecule metabolic process;metabolic process;ncRNA metabolic process;ncRNA processing;nitrogen compound metabolic process;nucleic acid metabolic process;nucleobase-containing compound metabolic process;primary metabolic process;RNA metabolic process;RNA processing…	catalytic activity;methyltransferase activity;transferase activity;transferase activity, transferring one-carbon groups			At1g50000	AT1G50000											0	1	1	0	1	0	0	0	1	1	1	1	1	0	1	1	0	1
7.48761	7.51511	7.4121	7.64961	7.19582	7.85408	7.75362	7.41675	7.09542	6.9472	7.67397	7.43425	7.5234	7.54316	7.13588	7.4601			anchored to membrane;cell part;intrinsic to membrane;membrane part		At1g21090	AT1G21090											3	3	2	3	3	3	3	3	3	3	3	3	3	3	3	3	3	3
10.3899	10.1906	10.262	9.99825	10.2003	10.0001	10.1026	9.85126	9.83799	9.99786	9.99674	9.99377	9.95656	9.89938	9.61409	9.91717	cellular macromolecule metabolic process;cellular metabolic process;cellular process;cellular protein metabolic process;macromolecule metabolic process;macromolecule modification;metabolic process;peptidyl-amino acid modification;peptidyl-proline modification;primary metabolic process;protein folding;protein metabolic process;protein modification process;protein peptidyl-prolyl isomerization	binding;catalytic activity;cation binding;cis-trans isomerase activity;ion binding;isomerase activity;metal ion binding;nucleic acid binding;nucleotide binding;peptidyl-prolyl cis-trans isomerase activity;RNA binding;transition metal ion binding;zinc ion binding	cell part;cytoplasmic part;cytosol;intracellular membrane-bounded organelle;intracellular organelle;intracellular part;membrane-bounded organelle;nucleus;organelle		At1g53720;CYP59	AT1G53720											5	3	4	4	4	4	4	4	4	3	4	4	4	4	5	5	5	3
9.67935	10.1954	11.1249	10.4584	10.3707	11.7086	9.97719	9.97596	9.65842	9.40301	11.3497	9.97637	10.2487	11.5374	9.8446	9.98799	ATP hydrolysis coupled proton transport;cation transport;cellular process;energy coupled proton transport, against electrochemical gradient;establishment of localization;hydrogen transport;ion transmembrane transport;ion transport;monovalent inorganic cation transport;proton transport;transmembrane transport;transport	cation transmembrane transporter activity;hydrogen ion transmembrane transporter activity;inorganic cation transmembrane transporter activity;ion transmembrane transporter activity;monovalent inorganic cation transmembrane transporter activity;substrate-specific transmembrane transporter activity;substrate-specific transporter activity;transmembrane transporter activity;transporter activity	cell part;cytoplasmic part;integral to membrane;intracellular membrane-bounded organelle;intracellular organelle;intracellular organelle part;intracellular part;intrinsic to membrane;macromolecular complex;membrane;membrane part;membrane-bounded organelle;organelle;organelle membrane;organelle part;plasma membrane;protein complex;proton-transporting two-sector ATPase complex, proton-transporting …	Collecting duct acid secretion;Epithelial cell signaling in Helicobacter pylori infection;ko05152;Lysosome;Oxidative phosphorylation;Phagosome;Rheumatoid arthritis;Vibrio cholerae infection	At1g19910;At1g75630;At4g34720;At4g38920;VHA-c1;VHA-c2;VHA-c3;VHA-c4;VHA-c5	AT1G19910;AT1G75630;AT2G16510;AT4G34720;AT4G38920											8	8	8	8	8	8	8	8	8	8	8	8	8	8	8	8	8	8
9.63463	9.45541	9.43139	8.78998	8.84044	9.19127	9.43724	9.07556	9.19428	9.38808	9.56221	8.87851	8.38537	9.00573	9.2678	8.63499	carbohydrate catabolic process;carbohydrate metabolic process;catabolic process;cell wall organization;cell wall organization or biogenesis;cellular component organization or biogenesis;cellulose catabolic process;cellulose metabolic process;glucan catabolic process;glucan metabolic process;macromolecule catabolic process;macromolecule metabolic process;metabolic process;polysaccharide catabolic …	catalytic activity;cellulase activity;hydrolase activity;hydrolase activity, acting on glycosyl bonds;hydrolase activity, hydrolyzing O-glycosyl compounds	cell part;cell wall;cytoplasmic part;external encapsulating structure;extracellular region;Golgi apparatus;intracellular membrane-bounded organelle;intracellular organelle;intracellular part;membrane;membrane-bounded organelle;organelle;plant-type cell wall;plasma membrane		At1g22880;CEL5	AT1G22880											2	4	3	3	3	3	4	2	3	4	4	4	3	4	4	4	2	4
9.87697	9.6796	9.6865	9.77111	9.78251	9.67414	9.72414	9.98998	10.8294	10.8219	10.7626	11.4416	11.3861	11.7076	11.7738	12.064		acid phosphatase activity;binding;catalytic activity;cation binding;hydrolase activity;hydrolase activity, acting on ester bonds;ion binding;metal ion binding;phosphatase activity;phosphoric ester hydrolase activity	extracellular region		At1g25230;PAP4	AT1G25230				+	+		+	+	+	Abc1k1 RL_Abc1k1 NL;Abc1k1 RL_Col RL;Col RL_Col NL;Var2 RL_Col RL;Var2 RL_Var2 NL	8	8	8	8	8	7	8	8	8	8	8	8	8	8	8	8	8	8
NaN	9.07909	9.43823	9.60067	9.74923	8.44234	7.0711	7.56632	7.89588	8.04447	8.3933	8.08513	7.48441	7.89852	8.06198	8.38578		catalytic activity;hydrolase activity;peptidase activity;peptidase activity, acting on L-amino acid peptides;serine hydrolase activity;serine-type peptidase activity	cell part;membrane		At1g06200	AT1G06200											0	1	1	1	1	1	1	1	1	1	1	1	1	1	1	1	0	1
6.99064	6.77668	6.71626	7.2528	7.19291	6.78469	7.17107	7.21319	5.40376	6.18279	5.6791	5.88718	5.16592	5.57604	3.64203	NaN		1-aminocyclopropane-1-carboxylate oxidase activity;binding;catalytic activity;cation binding;ion binding;metal ion binding;oxidoreductase activity;oxidoreductase activity, acting on paired donors, with incorporation or reduction of molecular oxygen;oxidoreductase activity, acting on paired donors, with incorporation or reduction of molecular oxygen, 2-oxoglutarate as one donor, and incorporation …			At1g03400	AT1G03400							+	+		Abc1k1 RL_Abc1k1 NL;Col RL_Col NL	1	1	1	1	1	1	1	1	1	1	1	1	1	1	1	0	1	1
4.63188	NaN	NaN	4.64551	5.39034	5.52214	NaN	4.85733	NaN	NaN	NaN	NaN	NaN	NaN	NaN	NaN					At1g30640	AT1G30640											1	0	0	1	1	1	0	1	0	0	0	0	0	0	0	0	1	0
11.7799	11.9053	11.601	11.713	11.7629	11.56	11.7823	11.7023	11.8343	11.957	11.9447	11.6354	11.7785	11.755	11.8652	11.9242			cell part;cytoplasmic part;Golgi apparatus;intracellular membrane-bounded organelle;intracellular organelle;intracellular part;membrane-bounded organelle;organelle		At1g79830;GC5	AT1G79830											22	24	22	23	22	24	24	22	23	23	23	24	24	23	24	24	22	24
8.24353	7.9979	7.43668	8.00368	7.79356	8.42969	7.76067	7.93342	7.94443	8.20742	7.52843	8.30644	8.14007	8.21232	8.2467	8.0744	biological regulation;biosynthetic process;cellular biosynthetic process;cellular macromolecule biosynthetic process;cellular macromolecule metabolic process;cellular metabolic process;cellular nitrogen compound metabolic process;cellular process;macromolecule biosynthetic process;macromolecule metabolic process;metabolic process;nitrogen compound metabolic process;nucleic acid metabolic process;…	binding;DNA binding;nucleic acid binding	cell part;cytoplasm;intracellular part	RNA degradation	At1g76630	AT1G76630											5	5	5	5	5	5	5	5	5	4	5	5	5	5	5	5	5	5
12.9136	12.899	12.3141	12.5572	12.6346	12.5039	13.056	12.9436	11.514	11.5936	11.8299	12.0131	11.9532	11.8089	12.5109	12.5807		binding;carbohydrate binding			At1g52070;JAL10	AT1G52070					+		+	+	+	Abc1k1 RL_Abc1k1 NL;Col RL_Col NL;Var2 RL_Col RL;Var2 RL_Var2 NL	17	17	16	17	16	16	17	17	17	16	16	17	16	17	16	17	17	17
15.9847	15.9806	15.9036	16.1638	16.0804	16.0158	16.0116	16.0555	16.0018	16.0336	15.8791	15.9834	16.1122	15.7752	15.737	15.8583					At1g01320	AT1G01320									+	Var2 RL_Var2 NL	85	86	85	85	88	86	87	88	88	87	87	88	91	87	90	89	85	86
11.7165	11.9929	11.8257	11.7138	11.6217	11.7318	11.4404	11.5739	12.3124	12.1794	12.5542	11.4866	11.5866	11.7547	11.6681	11.861	anatomical structure morphogenesis;cell growth;cell morphogenesis;cell morphogenesis involved in differentiation;cell tip growth;cellular component morphogenesis;cellular component organization;cellular component organization or biogenesis;cellular developmental process;cellular process;cellular process involved in reproduction;developmental cell growth;developmental growth;developmental growth i…	catalytic activity;transferase activity	cell part;cytoplasmic part;cytosol;intracellular part		At1g64980	AT1G64980				+						Abc1k1 RL_Col RL	13	12	12	12	13	12	11	13	13	13	12	12	12	12	12	13	13	12
10.9375	11.0603	10.8681	11.0404	10.8969	10.7815	10.9118	10.8653	10.7191	10.6383	10.7592	10.9583	10.7734	10.9576	11.0255	10.9357	aromatic compound biosynthetic process;biosynthetic process;cellular aromatic compound metabolic process;cellular biosynthetic process;cellular metabolic process;cellular nitrogen compound biosynthetic process;cellular nitrogen compound metabolic process;cellular process;coenzyme biosynthetic process;coenzyme metabolic process;cofactor biosynthetic process;cofactor metabolic process;heterocycle b…	adenyl nucleotide binding;adenyl ribonucleotide binding;ATP binding;binding;catalytic activity;diphosphotransferase activity;kinase activity;nucleotide binding;purine nucleotide binding;purine ribonucleoside triphosphate binding;purine ribonucleotide binding;ribonucleotide binding;thiamine binding;thiamine diphosphokinase activity;transferase activity;transferase activity, transferring phosphorus…	cell part;cytoplasmic part;cytosol;intracellular part		At1g02880;TPK1	AT1G02880											12	11	12	12	11	9	12	12	13	13	11	13	11	12	13	13	12	11
14.0702	14.0617	14.0206	14.0566	13.9136	13.938	13.9973	14.0215	14.1534	14.2053	14.05	14.2712	14.2547	14.21	14.3601	14.387				RNA degradation	At1g02080	AT1G02080								+	+	Abc1k1 RL_Abc1k1 NL;Var2 RL_Var2 NL	63	63	63	65	62	62	64	64	65	64	64	64	64	64	65	66	63	63
8.45867	8.00679	7.9034	7.95293	7.58548	7.4421	7.74082	7.82356	7.7721	7.64409	7.93575	7.38176	7.62652	7.51799	7.50041	7.76923					At1g18950	AT1G18950											4	4	3	4	3	2	4	3	4	4	4	3	4	4	4	4	4	4
9.21079	9.43347	9.4985	9.19526	9.35161	9.59409	9.36575	8.92675	9.13333	8.49918	9.37996	8.92447	8.29155	9.12277	8.23721	8.36492					At1g79270	AT1G79270									+	Var2 RL_Var2 NL	4	4	4	4	4	4	4	4	4	4	4	3	4	4	4	4	4	4
7.65513	7.12489	6.4322	7.3307	7.28031	6.85925	7.75995	7.3451	7.69299	8.19818	6.32591	8.03469	7.82078	6.8264	8.03795	8.31818	biosynthetic process;metabolic process	catalytic activity			At1g03210	AT1G03210											2	1	1	2	1	1	2	1	1	2	1	2	1	2	1	2	2	1
10.234	10.4055	10.3109	10.36	10.6278	10.3952	10.4442	10.3458	10.195	10.2877	10.2902	10.2552	10.4019	10.4877	10.2456	10.2599	cellular macromolecule metabolic process;cellular metabolic process;cellular nitrogen compound metabolic process;cellular process;macromolecule metabolic process;metabolic process;mRNA metabolic process;mRNA processing;nitrogen compound metabolic process;nucleic acid metabolic process;nucleobase-containing compound metabolic process;primary metabolic process;RNA metabolic process;RNA processing	binding;nucleic acid binding;nucleotide binding		Spliceosome	At1g60200	AT1G60200											11	11	11	11	11	11	10	11	11	11	10	11	11	11	10	11	11	11
10.3366	10.1665	10.4757	10.1935	10.2149	10.5277	9.99945	9.88057	9.92751	9.67892	10.3284	9.92445	9.75655	9.81178	9.61203	9.43954	cellular process;establishment of localization;establishment of localization in cell;establishment of protein localization;intracellular protein transport;intracellular transport;protein transport;transport;vesicle-mediated transport	binding;protein binding;SNAP receptor activity	cell part;cytoplasmic part;endosomal part;endosome membrane;Golgi apparatus;integral to membrane;intracellular membrane-bounded organelle;intracellular organelle;intracellular organelle part;intracellular part;intrinsic to membrane;late endosome membrane;membrane;membrane part;membrane-bounded organelle;organelle;organelle membrane;organelle part;vacuole	SNARE interactions in vesicular transport	At1g79590;SYP52	AT1G79590								+	+	Abc1k1 RL_Abc1k1 NL;Var2 RL_Var2 NL	4	4	4	5	4	4	4	4	4	4	4	4	5	5	5	4	4	4
5.43501	NaN	5.59298	4.91021	NaN	NaN	5.50668	NaN	6.39568	7.02628	NaN	6.02468	5.71393	5.34691	6.59651	5.96867		binding;nucleic acid binding;nucleotide binding			At1g22910	AT1G22910											1	0	1	1	0	0	1	0	1	1	0	1	1	1	1	1	1	0
6.38219	6.42304	7.49453	6.25999	6.51953	7.26292	6.62504	6.3587	6.00405	6.53783	6.61101	6.53333	6.64039	7.12708	6.04431	6.28899					At1g80810	AT1G80810											1	2	1	1	1	2	1	2	2	2	2	2	2	2	2	2	1	2
7.63694	7.79508	6.44516	7.61103	7.54348	6.7815	7.49091	7.50183	7.01022	7.11384	6.21252	7.12964	6.9199	6.69912	6.86229	6.29423	biological regulation;biosynthetic process;cellular biosynthetic process;cellular macromolecule biosynthetic process;cellular macromolecule metabolic process;cellular metabolic process;cellular nitrogen compound metabolic process;cellular process;macromolecule biosynthetic process;macromolecule metabolic process;metabolic process;nitrogen compound metabolic process;nucleic acid metabolic process;…	binding;cation binding;ion binding;metal ion binding;nucleic acid binding;nucleotide binding;RNA binding;transition metal ion binding;zinc ion binding	cell part;intracellular membrane-bounded organelle;intracellular organelle;intracellular part;membrane-bounded organelle;nucleus;organelle		At1g50300;TAF15	AT1G50300											2	2	1	2	2	1	2	2	2	2	2	2	2	2	2	2	2	2
14.2071	14.1382	13.8426	14.0088	13.8522	13.8354	14.0504	13.8685	14.0667	14.0526	14.0156	14.1449	14.0591	14.4275	14.5713	14.8218	biological regulation;carbohydrate catabolic process;carbohydrate metabolic process;catabolic process;cell killing;cell wall modification;cell wall organization;cell wall organization or biogenesis;cellular carbohydrate catabolic process;cellular carbohydrate metabolic process;cellular component organization or biogenesis;cellular macromolecule metabolic process;cellular metabolic process;cellula…	aspartyl esterase activity;carboxylic ester hydrolase activity;catalytic activity;enzyme inhibitor activity;enzyme regulator activity;hydrolase activity;hydrolase activity, acting on ester bonds;hydrolase activity, acting on glycosyl bonds;hydrolase activity, hydrolyzing N-glycosyl compounds;pectinesterase activity;RNA glycosylase activity;rRNA N-glycosylase activity	cell part;cell wall;cytoplasmic part;cytosol;external encapsulating structure;extracellular region;intracellular organelle part;intracellular part;membrane;organelle membrane;organelle part;vacuolar membrane;vacuolar part		At1g11580;PME18	AT1G11580					+				+	Var2 RL_Col RL;Var2 RL_Var2 NL	18	18	17	18	18	18	18	18	18	18	18	18	18	18	18	18	18	18
9.22212	8.82876	8.97511	9.22201	9.37708	8.71812	9.07053	9.3617	9.35191	9.34186	8.94131	9.5086	9.58903	8.95905	9.32576	9.42479					At1g27500	AT1G27500											6	7	6	4	8	7	8	7	7	8	6	8	8	5	7	7	6	7
9.52472	9.53434	9.89261	9.43818	9.15757	9.77551	9.22214	9.3943	9.59741	9.17527	9.8515	9.15939	8.7108	8.81044	9.10919	9.10165					At1g55500	AT1G55500											6	6	6	6	6	6	6	6	6	6	6	6	6	6	6	6	6	6
9.48156	9.24144	9.54062	9.22601	8.61457	9.68507	9.28005	9.32048	8.45481	8.67629	9.08849	8.9896	8.38844	8.68998	8.55489	8.29821	cation transport;establishment of localization;ion transport;metal ion transport;transport	binding;cation binding;ion binding;metal ion binding			At1g01490	AT1G01490									+	Var2 RL_Var2 NL	2	3	3	3	3	3	3	3	2	3	3	3	3	3	2	2	2	3
10.7914	10.8612	11.3609	10.9942	11.1693	11.541	10.9216	11.0133	9.23948	8.81858	9.75009	8.11966	8.34737	8.4567	8.0847	7.57004			cell part;chloroplast envelope;chloroplast part;chloroplast thylakoid;cytoplasmic part;envelope;intracellular organelle part;intracellular part;organelle envelope;organelle part;organelle subcompartment;plastid envelope;plastid part;plastid thylakoid;thylakoid		At1g64680	AT1G64680							+	+	+	Abc1k1 RL_Abc1k1 NL;Col RL_Col NL;Var2 RL_Var2 NL	4	4	4	4	4	4	4	4	4	4	4	4	4	3	3	3	4	4
6.38426	6.75791	8.37184	8.13583	7.72652	8.49601	7.84488	7.84614	6.55219	6.82478	6.70228	6.06075	6.96044	6.75725	4.61353	6.43768	cellular metabolic process;cellular process;electron transport chain;establishment of localization;generation of precursor metabolites and energy;metabolic process;oxidation-reduction process;photosynthetic electron transport chain;photosynthetic electron transport in photosystem I;transport		cell part;chloroplast;chloroplast part;chloroplast thylakoid membrane;cytoplasmic part;integral to membrane;intracellular membrane-bounded organelle;intracellular organelle;intracellular organelle part;intracellular part;intrinsic to membrane;macromolecular complex;membrane;membrane part;membrane-bounded organelle;NAD(P)H dehydrogenase complex (plastoquinone);organelle;organelle part;photosynthet…		At1g18730	AT1G18730								+		Abc1k1 RL_Abc1k1 NL	1	1	1	1	1	1	1	1	2	1	1	2	1	1	1	1	1	1
5.33883	4.75761	6.05892	5.59161	5.0357	5.58713	NaN	5.57311	5.58225	4.77975	5.2692	5.20797	5.43985	5.06397	6.00918	4.16451					At1g75180	AT1G75180											1	1	1	1	1	1	0	1	1	1	1	1	1	1	1	1	1	1
6.36959	6.26875	NaN	6.17338	NaN	NaN	NaN	NaN	5.9664	6.19143	5.80904	NaN	NaN	NaN	NaN	NaN	biological regulation;biosynthetic process;cellular biosynthetic process;cellular macromolecule biosynthetic process;cellular macromolecule metabolic process;cellular metabolic process;cellular nitrogen compound metabolic process;cellular process;cellular protein metabolic process;cellular response to abiotic stimulus;cellular response to chemical stimulus;cellular response to cytokinin stimulus;…	catalytic activity;kinase activity;molecular transducer activity;phosphotransferase activity, alcohol group as acceptor;protein kinase activity;protein serine/threonine kinase activity;signal transducer activity;transferase activity;transferase activity, transferring phosphorus-containing groups;two-component response regulator activity	cell part;cytoplasm;intracellular membrane-bounded organelle;intracellular organelle;intracellular part;membrane-bounded organelle;nucleus;organelle	Plant hormone signal transduction	ARR4;At1g10470	AT1G10470											1	1	0	1	0	0	0	0	1	1	1	0	0	0	0	0	1	1
9.25672	8.63646	8.87248	9.2311	9.17397	8.34042	9.52612	8.96084	8.64904	8.75227	8.37566	9.24941	9.44406	9.20073	9.19636	9.14715	cell recognition;cellular process;cellular process involved in reproduction;recognition of pollen;reproductive process	adenyl nucleotide binding;adenyl ribonucleotide binding;ATP binding;binding;calmodulin binding;carbohydrate binding;catalytic activity;kinase activity;nucleotide binding;phosphotransferase activity, alcohol group as acceptor;protein binding;protein kinase activity;protein serine/threonine kinase activity;purine nucleotide binding;purine ribonucleoside triphosphate binding;purine ribonucleotide bi…	cell part;integral to membrane;intrinsic to membrane;membrane;membrane part;plasma membrane		At1g11300	AT1G11300				+						Abc1k1 RL_Col RL	1	1	1	1	1	1	1	1	1	1	1	2	2	1	2	1	1	1
5.54987	6.62765	6.71354	6.82511	6.07902	4.35582	5.83749	6.2907	6.51926	5.96079	5.94121	6.17683	5.85157	5.65153	6.54174	6.7407					At1g20770	AT1G20770											1	1	1	1	1	1	1	1	1	1	1	1	1	1	1	1	1	1
9.83801	10.0088	10.1117	10.0961	9.93377	10.1643	9.85713	9.62125	9.29109	9.56143	9.55402	9.22199	9.45273	9.2229	9.15766	9.15177		active transmembrane transporter activity;adenyl nucleotide binding;adenyl ribonucleotide binding;ATP binding;ATPase activity;ATPase activity, coupled;ATPase activity, coupled to movement of substances;ATPase activity, coupled to transmembrane movement of substances;binding;catalytic activity;hydrolase activity;hydrolase activity, acting on acid anhydrides;hydrolase activity, acting on acid anhyd…	cell part;chloroplast;chloroplast envelope;chloroplast membrane;chloroplast part;cytoplasmic part;envelope;integral to membrane;intracellular membrane-bounded organelle;intracellular organelle;intracellular organelle part;intracellular part;intrinsic to membrane;membrane;membrane part;membrane-bounded organelle;organelle;organelle envelope;organelle membrane;organelle part;plastid;plastid envelop…		ABCB26;At1g70610	AT1G70610								+	+	Abc1k1 RL_Abc1k1 NL;Var2 RL_Var2 NL	4	4	4	4	4	4	4	4	4	4	4	4	4	4	4	3	4	4
8.35786	8.16127	7.66522	7.74672	7.83104	7.18012	7.23344	7.56033	7.90724	7.98662	7.82102	7.90697	7.53978	7.73862	8.12014	7.87676	cellular macromolecule metabolic process;cellular metabolic process;cellular nitrogen compound metabolic process;cellular process;cellular protein metabolic process;macromolecule metabolic process;macromolecule modification;metabolic process;ncRNA metabolic process;ncRNA processing;nitrogen compound metabolic process;nucleic acid metabolic process;nucleobase-containing compound metabolic process;…	binding;catalytic activity;nucleic acid binding;nucleotidyltransferase activity;RNA binding;transferase activity;transferase activity, transferring phosphorus-containing groups;tRNA binding	cell part;cytoplasm;intracellular part	Sulfur relay system	At1g76170;At2g44270	AT1G76170;AT2G44270											2	2	2	2	2	1	2	2	2	2	2	2	2	2	2	2	2	2
9.4381	9.7401	10.059	9.87095	10.0125	10.0484	9.43573	9.3821	8.31572	8.21205	9.04789	7.84827	8.32045	8.66029	7.14789	7.61754	cellular macromolecule metabolic process;cellular metabolic process;cellular process;cellular protein metabolic process;macromolecule metabolic process;metabolic process;primary metabolic process;protein folding;protein metabolic process;protein refolding	binding;chaperone binding;protein binding;unfolded protein binding	cell part;chloroplast;cytoplasmic part;intracellular membrane-bounded organelle;intracellular organelle;intracellular part;membrane-bounded organelle;organelle;plastid		At1g77930	AT1G77930								+	+	Abc1k1 RL_Abc1k1 NL;Var2 RL_Var2 NL	5	5	4	5	5	5	5	5	4	4	3	4	5	3	4	4	5	5
14.2078	14.1075	14.5601	13.8769	13.96	14.4632	14.2763	14.2111	14.3344	14.3145	15.022	13.9827	13.993	14.4938	14.1421	13.9954	catabolic process;lipid catabolic process;lipid metabolic process;metabolic process;primary metabolic process	catalytic activity;hydrolase activity;hydrolase activity, acting on ester bonds	apoplast;cell part;cell wall;chloroplast;chloroplast part;chloroplast thylakoid;cytoplasmic part;external encapsulating structure;extracellular region;intracellular membrane-bounded organelle;intracellular organelle;intracellular organelle part;intracellular part;membrane-bounded organelle;organelle;organelle part;organelle subcompartment;plastid;plastid part;plastid thylakoid;thylakoid		At1g29670	AT1G29670											21	21	21	20	21	21	20	20	20	21	21	20	21	20	20	20	21	21
8.6102	8.12962	9.08158	8.40791	8.28877	9.08484	8.15617	8.59753	8.46855	8.60753	9.20675	8.4928	8.3055	8.87283	8.42802	8.16386	catabolic process;cellular catabolic process;cellular macromolecule catabolic process;cellular macromolecule metabolic process;cellular metabolic process;cellular process;cellular protein metabolic process;ER-associated protein catabolic process;macromolecule catabolic process;macromolecule metabolic process;macromolecule modification;metabolic process;modification-dependent macromolecule catabol…	binding;catalytic activity;cation binding;ion binding;ligase activity;metal ion binding;transition metal ion binding;zinc ion binding	cell part;cytoplasmic part;endoplasmic reticulum membrane;endoplasmic reticulum part;integral to membrane;intracellular organelle part;intracellular part;intrinsic to membrane;membrane;membrane part;organelle membrane;organelle part;plasma membrane	Protein processing in endoplasmic reticulum;Ubiquitin mediated proteolysis	At1g65040	AT1G65040											2	2	3	2	1	2	3	2	2	3	3	3	2	2	3	2	2	2
9.57411	9.34222	9.88992	9.16236	9.40184	9.34581	9.15404	9.14293	9.53744	9.61218	9.6994	9.31027	9.01812	8.78795	9.28172	9.59374	cellular macromolecule metabolic process;cellular metabolic process;cellular nitrogen compound metabolic process;cellular process;DNA conformation change;DNA duplex unwinding;DNA geometric change;DNA metabolic process;macromolecule metabolic process;metabolic process;nitrogen compound metabolic process;nucleic acid metabolic process;nucleobase-containing compound metabolic process;primary metabol…	adenyl nucleotide binding;adenyl ribonucleotide binding;ATP binding;ATPase activity;ATPase activity, coupled;ATP-dependent helicase activity;ATP-dependent RNA helicase activity;binding;catalytic activity;DNA binding;DNA helicase activity;helicase activity;hydrolase activity;hydrolase activity, acting on acid anhydrides;hydrolase activity, acting on acid anhydrides, in phosphorus-containing anhydr…	cell part;cytoplasm;intracellular membrane-bounded organelle;intracellular organelle;intracellular part;membrane-bounded organelle;nucleus;organelle		At1g06670	AT1G06670											11	11	9	11	11	10	10	11	11	12	9	12	12	11	12	12	11	11
9.61658	9.89369	9.77526	9.51872	9.81657	9.50065	9.83556	9.70438	9.70071	9.7837	9.8221	9.56062	9.86922	9.51109	9.69083	9.74369					At1g79570	AT1G79570											9	8	8	9	11	9	8	10	10	10	8	9	11	10	10	10	9	8
10.0178	9.95591	9.96895	10.1618	10.0715	10.3802	10.2162	10.2147	9.68701	9.60863	9.72105	9.85083	9.94214	9.88399	9.83595	9.69368	alcohol catabolic process;alcohol metabolic process;anatomical structure development;carbohydrate catabolic process;carbohydrate metabolic process;catabolic process;cell development;cellular carbohydrate catabolic process;cellular carbohydrate metabolic process;cellular developmental process;cellular metabolic process;cellular process;developmental process;generation of precursor metabolites and …	adenyl nucleotide binding;adenyl ribonucleotide binding;ATP binding;binding;carbohydrate kinase activity;catalytic activity;hexokinase activity;kinase activity;nucleotide binding;phosphotransferase activity, alcohol group as acceptor;purine nucleotide binding;purine ribonucleoside triphosphate binding;purine ribonucleotide binding;ribonucleotide binding;transferase activity;transferase activity, …	cell part;cytoplasmic part;integral to membrane;integral to mitochondrial membrane;integral to mitochondrial outer membrane;integral to organelle membrane;intracellular membrane-bounded organelle;intracellular organelle;intracellular organelle part;intracellular part;intrinsic to membrane;intrinsic to mitochondrial outer membrane;intrinsic to organelle membrane;membrane part;membrane-bounded orga…	Amino sugar and nucleotide sugar metabolism;Butirosin and neomycin biosynthesis;Carbohydrate digestion and absorption;Fructose and mannose metabolism;Galactose metabolism;Glycolysis / Gluconeogenesis;Insulin signaling pathway;Starch and sucrose metabolism;Streptomycin biosynthesis;Type II diabetes mellitus	At1g50460	AT1G50460				+			+		+	Abc1k1 RL_Col RL;Col RL_Col NL;Var2 RL_Var2 NL	4	4	4	4	4	4	4	4	4	4	4	4	4	4	4	4	4	4
10.3198	10.0848	10.5214	9.82724	10.057	10.3961	9.98638	10.1605	9.88041	9.77226	10.3443	9.41075	9.14698	9.68752	9.47505	9.42546	cellular component assembly;cellular component assembly at cellular level;cellular component organization;cellular component organization at cellular level;cellular component organization or biogenesis;cellular component organization or biogenesis at cellular level;cellular macromolecular complex assembly;cellular macromolecular complex subunit organization;cellular process;cellular protein compl…		cell part;chloroplast;cytoplasmic part;intracellular membrane-bounded organelle;intracellular organelle;intracellular part;membrane-bounded organelle;organelle;plastid		At1g59840	AT1G59840									+	Var2 RL_Var2 NL	3	3	3	3	3	3	3	3	3	3	3	3	3	3	3	3	3	3
7.39953	7.53114	7.7026	7.20859	7.94966	6.35605	7.40579	7.05999	7.96048	7.39156	7.81291	7.08309	6.80457	7.31033	7.06629	6.88141	biosynthetic process;carboxylic acid biosynthetic process;carboxylic acid metabolic process;cellular biosynthetic process;cellular ketone metabolic process;cellular lipid metabolic process;cellular metabolic process;cellular process;fatty acid biosynthetic process;fatty acid metabolic process;lipid biosynthetic process;lipid metabolic process;metabolic process;monocarboxylic acid metabolic proces…	catalytic activity;transferase activity;transferase activity, transferring acyl groups;transferase activity, transferring acyl groups other than amino-acyl groups	cell part;cytoplasmic part;endoplasmic reticulum;intracellular membrane-bounded organelle;intracellular organelle;intracellular part;membrane;membrane-bounded organelle;organelle		At1g07720	AT1G07720											2	2	2	2	2	1	2	2	2	2	1	2	2	2	2	2	2	2
4.62796	4.90336	5.87509	6.01448	4.49326	NaN	6.20663	5.01323	5.53116	5.05316	5.16719	5.51211	5.92066	5.7036	5.84552	5.48492	biological regulation;biosynthetic process;cellular biosynthetic process;cellular macromolecule biosynthetic process;cellular macromolecule metabolic process;cellular metabolic process;cellular nitrogen compound metabolic process;cellular process;cellular response to stimulus;cellular response to stress;DNA metabolic process;DNA repair;macromolecule biosynthetic process;macromolecule metabolic pr…		carboxy-terminal domain protein kinase complex;cell part;core TFIIH complex;intracellular organelle part;intracellular part;macromolecular complex;nuclear part;organelle part;protein complex	Basal transcription factors;Nucleotide excision repair	At1g55750	AT1G55750											1	1	1	1	1	0	2	1	1	2	1	1	2	2	2	2	1	1
7.36149	7.0736	NaN	6.42942	6.91519	NaN	7.12864	7.06035	NaN	7.60902	6.90258	7.61167	7.67278	6.34739	8.05515	7.07067					At1g68185	AT1G68185											1	2	0	2	1	0	2	2	0	1	1	2	2	2	2	2	1	2
9.65432	9.56959	9.06057	9.52488	9.08942	9.63096	9.53175	9.43693	9.3913	9.32436	9.29649	9.29236	9.31003	9.27881	9.01515	8.94924					At1g50120	AT1G50120					+	+			+	Var2 RL_Abc1k1 RL;Var2 RL_Col RL;Var2 RL_Var2 NL	4	4	3	4	3	2	4	5	4	4	5	5	5	4	5	5	4	4
10.145	10.3985	10.4081	10.3828	10.5254	10.5449	10.1893	10.3678	9.4064	9.52511	10.0367	9.21264	9.01132	8.86294	8.05791	8.30524	cellular component assembly;cellular component assembly at cellular level;cellular component organization;cellular component organization at cellular level;cellular component organization or biogenesis;cellular component organization or biogenesis at cellular level;cellular macromolecular complex assembly;cellular macromolecular complex subunit organization;cellular process;cellular protein compl…		cell part;chloroplast;chloroplast part;chloroplast thylakoid lumen;cytoplasmic part;intracellular membrane-bounded organelle;intracellular organelle;intracellular organelle part;intracellular part;membrane-bounded organelle;organelle;organelle part;plastid;plastid part;plastid thylakoid lumen;thylakoid lumen;thylakoid part		At1g05385;PSB27-2	AT1G05385								+	+	Abc1k1 RL_Abc1k1 NL;Var2 RL_Var2 NL	2	2	2	2	2	2	2	2	2	2	2	2	2	2	2	2	2	2
8.51737	8.33575	8.45316	8.16787	7.91049	8.21436	8.20608	7.85819	8.39663	8.24604	8.69939	8.39792	7.84188	7.6751	8.15195	8.67319	biological regulation;cation homeostasis;cellular cation homeostasis;cellular chemical homeostasis;cellular homeostasis;cellular ion homeostasis;cellular metal ion homeostasis;cellular monovalent inorganic cation homeostasis;cellular potassium ion homeostasis;cellular process;chemical homeostasis;homeostatic process;ion homeostasis;metal ion homeostasis;monovalent inorganic cation homeostasis;pot…	active transmembrane transporter activity;adenyl nucleotide binding;adenyl ribonucleotide binding;ATP binding;ATPase activity;ATPase activity, coupled;ATPase activity, coupled to movement of substances;ATPase activity, coupled to transmembrane movement of substances;binding;catalytic activity;drug transmembrane transporter activity;hydrolase activity;hydrolase activity, acting on acid anhydrides;…	cell part;cytoplasmic part;integral to membrane;intracellular membrane-bounded organelle;intracellular organelle;intracellular organelle part;intracellular part;intrinsic to membrane;membrane;membrane part;membrane-bounded organelle;organelle;organelle membrane;organelle part;plant-type vacuole;vacuolar membrane;vacuolar part;vacuole		ABCC5;At1g04120	AT1G04120											4	3	3	4	3	5	4	5	5	5	4	5	5	4	5	5	4	3
9.07865	9.21834	8.9934	8.7732	9.27931	8.97778	9.15291	9.24395	9.45282	9.57328	9.63888	9.37653	9.45947	9.54876	9.42586	9.55715	carbohydrate transport;establishment of localization;organic substance transport;transport	active transmembrane transporter activity;antiporter activity;secondary active transmembrane transporter activity;transmembrane transporter activity;transporter activity	cell part;cytoplasmic part;endosome;Golgi apparatus;Golgi apparatus part;integral to membrane;intracellular membrane-bounded organelle;intracellular organelle;intracellular organelle part;intracellular part;intrinsic to membrane;membrane part;membrane-bounded organelle;organelle;organelle part;trans-Golgi network		At1g48230	AT1G48230							+		+	Col RL_Col NL;Var2 RL_Var2 NL	3	3	3	3	2	3	2	2	2	3	2	2	3	3	3	3	3	3
6.42436	6.01904	7.31481	6.57594	6.7181	6.92116	6.51607	6.54184	6.24032	6.40724	6.92778	6.15402	6.6533	6.62708	6.61246	6.11483	biological regulation;biosynthetic process;cellular biosynthetic process;cellular macromolecule metabolic process;cellular metabolic process;cellular nitrogen compound metabolic process;cellular process;macromolecule metabolic process;metabolic process;nitrogen compound metabolic process;nucleic acid metabolic process;nucleobase-containing compound metabolic process;primary metabolic process;regu…		cell part;intracellular membrane-bounded organelle;intracellular organelle;intracellular part;membrane-bounded organelle;nucleus;organelle	Basal transcription factors	At1g54360;TAF6B	AT1G54360											3	3	3	2	3	3	2	2	3	3	2	3	3	2	3	3	3	3
NaN	NaN	NaN	NaN	3.86889	2.88427	NaN	4.31554	4.36818	5.24215	4.96588	4.68688	4.63063	4.38883	4.4317	5.35138	biosynthetic process;carbohydrate biosynthetic process;carbohydrate metabolic process;cellular biosynthetic process;cellular carbohydrate biosynthetic process;cellular carbohydrate metabolic process;cellular metabolic process;cellular process;disaccharide biosynthetic process;disaccharide metabolic process;glycoside biosynthetic process;glycoside metabolic process;metabolic process;oligosaccharid…	binding;carbohydrate phosphatase activity;catalytic activity;cation binding;hydrolase activity;hydrolase activity, acting on ester bonds;ion binding;magnesium ion binding;metal ion binding;phosphatase activity;phosphoric ester hydrolase activity;sucrose-phosphate phosphatase activity;sugar-phosphatase activity	cell part;cytoplasmic part;intracellular organelle part;intracellular part;membrane;organelle membrane;organelle part;vacuolar membrane;vacuolar part		At1g51420;SPP1	AT1G51420											0	0	0	0	1	1	0	1	1	1	1	1	1	1	1	1	0	0
9.90403	9.79593	9.59632	9.67976	9.67059	9.70059	9.6226	9.47969	9.49514	9.33516	9.26619	9.12475	8.9286	9.16731	9.17308	9.31882	biological regulation;positive regulation of catalytic activity;positive regulation of GTPase activity;positive regulation of hydrolase activity;positive regulation of molecular function;posttranscriptional regulation of gene expression;regulation of biological process;regulation of biosynthetic process;regulation of catabolic process;regulation of catalytic activity;regulation of cellular biosyn…	binding;enzyme regulator activity;GTPase regulator activity;guanyl-nucleotide exchange factor activity;nucleic acid binding;nucleoside-triphosphatase regulator activity;RNA binding;translation factor activity, nucleic acid binding;translation initiation factor activity	cell part;cytoplasm;cytoplasmic part;eukaryotic translation initiation factor 2B complex;intracellular part;macromolecular complex;protein complex	RNA transport	At1g53880;At1g53900	AT1G53880;AT1G53900								+		Abc1k1 RL_Abc1k1 NL	4	5	5	4	5	4	5	4	4	4	4	4	5	4	4	5	4	5
12.6109	12.4945	12.4339	12.4816	12.4475	12.6232	12.5797	12.5398	12.5547	12.6261	12.5684	12.4661	12.5455	12.5147	12.6044	12.5752	cellular process;establishment of localization;establishment of localization in cell;establishment of protein localization;intracellular protein transport;intracellular transport;protein transport;transport;vesicle-mediated transport	protein transporter activity;substrate-specific transporter activity;transporter activity	AP-1 adaptor complex;AP-type membrane coat adaptor complex;cell part;clathrin adaptor complex;cytoplasmic part;cytoplasmic vesicle part;Golgi apparatus part;intracellular organelle part;intracellular part;macromolecular complex;membrane part;organelle part;protein complex		At1g23900;GAMMA-ADR	AT1G23900											21	19	20	20	19	20	21	20	20	20	20	21	19	20	21	21	21	19
10.005	9.92805	9.71908	9.25781	9.64659	9.28854	9.49542	9.42934	9.78776	9.61066	9.62124	9.65789	9.59547	9.22337	9.52081	9.58384	cellular component movement;cellular process;microtubule-based movement;microtubule-based process	adenyl nucleotide binding;adenyl ribonucleotide binding;ATP binding;ATPase activity;binding;catalytic activity;hydrolase activity;hydrolase activity, acting on acid anhydrides;hydrolase activity, acting on acid anhydrides, in phosphorus-containing anhydrides;microtubule motor activity;motor activity;nucleoside-triphosphatase activity;nucleotide binding;purine nucleotide binding;purine ribonucleos…	cell part;cytoskeletal part;intracellular organelle part;intracellular part;kinesin complex;macromolecular complex;membrane;microtubule;microtubule associated complex;organelle part;plasma membrane;protein complex		At1g63640	AT1G63640											7	7	5	5	5	6	7	7	8	8	6	8	7	6	8	8	7	7
8.98404	8.87528	9.59712	8.45703	8.75824	9.37678	8.81257	8.64933	9.41471	9.15533	9.63007	9.30949	8.79707	9.4688	9.19577	9.23276				DNA replication;Homologous recombination;Mismatch repair;Nucleotide excision repair	At1g23750	AT1G23750									+	Var2 RL_Var2 NL	1	1	1	1	1	1	1	1	1	1	1	1	1	1	1	1	1	1
9.25428	9.29019	9.3203	9.25918	9.37603	9.68268	9.29032	9.12508	9.40892	9.22152	9.46115	9.52871	9.69764	9.83263	9.70592	9.69532		binding;catalytic activity;coenzyme binding;cofactor binding;flavin adenine dinucleotide binding;oxidoreductase activity;oxidoreductase activity, acting on CH-OH group of donors;oxidoreductase activity, acting on the CH-OH group of donors, NAD or NADP as acceptor;UDP-N-acetylmuramate dehydrogenase activity			At1g30760	AT1G30760									+	Var2 RL_Var2 NL	4	5	5	5	5	4	5	5	6	5	6	6	6	5	5	6	4	5
15.3385	15.3693	15.2948	15.3354	15.2322	15.2401	15.3666	15.2869	15.5844	15.6354	15.475	15.577	15.622	15.37	15.7897	15.6997					At1g64790	AT1G64790							+		+	Col RL_Col NL;Var2 RL_Var2 NL	104	106	103	106	106	104	106	104	106	106	103	106	106	106	106	107	104	106
8.40488	8.79224	8.10217	8.47082	8.31431	8.20452	8.5002	8.43937	8.54443	8.49392	8.48459	8.36851	8.41721	8.26748	8.69598	8.52672		cation transmembrane transporter activity;ion transmembrane transporter activity;metal ion transmembrane transporter activity;substrate-specific transmembrane transporter activity;substrate-specific transporter activity;transmembrane transporter activity;transporter activity	cell part;cytoplasmic part;endoplasmic reticulum;integral to membrane;intracellular membrane-bounded organelle;intracellular organelle;intracellular part;intrinsic to membrane;membrane part;membrane-bounded organelle;organelle		At1g68100;IAR1	AT1G68100											8	8	7	7	8	8	8	8	8	8	8	8	7	8	8	8	8	8
9.20825	9.26127	9.57697	8.92933	8.95745	9.20754	9.15494	9.16676	9.10621	9.28841	9.75114	9.30546	9.22678	9.65547	9.62753	9.90011			cell junction;cell-cell junction;plasmodesma	Ribosome biogenesis in eukaryotes	At1g15420	AT1G15420									+	Var2 RL_Var2 NL	3	3	3	3	3	3	3	3	3	3	3	3	3	3	3	3	3	3
9.72048	9.57245	9.73977	9.14129	9.1357	9.7357	10.0845	9.6768	9.56302	9.73985	9.81077	9.91199	9.7492	9.80579	9.56021	10.0323	cellular component organization;cellular component organization at cellular level;cellular component organization or biogenesis;cellular component organization or biogenesis at cellular level;cellular process;cytoskeleton organization;organelle organization	binding;cytoskeletal protein binding;microtubule binding;protein binding;tubulin binding	cell part;cytoplasm;cytoskeletal part;intracellular organelle part;intracellular part;macromolecular complex;microtubule;organelle part;protein complex		At1g24764;MAP70.2	AT1G24764											3	3	3	3	3	3	2	3	3	3	3	3	3	3	3	3	3	3
7.90134	8.12189	7.1885	7.54089	8.1809	7.21261	8.08273	7.37358	8.45442	8.3582	7.91807	8.40039	8.97304	7.26886	8.22375	6.63911	biological regulation;cellular component organization;cellular component organization at cellular level;cellular component organization or biogenesis;cellular component organization or biogenesis at cellular level;cellular process;chromatin assembly or disassembly;chromatin modification;chromatin organization;chromatin remodeling;chromosome organization;organelle organization;regulation of biolog…	binding;chromatin binding;DNA binding;nucleic acid binding;nucleic acid binding transcription factor activity;sequence-specific DNA binding transcription factor activity;structural constituent of chromatin;structural molecule activity	cell part;chromatin;chromosomal part;cytoplasmic part;cytosol;intracellular membrane-bounded organelle;intracellular organelle;intracellular organelle part;intracellular part;membrane-bounded organelle;nucleus;organelle;organelle part		At1g20693;At1g20696	AT1G20693;AT1G20696											2	2	2	2	2	2	2	2	2	2	2	2	2	2	2	2	2	2
8.97537	8.75766	8.89572	8.59037	8.92383	9.05297	8.97054	8.79792	9.01216	8.87842	8.82726	8.55141	8.71703	8.45062	8.71751	8.28984					At1g33050	AT1G33050											3	3	3	3	3	3	2	3	3	3	2	3	3	3	3	3	3	3
7.32739	8.08547	5.90978	7.20493	6.41846	7.63263	7.15731	6.60843	6.21018	7.29514	6.46255	6.44327	6.25985	5.66346	6.70944	6.3045	response to abiotic stimulus;response to cold;response to stimulus;response to stress;response to temperature stimulus	binding;calcium ion binding;cation binding;ion binding;metal ion binding	cell part;integral to membrane;intracellular membrane-bounded organelle;intracellular organelle;intracellular part;intrinsic to membrane;membrane part;membrane-bounded organelle;nucleus;organelle		At1g02270	AT1G02270											2	2	2	3	3	2	3	3	3	3	3	3	3	3	3	3	2	2
18.0405	17.8864	17.9079	18.223	18.2685	18.1573	18.1039	18.0018	17.0732	17.0988	17.1578	16.5846	16.7306	16.6106	15.5435	15.5005	alcohol metabolic process;biological regulation;biosynthetic process;carbohydrate catabolic process;carbohydrate metabolic process;catabolic process;cell communication;cellular biosynthetic process;cellular carbohydrate metabolic process;cellular component organization;cellular component organization at cellular level;cellular component organization or biogenesis;cellular component organization o…	binding;carbohydrate binding;heteropolysaccharide binding;nucleic acid binding;pattern binding;polysaccharide binding;RNA binding;rRNA binding	apoplast;cell junction;cell part;cell-cell junction;chloroplast;chloroplast envelope;chloroplast part;chloroplast stroma;cytoplasmic part;envelope;extracellular region;intracellular membrane-bounded organelle;intracellular non-membrane-bounded organelle;intracellular organelle;intracellular organelle part;intracellular part;macromolecular complex;membrane;membrane-bounded organelle;microbody;non-…		At1g09340;CSP41B	AT1G09340				+	+	+	+	+	+	Abc1k1 RL_Abc1k1 NL;Abc1k1 RL_Col RL;Col RL_Col NL;Var2 RL_Abc1k1 RL;Var2 RL_Col RL;Var2 RL_Var2 NL	38	38	37	37	38	38	38	38	38	38	37	37	38	35	38	34	38	38
13.7355	13.6422	13.7921	13.8947	13.8264	14.0021	13.7593	13.7259	13.6705	13.6136	13.6633	13.9198	13.9035	13.9225	14.0289	14.0696		catalytic activity;endopeptidase activity;exopeptidase activity;hydrolase activity;peptidase activity;peptidase activity, acting on L-amino acid peptides;serine hydrolase activity;serine-type endopeptidase activity;serine-type exopeptidase activity;serine-type peptidase activity	cell part;cytoplasmic part;cytosol;intracellular part	African trypanosomiasis;Chagas disease (American trypanosomiasis)	At1g50380	AT1G50380				+	+				+	Abc1k1 RL_Col RL;Var2 RL_Col RL;Var2 RL_Var2 NL	40	39	40	38	38	38	39	40	40	40	41	41	43	40	41	41	40	39
NaN	2.70501	NaN	3.07487	2.42563	NaN	2.63555	2.42618	2.65469	3.08268	3.95075	1.97397	0.630056	1.89445	2.62706	2.45017					At1g50730	AT1G50730											0	1	0	1	1	0	1	1	1	1	1	1	1	1	1	1	0	1
11.396	11.2895	11.512	11.3302	11.1384	11.4261	11.1065	11.2734	11.1725	11.153	11.3725	10.8801	10.8206	11.1443	10.9257	10.8408	amine biosynthetic process;amine metabolic process;aromatic amino acid family biosynthetic process;aromatic amino acid family metabolic process;aromatic compound biosynthetic process;biosynthetic process;carboxylic acid biosynthetic process;carboxylic acid metabolic process;cellular amine metabolic process;cellular amino acid biosynthetic process;cellular amino acid metabolic process;cellular aro…	catalytic activity;intramolecular oxidoreductase activity;intramolecular oxidoreductase activity, interconverting aldoses and ketoses;isomerase activity;phosphoribosylanthranilate isomerase activity	cell part;chloroplast;cytoplasmic part;intracellular membrane-bounded organelle;intracellular organelle;intracellular part;membrane-bounded organelle;organelle;plastid	Phenylalanine, tyrosine and tryptophan biosynthesis	At1g07780;PAI1	AT1G07780									+	Var2 RL_Var2 NL	6	6	5	6	6	6	6	6	6	6	6	6	6	6	6	6	6	6
4.91171	5.35702	5.49253	6.00884	5.5534	6.03919	5.75133	5.39817	5.55749	5.86606	5.36618	5.57758	4.85544	6.46362	5.54856	5.26047	cellular process;establishment of localization;transmembrane transport;transport		cell part;chloroplast membrane;chloroplast part;cytoplasmic part;integral to membrane;intracellular organelle part;intracellular part;intrinsic to membrane;membrane;membrane part;organelle membrane;organelle part;plastid membrane;plastid part		At1g34065;SAMC2	AT1G34065											1	1	1	1	1	1	1	1	1	1	1	1	1	1	1	1	1	1
10.8144	10.8364	10.9342	10.7473	10.5046	10.6291	10.8423	11.1699	11.0582	11.1126	11.3064	11.0406	10.9294	11.0871	11.2477	11.34	biological regulation;cellular component biogenesis;cellular component biogenesis at cellular level;cellular component organization or biogenesis;cellular component organization or biogenesis at cellular level;cellular macromolecule metabolic process;cellular metabolic process;cellular nitrogen compound metabolic process;cellular process;macromolecule metabolic process;metabolic process;ncRNA met…	binding;nucleic acid binding;nucleic acid binding transcription factor activity;RNA binding;sequence-specific DNA binding transcription factor activity	cell part;cytoplasm;intracellular membrane-bounded organelle;intracellular organelle;intracellular part;membrane-bounded organelle;nucleus;organelle	Ribosome biogenesis in eukaryotes	At1g43860	AT1G43860								+		Abc1k1 RL_Abc1k1 NL	9	9	9	9	8	8	7	8	9	9	7	9	9	9	9	9	9	9
7.10682	7.55938	7.45405	6.89323	6.6403	7.1076	7.44802	7.36132	7.24895	7.48403	7.13976	7.2757	7.58282	7.29519	7.70007	7.45485					At1g04200	AT1G04200											3	3	2	2	3	3	3	2	3	3	3	3	2	3	3	3	3	3
4.5105	3.83711	3.38887	2.28092	2.63083	4.57834	4.34329	NaN	3.62356	NaN	3.23432	3.15029	3.1743	NaN	3.84685	4.12632		catalytic activity;hydrolase activity			At1g74300	AT1G74300											1	1	1	1	1	1	1	0	1	0	1	1	1	0	1	1	1	1
10.1575	9.72411	9.94099	9.71233	9.81777	10.07	9.77054	9.89219	9.46774	9.60075	9.58733	9.71108	9.52671	9.51755	9.30753	9.72686	anatomical structure morphogenesis;biological regulation;biosynthetic process;cell communication;cell morphogenesis;cell morphogenesis involved in differentiation;cellular biosynthetic process;cellular component morphogenesis;cellular component organization;cellular component organization or biogenesis;cellular developmental process;cellular macromolecule biosynthetic process;cellular macromolecu…	binding;chromatin binding;DNA binding;nucleic acid binding;nucleic acid binding transcription factor activity;sequence-specific DNA binding;sequence-specific DNA binding transcription factor activity	cell part;intracellular membrane-bounded organelle;intracellular organelle;intracellular part;membrane-bounded organelle;nucleus;organelle		At1g33240	AT1G33240											6	6	4	5	5	4	5	5	6	6	4	5	5	5	6	6	6	6
7.16724	6.30322	7.18427	7.25343	8.73767	NaN	7.22325	6.64796	6.86378	7.17369	6.66493	6.99139	6.77905	6.99914	7.17797	7.02938		protein binding transcription factor activity;RNA polymerase II transcription cofactor activity;RNA polymerase II transcription factor binding transcription factor activity;transcription cofactor activity;transcription factor binding transcription factor activity	cell part;intracellular organelle part;intracellular part;macromolecular complex;mediator complex;nuclear part;nucleoplasm part;organelle part;protein complex		At1g07950;MED22B	AT1G07950											2	2	3	2	2	0	3	2	3	3	3	3	3	3	3	3	2	2
10.6817	10.5099	10.9422	10.8369	10.7053	10.8942	10.9302	10.8435	10.1557	10.0068	10.0188	9.96855	9.63872	9.94015	9.72075	9.93021		antioxidant activity;catalytic activity;oxidoreductase activity	cell part;chloroplast;cytoplasmic part;intracellular membrane-bounded organelle;intracellular organelle;intracellular part;membrane-bounded organelle;organelle;plastid		At1g21350	AT1G21350							+	+	+	Abc1k1 RL_Abc1k1 NL;Col RL_Col NL;Var2 RL_Var2 NL	6	6	6	6	6	6	6	6	6	6	6	6	6	6	6	6	6	6
6.59108	5.92677	7.22533	6.32935	6.92928	6.72715	6.75321	6.20846	6.04914	5.7923	7.17733	4.40183	6.6016	6.71676	6.23156	6.27781	amine transport;amino acid transmembrane transport;amino acid transport;carboxylic acid transport;cellular process;establishment of localization;L-amino acid transport;nitrogen compound transport;organic acid transport;organic substance transport;transmembrane transport;transport	active transmembrane transporter activity;amine transmembrane transporter activity;amino acid transmembrane transporter activity;antiporter activity;carboxylic acid transmembrane transporter activity;L-amino acid transmembrane transporter activity;organic acid transmembrane transporter activity;secondary active transmembrane transporter activity;substrate-specific transmembrane transporter activi…	cell part;chloroplast membrane;chloroplast part;cytoplasmic part;integral to membrane;integral to plasma membrane;intracellular organelle part;intracellular part;intrinsic to membrane;intrinsic to plasma membrane;membrane;membrane part;organelle membrane;organelle part;plasma membrane part;plastid membrane;plastid part;vacuolar membrane;vacuolar part		At1g05940;CAT9	AT1G05940											1	1	1	1	1	1	1	1	1	1	1	1	1	1	1	1	1	1
7.25161	7.30582	6.87472	7.10041	6.33812	6.71551	5.81864	6.52725	6.70163	7.16177	6.72283	7.133	7.59268	7.35206	7.55161	7.71449	cellular macromolecule metabolic process;cellular metabolic process;cellular nitrogen compound metabolic process;cellular process;macromolecule metabolic process;macromolecule modification;metabolic process;nitrogen compound metabolic process;nucleic acid metabolic process;nucleobase-containing compound metabolic process;primary metabolic process;pseudouridine synthesis;RNA metabolic process;RNA …	binding;catalytic activity;intramolecular transferase activity;isomerase activity;nucleic acid binding;pseudouridine synthase activity;RNA binding			At1g20410	AT1G20410									+	Var2 RL_Var2 NL	3	3	3	3	3	3	3	3	3	3	3	3	3	3	3	3	3	3
6.60347	NaN	NaN	NaN	6.32136	6.95753	NaN	6.63283	5.31857	5.97468	NaN	5.93625	5.97547	6.33899	5.73971	6.62474		binding;nucleic acid binding;RNA binding;translation factor activity, nucleic acid binding;translation initiation factor activity			At1g34360	AT1G34360											2	0	0	0	2	1	0	2	2	2	0	2	1	2	2	2	2	0
9.52542	9.56497	9.9245	10.0097	9.80644	10.1243	9.19039	9.27829	9.18951	9.09577	9.31215	9.35705	9.06878	9.4614	8.93322	9.01062		binding;nucleic acid binding;RNA binding;translation factor activity, nucleic acid binding;translation release factor activity;translation termination factor activity			At1g62850	AT1G62850								+	+	Abc1k1 RL_Abc1k1 NL;Var2 RL_Var2 NL	5	5	5	5	5	5	5	5	5	5	5	5	5	5	5	5	5	5
12.025	11.9479	11.9914	11.9625	11.8954	12.2749	12.3499	12.2333	13.3063	13.0239	12.8079	13.1929	12.9568	13.2527	14.7238	15.2126	metabolic process;oxidation-reduction process	alcohol dehydrogenase (NADP+) activity;aldo-keto reductase (NADP) activity;catalytic activity;oxidoreductase activity;oxidoreductase activity, acting on CH-OH group of donors;oxidoreductase activity, acting on the CH-OH group of donors, NAD or NADP as acceptor	cell part;chloroplast;cytoplasmic part;intracellular membrane-bounded organelle;intracellular organelle;intracellular part;membrane-bounded organelle;organelle;plastid		At1g54870;ChlADR1	AT1G54870					+		+	+	+	Abc1k1 RL_Abc1k1 NL;Col RL_Col NL;Var2 RL_Col RL;Var2 RL_Var2 NL	18	15	17	17	17	17	18	17	19	20	18	20	20	19	21	21	18	15
3.05858	4.35571	NaN	2.77773	2.86072	NaN	2.83866	4.06138	3.7083	4.14066	NaN	4.02615	4.69333	4.26838	3.9245	4.05801					At1g55830	AT1G55830											1	1	0	1	1	0	1	1	1	1	0	1	1	1	1	1	1	1
10.011	10.1197	10.0348	9.90734	10.3546	10.0896	9.95977	9.74888	10.0911	9.94174	9.99796	10.2039	10.1193	10.3053	10.2468	10.2526	cellular macromolecule metabolic process;cellular metabolic process;cellular nitrogen compound metabolic process;cellular process;macromolecule metabolic process;metabolic process;nitrogen compound metabolic process;nucleic acid metabolic process;nucleobase-containing compound metabolic process;primary metabolic process;RNA metabolic process;RNA processing	binding;catalytic activity;nucleic acid binding;nucleotidyltransferase activity;RNA binding;transferase activity;transferase activity, transferring phosphorus-containing groups	cell part;cytoplasmic part;intracellular membrane-bounded organelle;intracellular organelle;intracellular part;membrane-bounded organelle;mitochondrion;organelle		At1g22660	AT1G22660									+	Var2 RL_Var2 NL	7	6	6	7	7	7	6	6	7	7	6	7	7	7	7	7	7	6
11.6016	11.7374	11.6732	11.752	11.8977	11.758	11.9034	11.8607	11.6691	11.7423	11.7469	11.8253	11.8505	11.8126	11.8612	11.9827	developmental process;developmental process involved in reproduction;embryo development;embryo development ending in seed dormancy;metabolic process;reproductive process	3-mercaptopyruvate sulfurtransferase activity;catalytic activity;sulfurtransferase activity;thiosulfate sulfurtransferase activity;transferase activity;transferase activity, transferring sulfur-containing groups	cell part;cytoplasm;cytoplasmic part;cytosol;intracellular part	Cysteine and methionine metabolism;Sulfur relay system	At1g16460;STR2	AT1G16460											11	11	11	12	12	11	12	12	12	11	11	12	12	12	11	11	11	11
12.6692	12.693	12.5923	12.7464	12.6348	12.6543	12.6208	12.6015	12.6153	12.6093	12.6067	12.5604	12.6065	12.5164	12.5752	12.5889	biological regulation;cellular process;cellular response to stimulus;regulation of biological process;regulation of cellular process;response to stimulus;signal transduction	enzyme regulator activity;phosphatase regulator activity;protein phosphatase regulator activity;protein phosphatase type 2A regulator activity	cell part;intracellular part;macromolecular complex;protein complex;protein phosphatase type 2A complex;protein serine/threonine phosphatase complex	Cell cycle - yeast;Chagas disease (American trypanosomiasis);Hepatitis C;mRNA surveillance pathway;Tight junction	At1g51690;PP2AB1	AT1G51690											16	17	16	17	17	17	16	16	17	16	17	16	17	16	17	16	16	17
10.6059	10.7993	10.5314	10.4104	10.3827	10.4526	10.4509	10.4271	10.5306	10.6277	10.3863	10.4674	10.5638	10.3183	10.4085	10.2866		adenyl nucleotide binding;adenyl ribonucleotide binding;ATP binding;binding;catalytic activity;kinase activity;nucleotide binding;phosphotransferase activity, alcohol group as acceptor;protein kinase activity;purine nucleotide binding;purine ribonucleoside triphosphate binding;purine ribonucleotide binding;ribonucleotide binding;transferase activity;transferase activity, transferring phosphorus-c…	cell part;cytoplasmic part;cytosol;intracellular part		At1g22870	AT1G22870											4	4	4	4	4	4	4	4	4	4	4	4	4	4	4	4	4	4
NaN	5.22028	NaN	4.06321	NaN	NaN	5.4696	NaN	5.53756	5.58266	NaN	6.03313	5.18616	5.40467	5.73969	6.3127	carbohydrate metabolic process;metabolic process;primary metabolic process	catalytic activity;endo-1,4-beta-xylanase activity;hydrolase activity;hydrolase activity, acting on glycosyl bonds;hydrolase activity, hydrolyzing O-glycosyl compounds			At1g10050	AT1G10050											0	1	0	1	0	0	1	0	1	1	0	1	1	1	1	1	0	1
7.96694	7.936	8.41862	8.41714	8.68194	8.35748	7.79966	8.57079	7.57918	7.6443	8.62642	7.67134	7.96271	7.51914	7.80019	8.05428	biological regulation;biosynthetic process;cellular biosynthetic process;cellular macromolecule biosynthetic process;cellular macromolecule metabolic process;cellular metabolic process;cellular nitrogen compound metabolic process;cellular process;macromolecule biosynthetic process;macromolecule metabolic process;metabolic process;nitrogen compound metabolic process;nucleic acid metabolic process;…		cell part;intracellular organelle part;intracellular part;macromolecular complex;mediator complex;nuclear part;nucleoplasm part;organelle part;protein complex		At1g23230;MED23	AT1G23230								+		Abc1k1 RL_Abc1k1 NL	1	3	2	2	2	2	2	1	2	3	3	3	2	2	3	3	1	3
9.50573	9.4618	9.02748	9.12515	9.02046	9.2771	9.08513	9.19473	9.20868	8.97102	9.39473	9.55697	9.51081	9.60904	9.74003	9.55581			cell part;cytoplasmic part;cytosol;intracellular part		At1g29030	AT1G29030								+	+	Abc1k1 RL_Abc1k1 NL;Var2 RL_Var2 NL	7	7	7	7	7	6	7	7	7	7	7	7	7	7	7	7	7	7
6.09401	6.2509	NaN	5.80345	6.15703	6.63912	7.00625	6.37781	6.66955	6.1972	6.66131	6.94593	6.18948	6.92108	6.4042	6.80175					At1g58230	AT1G58230											1	1	0	1	1	1	1	1	1	1	1	1	1	1	1	1	1	1
8.4293	7.70623	7.96551	7.89385	7.95514	7.73608	8.01039	7.82245	7.5668	7.25946	7.19148	7.06085	6.8824	7.12566	7.30214	7.45066	biosynthetic process;carboxylic acid biosynthetic process;carboxylic acid metabolic process;cellular biosynthetic process;cellular ketone metabolic process;cellular lipid metabolic process;cellular metabolic process;cellular process;fatty acid biosynthetic process;fatty acid metabolic process;jasmonic acid biosynthetic process;jasmonic acid metabolic process;lipid biosynthetic process;lipid metab…	adenyl nucleotide binding;adenyl ribonucleotide binding;ATP binding;binding;catalytic activity;ligase activity;nucleotide binding;purine nucleotide binding;purine ribonucleoside triphosphate binding;purine ribonucleotide binding;ribonucleotide binding	cell part;cytoplasmic part;intracellular membrane-bounded organelle;intracellular organelle;intracellular part;membrane-bounded organelle;microbody;organelle;peroxisome	alpha-Linolenic acid metabolism	At1g20510	AT1G20510								+	+	Abc1k1 RL_Abc1k1 NL;Var2 RL_Var2 NL	2	3	3	3	3	3	2	3	3	3	2	3	3	3	3	3	2	3
13.1194	13.143	13.2336	13.2153	13.179	13.3787	13.0946	13.0199	13.1035	12.9468	13.4115	13.0227	12.863	13.2308	12.9485	12.8146	amine biosynthetic process;amine metabolic process;biosynthetic process;branched chain family amino acid biosynthetic process;branched chain family amino acid metabolic process;carboxylic acid biosynthetic process;carboxylic acid metabolic process;cellular amine metabolic process;cellular amino acid biosynthetic process;cellular amino acid metabolic process;cellular biosynthetic process;cellular …	3-isopropylmalate dehydrogenase activity;binding;catalytic activity;cation binding;coenzyme binding;cofactor binding;ion binding;magnesium ion binding;metal ion binding;NAD binding;nucleotide binding;oxidoreductase activity;oxidoreductase activity, acting on CH-OH group of donors;oxidoreductase activity, acting on the CH-OH group of donors, NAD or NADP as acceptor	cell part;chloroplast;chloroplast part;chloroplast stroma;cytoplasmic part;intracellular membrane-bounded organelle;intracellular organelle;intracellular organelle part;intracellular part;membrane-bounded organelle;organelle;organelle part;plastid;plastid part;plastid stroma;thylakoid	Valine, leucine and isoleucine biosynthesis	At1g31180	AT1G31180											11	12	11	12	11	12	11	12	12	12	12	12	12	12	12	12	11	12
9.46999	9.32848	9.11727	9.58699	9.29932	9.52092	9.39441	9.45609	9.28702	9.24732	8.54639	9.89084	9.58391	9.61364	9.66682	9.57772		binding;catalytic activity;GTP binding;GTPase activity;guanyl nucleotide binding;guanyl ribonucleotide binding;hydrolase activity;hydrolase activity, acting on acid anhydrides;hydrolase activity, acting on acid anhydrides, in phosphorus-containing anhydrides;nucleoside-triphosphatase activity;nucleotide binding;purine nucleotide binding;purine ribonucleoside triphosphate binding;purine ribonucleo…			At1g67440	AT1G67440									+	Var2 RL_Var2 NL	5	5	5	5	5	5	5	5	5	5	4	5	5	5	5	5	5	5
11.865	11.8267	11.8036	11.9204	11.7445	11.8116	11.6624	11.7057	11.6629	11.6757	11.7239	11.5946	11.5646	11.5915	11.6891	11.645	cellular process;establishment of localization;establishment of localization in cell;exocytosis;Golgi to plasma membrane transport;Golgi vesicle transport;intracellular transport;post-Golgi vesicle-mediated transport;secretion;secretion by cell;transport;vesicle-mediated transport		cell cortex part;cell part;cytoplasmic part;cytosol;exocyst;intracellular part;macromolecular complex;protein complex		At1g21170;SEC5B	AT1G21170				+			+	+		Abc1k1 RL_Abc1k1 NL;Abc1k1 RL_Col RL;Col RL_Col NL	14	14	15	15	14	15	15	16	16	16	14	15	15	15	15	16	14	14
8.46371	7.98021	8.16221	8.1035	7.68534	7.98205	7.42485	7.45521	7.76724	7.75622	8.32018	7.51474	7.32072	7.58797	6.93106	7.21422			cell part;integral to membrane;intrinsic to membrane;membrane part		At1g03370	AT1G03370											4	3	4	3	3	4	4	4	4	4	4	4	2	4	4	4	4	3
7.67618	6.97441	7.18262	6.58423	7.09995	7.57736	8.14652	8.38324	8.41338	8.20802	8.74187	8.38162	8.27431	8.43239	8.07467	7.49389					At1g74530	AT1G74530							+	+		Abc1k1 RL_Abc1k1 NL;Col RL_Col NL	1	1	1	1	1	1	1	1	1	1	1	1	1	1	1	1	1	1
7.73947	7.58551	7.32847	7.01244	7.38412	7.48555	7.1536	7.69231	6.92809	7.28033	6.88766	6.99872	7.23956	7.15007	7.23513	6.89485	abscisic acid mediated signaling pathway;activation of MAPKK activity;activation of protein kinase activity;biological regulation;cell death;cellular macromolecule metabolic process;cellular metabolic process;cellular process;cellular protein metabolic process;cellular response to abscisic acid stimulus;cellular response to chemical stimulus;cellular response to endogenous stimulus;cellular respo…	adenyl nucleotide binding;adenyl ribonucleotide binding;ATP binding;binding;catalytic activity;kinase activity;MAP kinase kinase kinase activity;molecular transducer activity;nucleotide binding;phosphotransferase activity, alcohol group as acceptor;protein kinase activity;protein serine/threonine kinase activity;protein serine/threonine/tyrosine kinase activity;purine nucleotide binding;purine ri…	cell part;clathrin coated vesicle membrane;coated vesicle membrane;cytoplasmic part;cytoplasmic vesicle membrane;cytoplasmic vesicle part;cytosol;early endosome;endoplasmic reticulum;endosome;Golgi apparatus part;Golgi membrane;Golgi-associated vesicle membrane;intracellular membrane-bounded organelle;intracellular organelle;intracellular organelle part;intracellular part;membrane;membrane-bounde…		At1g08720;EDR1	AT1G08720											2	3	2	3	3	4	3	4	4	3	3	2	3	3	4	4	2	3
6.65168	NaN	7.17605	NaN	7.03422	NaN	NaN	NaN	7.08895	6.60954	6.95271	6.95695	7.00844	6.77172	6.69333	6.98772					At1g73970	AT1G73970									+	Var2 RL_Var2 NL	1	0	1	0	1	0	0	0	2	2	2	2	2	2	2	2	1	0
10.6914	11.0625	11.2473	10.7831	10.6985	10.7623	10.8792	10.8489	10.9993	10.8601	10.9923	10.993	10.8124	10.5997	11.274	11.1013					At1g67120	AT1G67120									+	Var2 RL_Var2 NL	13	14	13	14	13	11	14	15	17	16	12	17	16	12	16	16	13	14
10.2392	9.55452	9.76382	10.0717	9.88766	9.91648	9.74798	9.47471	10.0166	10.1721	10.0781	10.1345	9.91218	9.67843	9.52712	9.61178	cellular component organization;cellular component organization at cellular level;cellular component organization or biogenesis;cellular component organization or biogenesis at cellular level;cellular process;nucleus organization;organelle organization		cell part;cytoplasm;intracellular organelle part;intracellular part;membrane;nuclear lamina;nuclear membrane;nuclear part;nuclear periphery;nucleoplasm;organelle membrane;organelle part		At1g13220	AT1G13220					+					Var2 RL_Col RL	4	4	3	5	5	4	4	5	5	4	4	5	5	4	5	4	4	4
15.2449	15.1627	15.0636	15.5033	15.3576	15.1951	15.1936	15.2479	15.8294	15.8002	15.3723	16.2538	16.1241	16.0411	16.4145	16.5611	catabolic process;lipid metabolic process;macromolecule catabolic process;macromolecule metabolic process;metabolic process;primary metabolic process;protein catabolic process;protein metabolic process;proteolysis;response to abiotic stimulus;response to chemical stimulus;response to cytokinin stimulus;response to endogenous stimulus;response to hormone stimulus;response to organic substance;resp…	aspartic-type endopeptidase activity;aspartic-type peptidase activity;catalytic activity;endopeptidase activity;hydrolase activity;peptidase activity;peptidase activity, acting on L-amino acid peptides	cell junction;cell part;cell-cell junction;cytoplasmic part;cytosol;intracellular membrane-bounded organelle;intracellular organelle;intracellular part;membrane-bounded organelle;organelle;plasmodesma;vacuole		APA1;At1g11910	AT1G11910								+	+	Abc1k1 RL_Abc1k1 NL;Var2 RL_Var2 NL	28	27	28	28	27	28	28	28	28	27	28	28	28	28	28	28	28	27
6.96612	7.05055	7.55806	7.06913	7.06194	6.78617	6.64333	7.00289	6.96696	6.91736	6.98576	7.15659	7.42011	6.99094	7.20753	6.51833	biological regulation;biosynthetic process;cellular biosynthetic process;cellular macromolecule biosynthetic process;cellular macromolecule metabolic process;cellular metabolic process;cellular nitrogen compound metabolic process;cellular process;developmental process;macromolecule biosynthetic process;macromolecule metabolic process;metabolic process;multicellular organismal development;multicel…		cell part;intracellular membrane-bounded organelle;intracellular organelle;intracellular part;membrane-bounded organelle;nucleus;organelle		At1g55325;MED13	AT1G55325											1	1	1	1	1	1	1	1	1	1	1	1	1	1	1	1	1	1
13.5191	13.903	13.7638	13.9218	14.0615	13.9867	13.7158	13.6937	13.5589	13.56	13.9362	13.2263	13.3677	12.9874	12.1393	11.7271	biosynthetic process;cellular biosynthetic process;cellular macromolecule biosynthetic process;cellular macromolecule metabolic process;cellular metabolic process;cellular process;cellular protein metabolic process;macromolecule biosynthetic process;macromolecule metabolic process;metabolic process;primary metabolic process;protein metabolic process;translation	binding;nucleic acid binding;RNA binding;rRNA binding;SSU rRNA binding;structural constituent of ribosome;structural molecule activity	cell part;chloroplast;chloroplast part;chloroplast thylakoid membrane;cytoplasmic part;intracellular membrane-bounded organelle;intracellular non-membrane-bounded organelle;intracellular organelle;intracellular organelle part;intracellular part;macromolecular complex;membrane;membrane-bounded organelle;non-membrane-bounded organelle;organelle;organelle part;photosynthetic membrane;plastid;plastid…		At1g64510;RPS6	AT1G64510					+			+	+	Abc1k1 RL_Abc1k1 NL;Var2 RL_Col RL;Var2 RL_Var2 NL	8	8	8	8	8	8	8	8	8	8	8	8	8	8	8	8	8	8
12.5135	12.3865	12.4345	12.4683	12.2812	12.3988	12.2998	12.2353	12.2667	12.4075	12.3886	12.2447	12.256	12.25	12.2493	12.4693	cellular process;establishment of localization;establishment of localization in cell;establishment of protein localization;intracellular protein transport;intracellular transport;protein transport;transport;vesicle-mediated transport	structural molecule activity	cell part;coated vesicle membrane;COPI coated vesicle membrane;cytoplasmic part;cytoplasmic vesicle membrane;cytoplasmic vesicle part;Golgi apparatus part;Golgi membrane;Golgi-associated vesicle membrane;intracellular organelle part;intracellular part;macromolecular complex;membrane;membrane coat;membrane part;organelle membrane;organelle part;protein complex;vesicle membrane		At1g52360	AT1G52360											11	11	10	11	11	11	11	11	11	11	11	11	11	11	11	11	11	11
8.33673	8.58802	8.89298	8.03348	9.01946	8.58538	8.36138	8.00057	8.95054	7.96365	6.82418	7.57789	6.99022	6.3789	7.65004	7.24177	cellular component biogenesis;cellular component biogenesis at cellular level;cellular component organization or biogenesis;cellular component organization or biogenesis at cellular level;cellular process;ribonucleoprotein complex biogenesis;ribosome biogenesis	binding;GTP binding;guanyl nucleotide binding;guanyl ribonucleotide binding;nucleotide binding;purine nucleotide binding;purine ribonucleoside triphosphate binding;purine ribonucleotide binding;ribonucleotide binding	cell part;intracellular non-membrane-bounded organelle;intracellular organelle;intracellular organelle part;intracellular part;non-membrane-bounded organelle;nuclear part;nucleolus;organelle;organelle part	Ribosome biogenesis in eukaryotes	At1g10300	AT1G10300								+		Abc1k1 RL_Abc1k1 NL	2	2	1	2	2	1	2	2	2	2	2	2	2	2	1	2	2	2
8.74471	9.02957	8.74827	8.85861	8.74045	9.01965	8.75932	9.02166	8.67298	8.67845	9.16515	9.06792	8.96404	9.02927	8.88049	8.84396					At1g06060	AT1G06060											2	2	2	2	2	2	2	2	2	2	2	2	2	2	2	2	2	2
9.06791	8.9563	9.07621	9.52057	9.05367	9.34254	9.17011	9.27625	9.47033	9.7053	9.29712	9.82177	9.78511	9.70347	10.0595	10.1305				Plant hormone signal transduction	At1g48660	AT1G48660								+	+	Abc1k1 RL_Abc1k1 NL;Var2 RL_Var2 NL	6	7	5	7	7	5	7	7	5	7	7	7	7	7	7	7	6	7
9.12698	8.9471	9.39316	8.8777	9.22345	9.25725	9.03154	8.91344	9.31119	9.20294	9.20873	8.75091	8.76671	8.93377	9.05584	8.77959	biological regulation;cellular process;cellular response to stimulus;establishment of localization;establishment of protein localization;intracellular signal transduction;protein transport;regulation of biological process;regulation of cellular process;response to stimulus;signal transduction;small GTPase mediated signal transduction;transport	binding;GTP binding;guanyl nucleotide binding;guanyl ribonucleotide binding;nucleotide binding;purine nucleotide binding;purine ribonucleoside triphosphate binding;purine ribonucleotide binding;ribonucleotide binding	cell part;membrane;plasma membrane		At1g05810;RABA5E	AT1G05810				+						Abc1k1 RL_Col RL	1	1	1	1	1	1	1	1	1	1	1	1	1	1	1	1	1	1
9.94532	10.1605	9.93001	9.70298	9.5574	9.63539	9.67969	9.76583	10.5687	10.588	10.4987	10.3575	10.1511	10.3948	10.6099	10.7732	cellular component biogenesis;cellular component biogenesis at cellular level;cellular component organization or biogenesis;cellular component organization or biogenesis at cellular level;cellular process;ribonucleoprotein complex biogenesis;ribosome biogenesis	binding;catalytic activity;GTP binding;GTPase activity;guanyl nucleotide binding;guanyl ribonucleotide binding;hydrolase activity;hydrolase activity, acting on acid anhydrides;hydrolase activity, acting on acid anhydrides, in phosphorus-containing anhydrides;nucleoside-triphosphatase activity;nucleotide binding;purine nucleotide binding;purine ribonucleoside triphosphate binding;purine ribonucleo…	cell part;intracellular membrane-bounded organelle;intracellular organelle;intracellular part;membrane-bounded organelle;nucleus;organelle	Ribosome biogenesis in eukaryotes	At1g06720	AT1G06720							+	+	+	Abc1k1 RL_Abc1k1 NL;Col RL_Col NL;Var2 RL_Var2 NL	9	10	9	9	9	9	9	9	10	10	11	10	11	11	11	11	9	10
11.9943	11.8074	11.6392	11.9023	11.8327	11.4073	11.9916	11.797	11.9938	11.8799	11.535	11.7966	11.6832	11.4641	11.8391	12.0553	alcohol biosynthetic process;alcohol metabolic process;anatomical structure morphogenesis;biosynthetic process;carbohydrate biosynthetic process;carbohydrate metabolic process;carboxylic acid biosynthetic process;carboxylic acid metabolic process;cell growth;cell morphogenesis;cell morphogenesis involved in differentiation;cell tip growth;cell wall organization;cell wall organization or biogenesi…	3-deoxy-manno-octulosonate cytidylyltransferase activity;catalytic activity;cytidylyltransferase activity;nucleotidyltransferase activity;transferase activity;transferase activity, transferring phosphorus-containing groups	cell part;cytoplasmic part;integral to membrane;integral to mitochondrial membrane;integral to mitochondrial outer membrane;integral to organelle membrane;intracellular membrane-bounded organelle;intracellular organelle;intracellular organelle part;intracellular part;intrinsic to membrane;intrinsic to mitochondrial outer membrane;intrinsic to organelle membrane;membrane part;membrane-bounded orga…	Lipopolysaccharide biosynthesis	At1g53000	AT1G53000											12	12	12	12	11	11	12	11	12	12	11	11	12	11	12	12	12	12
8.11342	8.45964	7.41753	8.50548	8.54225	8.1617	7.47704	8.0653	7.93268	8.14312	7.72197	8.12277	8.15184	8.22039	7.8676	8.26225					At1g49510	AT1G49510											2	2	2	2	2	2	2	2	2	2	2	2	2	2	2	2	2	2
7.4773	7.59153	7.20129	7.02652	7.35573	7.52648	6.37197	NaN	7.19253	7.63287	7.38766	6.90189	6.71474	7.10699	7.83008	8.16355	biosynthetic process;carbohydrate biosynthetic process;carbohydrate metabolic process;cellular biosynthetic process;cellular carbohydrate biosynthetic process;cellular carbohydrate metabolic process;cellular macromolecule biosynthetic process;cellular macromolecule metabolic process;cellular metabolic process;cellular polysaccharide biosynthetic process;cellular polysaccharide metabolic process;c…	catalytic activity;transferase activity;transferase activity, transferring glycosyl groups;transferase activity, transferring pentosyl groups;UDP-glycosyltransferase activity;UDP-xylosyltransferase activity;xylosyltransferase activity	cell part;cytoplasmic part;Golgi apparatus;Golgi apparatus part;Golgi membrane;integral to membrane;intracellular membrane-bounded organelle;intracellular organelle;intracellular organelle part;intracellular part;intrinsic to membrane;membrane;membrane part;membrane-bounded organelle;organelle;organelle membrane;organelle part		At1g56550;RGXT3	AT1G56550									+	Var2 RL_Var2 NL	1	1	1	1	1	1	1	0	1	1	1	1	1	1	1	1	1	1
8.97633	8.45336	8.79201	8.26508	9.29208	8.68859	8.82185	8.45868	9.60919	9.58719	9.28608	NaN	NaN	NaN	NaN	NaN	biological regulation;cation homeostasis;cation transport;chemical homeostasis;establishment of localization;homeostatic process;ion homeostasis;ion transport;iron chelate transport;iron ion homeostasis;iron ion transport;metal ion transport;multi-organism process;regulation of biological quality;response to bacterium;response to biotic stimulus;response to other organism;response to stimulus;tra…	binding;catalytic activity;cation binding;ferric-chelate reductase activity;ion binding;metal ion binding;oxidoreductase activity;oxidoreductase activity, oxidizing metal ions;oxidoreductase activity, oxidizing metal ions, NAD or NADP as acceptor	cell part;integral to membrane;intrinsic to membrane;membrane;membrane part;plasma membrane		At1g01580;FRO2	AT1G01580				+	+			+	+	Abc1k1 RL_Abc1k1 NL;Abc1k1 RL_Col RL;Var2 RL_Col RL;Var2 RL_Var2 NL	3	3	3	3	3	3	3	2	3	3	3	0	0	0	0	0	3	3
NaN	5.53479	NaN	NaN	NaN	6.18974	5.80528	NaN	NaN	5.83501	NaN	5.99609	6.63972	5.86318	4.93015	6.09045		catalytic activity;hydrolase activity;hydrolase activity, acting on ester bonds;nuclease activity	cell part;intracellular membrane-bounded organelle;intracellular organelle;intracellular part;membrane-bounded organelle;nucleus;organelle		At1g19660;BBD2	AT1G19660											0	1	0	0	0	1	1	0	0	1	0	1	1	1	1	1	0	1
8.96723	8.80794	8.98873	8.56175	8.42133	8.48009	8.06474	8.17388	8.66084	8.51515	8.78606	7.85954	7.66874	7.76487	7.34223	7.33314		catalytic activity;kinase activity;transferase activity;transferase activity, transferring phosphorus-containing groups			At1g66940	AT1G66940				+	+			+	+	Abc1k1 RL_Abc1k1 NL;Abc1k1 RL_Col RL;Var2 RL_Col RL;Var2 RL_Var2 NL	2	2	2	2	2	2	2	2	2	2	2	2	2	2	2	2	2	2
7.91896	7.70256	8.43157	7.71131	6.73898	8.43806	7.03023	7.49898	7.14833	8.03799	7.54915	7.36869	7.27414	6.24144	7.07211	7.46807					At1g77580;FPP1	AT1G77580											2	2	3	2	1	3	2	3	2	3	3	2	2	2	3	3	2	2
10.3362	10.0175	10.3336	10.4416	10.0564	10.3394	10.2293	10.1804	9.91207	10.0502	10.0604	9.91355	9.88845	10.1781	9.64593	9.76302		binding;catalytic activity;coenzyme binding;cofactor binding;flavin adenine dinucleotide binding;flavin-containing monooxygenase activity;monooxygenase activity;NADP binding;nucleotide binding;oxidoreductase activity;oxidoreductase activity, acting on paired donors, with incorporation or reduction of molecular oxygen;oxidoreductase activity, acting on paired donors, with incorporation or reductio…	cell part;cytoplasmic part;intracellular membrane-bounded organelle;intracellular organelle;intracellular part;membrane-bounded organelle;organelle;vacuole		At1g62600	AT1G62600									+	Var2 RL_Var2 NL	6	7	7	8	9	8	7	8	7	8	8	8	8	6	8	7	6	7
11.143	11.1003	10.8323	11.2088	10.9277	10.9908	11.0844	10.8049	10.7909	10.8484	10.7771	10.4843	10.7096	10.6875	10.5369	10.4097	biological regulation;cell surface receptor linked signaling pathway;cellular macromolecule metabolic process;cellular metabolic process;cellular process;cellular protein metabolic process;cellular response to chemical stimulus;cellular response to endogenous stimulus;cellular response to hormone stimulus;cellular response to organic substance;cellular response to stimulus;enzyme linked receptor …	adenyl nucleotide binding;adenyl ribonucleotide binding;ATP binding;binding;catalytic activity;enzyme binding;kinase activity;molecular transducer activity;nucleotide binding;peptide binding;peptide receptor activity;phosphotransferase activity, alcohol group as acceptor;protein binding;protein kinase activity;protein serine/threonine kinase activity;purine nucleotide binding;purine ribonucleosid…	cell junction;cell part;cell-cell junction;membrane;plasma membrane;plasmodesma		At1g51850	AT1G51850								+		Abc1k1 RL_Abc1k1 NL	6	6	6	6	6	6	6	6	6	6	6	6	6	6	6	6	6	6
10.3179	10.3713	10.4327	10.4268	10.342	10.2935	10.4352	10.1102	10.4424	10.2693	10.0115	10.3468	10.1884	10.0902	10.4603	10.2999	biological regulation;positive regulation of catalytic activity;positive regulation of GTPase activity;positive regulation of hydrolase activity;positive regulation of molecular function;posttranscriptional regulation of gene expression;regulation of biological process;regulation of biosynthetic process;regulation of catabolic process;regulation of catalytic activity;regulation of cellular biosyn…	binding;enzyme regulator activity;GTPase regulator activity;guanyl-nucleotide exchange factor activity;nucleic acid binding;nucleoside-triphosphatase regulator activity;RNA binding;translation factor activity, nucleic acid binding;translation initiation factor activity	cell part;cytoplasm;cytoplasmic part;eukaryotic translation initiation factor 2B complex;intracellular part;macromolecular complex;protein complex	RNA transport	At1g72340	AT1G72340											6	7	6	7	6	6	6	7	7	6	7	7	7	7	7	7	6	7
5.38969	5.4332	5.68236	5.17063	4.96427	5.09675	NaN	NaN	6.05222	6.27698	6.31434	6.18503	6.16148	5.56355	5.91053	5.70045	metabolic process	catalytic activity;transferase activity;transferase activity, transferring glycosyl groups			At1g13000	AT1G13000							+	+		Abc1k1 RL_Abc1k1 NL;Col RL_Col NL	1	1	1	1	1	1	0	0	1	1	1	1	1	1	1	1	1	1
14.4619	14.4394	14.3734	14.3349	14.2695	14.2175	14.4322	14.316	14.5708	14.6904	14.5662	14.4435	14.5699	14.3914	14.7013	14.7273	carbohydrate metabolic process;cellular carbohydrate metabolic process;cellular macromolecule metabolic process;cellular metabolic process;cellular process;cellular protein metabolic process;glycosylation;macromolecule glycosylation;macromolecule metabolic process;macromolecule modification;metabolic process;primary metabolic process;protein glycosylation;protein metabolic process;protein modific…	catalytic activity;glucosyltransferase activity;transferase activity;transferase activity, transferring glycosyl groups;transferase activity, transferring hexosyl groups;UDP-glucose:glycoprotein glucosyltransferase activity;UDP-glucosyltransferase activity;UDP-glycosyltransferase activity	cell part;cytoplasmic part;endoplasmic reticulum lumen;endoplasmic reticulum part;intracellular organelle lumen;intracellular organelle part;intracellular part;membrane-enclosed lumen;organelle lumen;organelle part	Protein processing in endoplasmic reticulum	At1g71220;UGGT	AT1G71220									+	Var2 RL_Var2 NL	65	64	62	65	64	61	64	62	66	66	66	67	65	63	66	66	65	64
14.5525	14.5784	14.8363	14.8226	14.6938	14.4253	14.9306	14.8856	14.678	14.6354	14.6106	14.3518	14.4043	14.1517	14.4084	14.262	lipid metabolic process;metabolic process;primary metabolic process	catalytic activity;hydrolase activity;hydrolase activity, acting on ester bonds;lipase activity	cell part;cytoplasmic part;intracellular membrane-bounded organelle;intracellular organelle;intracellular part;membrane;membrane-bounded organelle;organelle;vacuole		At1g45196	AT1G45201									+	Var2 RL_Var2 NL	18	18	18	18	18	18	18	18	18	18	18	18	18	18	18	18	18	18
11.163	11.1292	11.0253	11.4099	11.4954	11.2839	11.3805	11.441	11.1165	11.214	10.9852	11.1133	11.0501	10.9895	10.8898	10.9262		catalytic activity;hydrolase activity			At1g35420	AT1G35420								+	+	Abc1k1 RL_Abc1k1 NL;Var2 RL_Var2 NL	9	8	9	10	9	9	10	8	10	9	9	10	10	10	10	9	9	8
7.27276	7.03426	7.03173	6.4537	7.04671	6.64376	7.1301	7.52395	7.57165	7.5831	NaN	6.92952	6.39335	NaN	7.35991	7.40876		binding;nucleic acid binding;nucleotide binding			At1g33470	AT1G33470											1	1	1	1	1	1	1	1	1	1	0	1	1	0	1	1	1	1
9.23195	8.87165	9.39288	9.16264	8.71168	9.42628	8.91453	9.35425	8.96018	9.12954	9.10726	9.40829	9.31315	9.05002	9.41535	9.49936	aromatic compound biosynthetic process;biological regulation;biosynthetic process;carboxylic acid biosynthetic process;carboxylic acid metabolic process;cellular aromatic compound metabolic process;cellular biosynthetic process;cellular ketone metabolic process;cellular macromolecule metabolic process;cellular metabolic process;cellular process;cellular protein metabolic process;defense response;…	binding;catalytic activity;cation binding;DNA binding;ion binding;ligase activity;metal ion binding;nucleic acid binding;nucleic acid binding transcription factor activity;regulatory region DNA binding;regulatory region nucleic acid binding;RNA polymerase II core promoter proximal region sequence-specific DNA binding transcription factor activity;RNA polymerase II core promoter proximal region se…	cell part;intracellular membrane-bounded organelle;intracellular organelle;intracellular part;membrane-bounded organelle;nucleus;organelle		At1g10170;NFXL1	AT1G10170											6	7	6	6	8	7	8	7	8	7	6	8	8	7	8	8	6	7
9.71498	9.65103	9.77264	9.55764	9.31995	9.65927	9.38757	9.22747	9.7013	9.72454	9.98574	9.48412	9.10547	9.46254	9.53064	9.33643	defense response;defense response, incompatible interaction;immune response;immune system process;innate immune response;multi-organism process;response to biotic stimulus;response to other organism;response to stimulus;response to stress	adenyl nucleotide binding;adenyl ribonucleotide binding;ATP binding;binding;catalytic activity;hydrolase activity;hydrolase activity, acting on acid anhydrides;hydrolase activity, acting on acid anhydrides, in phosphorus-containing anhydrides;kinase activity;nucleotide binding;purine nucleotide binding;purine ribonucleoside triphosphate binding;purine ribonucleotide binding;pyrophosphatase activi…			At1g26190	AT1G26190											4	4	4	4	3	3	4	4	4	4	4	4	4	4	4	4	4	4
8.41335	8.17918	8.25017	7.90492	8.04415	7.6784	7.68834	8.04595	8.37774	8.1381	7.96233	7.98914	8.46291	7.65736	8.04957	8.51788	autophagy;catabolic process;cellular catabolic process;cellular metabolic process;cellular process;establishment of localization;establishment of protein localization;metabolic process;protein transport;response to external stimulus;response to extracellular stimulus;response to nutrient levels;response to starvation;response to stimulus;response to stress;transport;vesicle-mediated transport		cell part;cytoplasm;cytoplasmic part;intracellular organelle part;intracellular part;membrane;organelle membrane;organelle part;pre-autophagosomal structure membrane;vacuolar membrane;vacuolar part		At1g54710;ATG18H	AT1G54710											6	6	4	6	6	5	3	5	6	7	4	7	6	5	6	6	6	6
10.4317	10.4173	10.1863	9.97314	9.97954	9.87487	10.0001	10.1623	10.5335	10.4146	10.4858	10.6844	10.5454	10.3788	10.8681	10.7349			cell part;CUL4 RING ubiquitin ligase complex;cullin-RING ubiquitin ligase complex;intracellular part;macromolecular complex;protein complex;ubiquitin ligase complex		At1g29320	AT1G29320								+	+	Abc1k1 RL_Abc1k1 NL;Var2 RL_Var2 NL	9	10	9	10	9	8	9	9	10	10	9	10	10	9	10	10	9	10
10.0549	10.1238	10.1759	10.2204	10.361	10.5011	10.2151	9.86054	9.62429	9.85284	9.79679	9.54287	9.77538	9.83827	9.54209	9.50483	biological regulation;biosynthetic process;cellular biosynthetic process;cellular macromolecule biosynthetic process;cellular macromolecule metabolic process;cellular metabolic process;cellular nitrogen compound metabolic process;cellular process;macromolecule biosynthetic process;macromolecule metabolic process;metabolic process;nitrogen compound metabolic process;nucleic acid metabolic process;…	nucleic acid binding transcription factor activity;sequence-specific DNA binding transcription factor activity	cell part;cytoplasmic part;cytosol;intracellular membrane-bounded organelle;intracellular organelle;intracellular part;membrane-bounded organelle;nucleus;organelle		At1g50600;SCL5	AT1G50600							+	+		Abc1k1 RL_Abc1k1 NL;Col RL_Col NL	5	5	4	4	4	4	5	5	5	5	4	5	5	4	5	5	5	5
9.85555	10.3026	9.87203	10.1958	10.1836	10.2589	10.1789	10.2697	10.8221	10.8564	10.8362	11.1802	11.1453	11.061	11.2094	11.0819			cell part;cytoplasmic part;endoplasmic reticulum;intracellular membrane-bounded organelle;intracellular organelle;intracellular part;membrane-bounded organelle;organelle		At1g33490	AT1G33490				+			+	+	+	Abc1k1 RL_Abc1k1 NL;Abc1k1 RL_Col RL;Col RL_Col NL;Var2 RL_Var2 NL	4	5	5	5	5	5	5	5	5	5	5	5	5	5	5	5	4	5
12.5583	12.3984	12.4044	12.3175	12.4695	12.3709	12.4913	12.2652	12.5065	12.5694	12.5119	12.4741	12.4663	12.3887	12.3784	12.396	actin cytoskeleton organization;actin filament-based process;biological regulation;cellular component organization;cellular component organization at cellular level;cellular component organization or biogenesis;cellular component organization or biogenesis at cellular level;cellular lipid metabolic process;cellular macromolecule metabolic process;cellular metabolic process;cellular process;cellul…	1-phosphatidylinositol 4-kinase activity;actin binding;actin filament binding;binding;catalytic activity;cytoskeletal protein binding;inositol or phosphatidylinositol kinase activity;kinase activity;lipid binding;lipid kinase activity;phosphatidic acid binding;phosphatidylinositol binding;phosphatidylinositol kinase activity;phosphatidylinositol-4,5-bisphosphate binding;phosphatidylinositol-4-pho…	cell junction;cell part;cell-cell junction;cytoplasmic part;intracellular part;membrane;perinuclear region of cytoplasm;plasma membrane;plasmodesma	Inositol phosphate metabolism;Phosphatidylinositol signaling system	At1g49340;PI4KA1	AT1G49340											28	28	25	28	29	24	28	29	31	29	27	30	29	29	31	29	28	28
7.30939	6.34788	7.22753	6.87999	6.65484	7.09239	6.7145	6.6127	7.05219	6.74137	6.95439	6.91111	6.72896	7.55503	7.45194	6.95778	cellular macromolecule metabolic process;cellular metabolic process;cellular nitrogen compound metabolic process;cellular process;macromolecule metabolic process;metabolic process;mRNA metabolic process;mRNA processing;nitrogen compound metabolic process;nuclear mRNA splicing, via spliceosome;nucleic acid metabolic process;nucleobase-containing compound metabolic process;primary metabolic process…	binding;nucleic acid binding;nucleotide binding;RNA binding;snRNA binding			At1g76940	AT1G76940											4	5	4	4	5	4	3	5	5	5	4	5	5	4	5	5	4	5
8.21401	8.14806	8.02906	7.58112	7.69011	7.63468	NaN	7.70665	8.0398	8.37949	8.38167	8.04111	8.02827	8.10885	8.53037	7.94721	catabolic process;cellular catabolic process;cellular macromolecule catabolic process;cellular macromolecule metabolic process;cellular metabolic process;cellular process;cellular protein metabolic process;macromolecule catabolic process;macromolecule metabolic process;macromolecule modification;metabolic process;modification-dependent macromolecule catabolic process;modification-dependent protei…	acid-amino acid ligase activity;adenyl nucleotide binding;adenyl ribonucleotide binding;ATP binding;binding;catalytic activity;enzyme binding;ligase activity;ligase activity, forming carbon-nitrogen bonds;nucleotide binding;protein binding;purine nucleotide binding;purine ribonucleoside triphosphate binding;purine ribonucleotide binding;ribonucleotide binding;small conjugating protein ligase acti…	cell part;cytoplasm;intracellular membrane-bounded organelle;intracellular organelle;intracellular part;membrane-bounded organelle;nucleus;organelle	Ubiquitin mediated proteolysis	At1g45050;UBC15	AT1G45050								+		Abc1k1 RL_Abc1k1 NL	1	1	1	1	1	1	0	1	1	1	1	1	1	1	1	1	1	1
8.80949	8.88011	9.02665	8.89136	8.98596	9.15464	8.87208	8.73762	8.15392	7.74468	8.54077	8.22429	8.11764	8.4862	7.90254	8.17786					At1g71240	AT1G71240								+	+	Abc1k1 RL_Abc1k1 NL;Var2 RL_Var2 NL	2	2	2	2	1	2	1	2	1	2	2	2	2	1	1	1	2	2
7.89108	8.13604	7.50108	7.75264	7.61014	7.97212	8.30666	7.76783	7.7458	7.79939	8.186	7.49271	7.53592	7.88787	8.06315	7.97841					At1g04830	AT1G04830											2	2	2	2	2	2	2	2	2	2	2	2	2	2	2	2	2	2
8.22679	6.99695	7.65398	8.25395	7.85916	NaN	8.04097	8.12847	8.18884	7.99029	7.88568	7.94319	7.83748	7.91725	8.24783	8.08666		binding;cation binding;ion binding;metal ion binding;transition metal ion binding;zinc ion binding			At1g72175	AT1G72175											2	2	2	2	2	0	2	2	2	2	2	2	2	2	2	2	2	2
10.5676	10.6196	10.7996	10.7389	10.6367	10.7385	10.5057	10.5448	10.025	9.89175	10.1367	9.82448	9.60015	9.98529	9.16947	9.7334		adenyl nucleotide binding;adenyl ribonucleotide binding;ATP binding;binding;catalytic activity;hydrolase activity;nucleotide binding;purine nucleotide binding;purine ribonucleoside triphosphate binding;purine ribonucleotide binding;ribonucleotide binding	cell part;chloroplast;cytoplasmic part;intracellular membrane-bounded organelle;intracellular organelle;intracellular part;membrane-bounded organelle;organelle;plastid		At1g73170	AT1G73170							+	+	+	Abc1k1 RL_Abc1k1 NL;Col RL_Col NL;Var2 RL_Var2 NL	5	6	6	6	6	7	6	5	6	6	6	7	5	6	6	7	5	6
8.28837	8.70427	8.83009	8.38076	8.61851	8.50267	8.44763	8.1732	8.36122	8.55274	8.70468	8.3514	8.39254	8.45036	8.38792	8.28129	biological regulation;biosynthetic process;cellular biosynthetic process;cellular macromolecule biosynthetic process;cellular macromolecule metabolic process;cellular metabolic process;cellular nitrogen compound metabolic process;cellular process;macromolecule biosynthetic process;macromolecule metabolic process;metabolic process;nitrogen compound metabolic process;nucleic acid metabolic process;…	3'-5' exonuclease activity;3'-5'-exoribonuclease activity;binding;catalytic activity;cation binding;exonuclease activity;exonuclease activity, active with either ribo- or deoxyribonucleic acids and producing 5'-phosphomonoesters;exoribonuclease activity;exoribonuclease activity, producing 5'-phosphomonoesters;hydrolase activity;hydrolase activity, acting on ester bonds;ion binding;metal ion bindi…	cell part;cytoplasm;intracellular membrane-bounded organelle;intracellular organelle;intracellular part;membrane-bounded organelle;nucleus;organelle		At1g31500	AT1G31500											4	4	4	4	4	4	4	4	4	4	4	4	4	4	4	3	4	4
7.97102	8.09295	7.92676	7.69703	7.83362	8.29544	7.52517	7.22414	7.53049	7.92851	7.47911	7.13461	7.11308	7.66558	6.9949	7.33889	biological regulation;cell surface receptor linked signaling pathway;cellular macromolecule metabolic process;cellular metabolic process;cellular process;cellular protein metabolic process;cellular response to chemical stimulus;cellular response to endogenous stimulus;cellular response to hormone stimulus;cellular response to organic substance;cellular response to stimulus;enzyme linked receptor …	adenyl nucleotide binding;adenyl ribonucleotide binding;ATP binding;binding;catalytic activity;enzyme binding;kinase activity;molecular transducer activity;nucleotide binding;peptide binding;peptide receptor activity;phosphotransferase activity, alcohol group as acceptor;protein binding;protein kinase activity;protein serine/threonine kinase activity;purine nucleotide binding;purine ribonucleosid…	cell junction;cell part;cell-cell junction;membrane;plasma membrane;plasmodesma		At1g51830	AT1G51830											4	4	4	4	4	3	4	3	4	3	4	4	3	3	3	3	4	4
17.8038	17.6977	17.6813	17.5894	17.4522	17.3499	17.7025	17.6004	18.5361	18.5097	18.4077	18.532	18.608	18.5437	18.7498	18.8084	catabolic process;cell communication;cellular catabolic process;cellular metabolic process;cellular process;cellular response to chemical stimulus;cellular response to external stimulus;cellular response to extracellular stimulus;cellular response to hydrogen peroxide;cellular response to nitrogen levels;cellular response to nitrogen starvation;cellular response to nutrient levels;cellular respon…	antioxidant activity;binding;catalase activity;catalytic activity;cation binding;cobalt ion binding;heme binding;ion binding;iron ion binding;metal ion binding;oxidoreductase activity;oxidoreductase activity, acting on peroxide as acceptor;peroxidase activity;tetrapyrrole binding;transition metal ion binding	apoplast;cell junction;cell part;cell wall;cell-cell junction;chloroplast;chloroplast envelope;chloroplast part;chloroplast stroma;cytoplasmic part;cytosolic part;cytosolic ribosome;envelope;external encapsulating structure;extracellular region;intracellular membrane-bounded organelle;intracellular non-membrane-bounded organelle;intracellular organelle;intracellular organelle part;intracellular p…	Amyotrophic lateral sclerosis (ALS);Methane metabolism;Peroxisome;Tryptophan metabolism	At1g20620;CAT3	AT1G20620							+	+	+	Abc1k1 RL_Abc1k1 NL;Col RL_Col NL;Var2 RL_Var2 NL	34	34	34	33	32	34	34	34	33	34	34	34	34	34	34	34	34	34
10.1423	9.57538	10.0276	9.79165	10.0705	9.76705	9.98028	9.63923	9.06736	9.10422	9.89371	9.22273	9.03579	8.72043	9.30174	9.36008	establishment of localization;transport		cell part;cytoplasmic part;cytosol;intracellular part		At1g79260	AT1G79260								+		Abc1k1 RL_Abc1k1 NL	2	2	2	2	2	2	2	2	2	2	1	2	2	2	2	2	2	2
8.73153	9.03842	8.83368	9.00466	9.06853	9.13876	9.15477	9.04419	8.72631	8.29346	8.92111	8.32897	8.77201	8.96228	8.47862	8.84069	biosynthetic process;cellular biosynthetic process;cellular metabolic process;cellular nitrogen compound biosynthetic process;cellular nitrogen compound metabolic process;cellular process;cobalamin biosynthetic process;cobalamin metabolic process;cofactor biosynthetic process;cofactor metabolic process;heme biosynthetic process;heme metabolic process;heterocycle biosynthetic process;heterocycle m…	catalytic activity;ferrochelatase activity;lyase activity;sirohydrochlorin cobaltochelatase activity;sirohydrochlorin ferrochelatase activity	cell part;chloroplast;cytoplasmic part;intracellular membrane-bounded organelle;intracellular organelle;intracellular part;membrane-bounded organelle;organelle;plastid		At1g50170	AT1G50170											3	4	3	3	4	3	4	4	3	3	4	4	4	5	4	4	3	4
10.0199	10.1384	10.2094	10.355	10.2209	10.2864	10.0404	9.97642	9.97051	9.96846	10.1842	10.1582	10.1284	10.3699	10.1597	9.94839	aromatic compound biosynthetic process;biosynthetic process;cellular aromatic compound metabolic process;cellular biosynthetic process;cellular metabolic process;cellular nitrogen compound biosynthetic process;cellular nitrogen compound metabolic process;cellular process;coenzyme biosynthetic process;coenzyme metabolic process;cofactor biosynthetic process;cofactor metabolic process;heterocycle b…	4-alpha-hydroxytetrahydrobiopterin dehydratase activity;carbon-oxygen lyase activity;catalytic activity;hydro-lyase activity;lyase activity			At1g29810	AT1G29810											3	3	3	3	3	3	3	3	3	3	3	3	3	3	3	3	3	3
14.9386	14.7773	14.9712	14.8039	14.8838	15.1098	14.8915	14.8979	14.4277	14.5733	14.7816	14.7334	14.7085	15.0002	14.886	14.75	biological regulation;cellular macromolecule metabolic process;cellular metabolic process;cellular process;cellular protein metabolic process;cellular response to chemical stimulus;cellular response to endogenous stimulus;cellular response to hormone stimulus;cellular response to organic substance;cellular response to stimulus;hormone-mediated signaling pathway;macromolecule metabolic process;mac…	catalytic activity;kinase activity;phosphotransferase activity, alcohol group as acceptor;protein kinase activity;transferase activity;transferase activity, transferring phosphorus-containing groups	cell junction;cell part;cell wall;cell-cell junction;chloroplast;cytoplasmic part;external encapsulating structure;intracellular membrane-bounded organelle;intracellular organelle;intracellular part;membrane;membrane-bounded organelle;organelle;plant-type cell wall;plasma membrane;plasmodesma;plastid		At1g33590	AT1G33590											25	25	25	25	25	25	26	26	26	26	26	26	26	26	26	26	25	25
9.19364	9.22215	9.59173	9.11991	9.99141	10.1349	9.40331	9.65376	8.84952	9.03375	8.86751	9.09975	9.3765	9.46507	9.25149	9.0665	amine metabolic process;aminoglycan catabolic process;aminoglycan metabolic process;carbohydrate catabolic process;carbohydrate metabolic process;catabolic process;cell wall macromolecule catabolic process;cell wall macromolecule metabolic process;chitin catabolic process;chitin metabolic process;defense response;defense response to fungus;macromolecule catabolic process;macromolecule metabolic p…	catalytic activity;chitinase activity;hydrolase activity;hydrolase activity, acting on glycosyl bonds;hydrolase activity, hydrolyzing O-glycosyl compounds			At1g02360	AT1G02360											3	2	2	3	3	2	3	3	3	3	2	3	3	3	3	3	3	2
8.75579	8.63983	8.7228	8.98648	8.64954	9.0281	8.25685	8.64519	8.40964	8.6215	8.67084	8.81384	8.90564	8.88043	8.70739	8.64142	biological regulation;biosynthetic process;cellular biosynthetic process;cellular macromolecule biosynthetic process;cellular macromolecule metabolic process;cellular metabolic process;cellular nitrogen compound metabolic process;cellular process;macromolecule biosynthetic process;macromolecule metabolic process;metabolic process;nitrogen compound metabolic process;nucleic acid metabolic process;…		cell part;intracellular membrane-bounded organelle;intracellular organelle;intracellular part;membrane-bounded organelle;nucleus;organelle	Huntington's disease	At1g24190;SNL3	AT1G24190											4	4	4	4	4	3	3	4	4	4	4	4	4	4	4	4	4	4
8.79319	8.40136	8.59942	8.52899	8.46115	7.95676	8.01414	8.33237	8.45657	8.38718	8.09447	8.48076	8.25434	8.20462	8.51727	8.96589		binding;carboxylic acid binding;catalytic activity;cation binding;ion binding;iron ion binding;L-ascorbic acid binding;metal ion binding;oxidoreductase activity;oxidoreductase activity, acting on paired donors, with incorporation or reduction of molecular oxygen;oxidoreductase activity, acting on paired donors, with incorporation or reduction of molecular oxygen, 2-oxoglutarate as one donor, and …	cell part;cytoplasmic part;endoplasmic reticulum lumen;endoplasmic reticulum part;endosome;Golgi apparatus;Golgi apparatus part;intracellular membrane-bounded organelle;intracellular organelle;intracellular organelle lumen;intracellular organelle part;intracellular part;membrane-bounded organelle;membrane-enclosed lumen;organelle;organelle lumen;organelle part;trans-Golgi network	Arginine and proline metabolism	At1g20270;P4H3	AT1G20270											3	3	2	3	3	3	3	3	3	3	3	3	3	3	3	3	3	3
8.40414	8.59103	8.90877	8.47622	8.52547	8.44155	8.08646	8.2698	7.07213	7.55465	8.15391	7.57183	7.65508	8.07115	7.33637	7.58295	base-excision repair;biological regulation;cellular macromolecule metabolic process;cellular metabolic process;cellular nitrogen compound metabolic process;cellular process;cellular response to stimulus;cellular response to stress;DNA metabolic process;DNA repair;macromolecule metabolic process;metabolic process;nitrogen compound metabolic process;nucleic acid metabolic process;nucleic acid phosp…	3'-5' exonuclease activity;3'-5'-exodeoxyribonuclease activity;binding;carbon-oxygen lyase activity;catalytic activity;cation binding;deoxyribonuclease activity;DNA binding;DNA-(apurinic or apyrimidinic site) lyase activity;double-stranded DNA specific 3'-5' exodeoxyribonuclease activity;double-stranded DNA specific exodeoxyribonuclease activity;endonuclease activity;exodeoxyribonuclease activity…	cell part;chloroplast nucleoid;chloroplast part;cytoplasmic part;intracellular;intracellular membrane-bounded organelle;intracellular non-membrane-bounded organelle;intracellular organelle;intracellular organelle part;intracellular part;membrane-bounded organelle;non-membrane-bounded organelle;nucleoid;nucleus;organelle;organelle part;plastid nucleoid;plastid part	Base excision repair	At2g41460	AT2G41460								+	+	Abc1k1 RL_Abc1k1 NL;Var2 RL_Var2 NL	2	2	2	2	2	2	2	2	2	2	2	2	2	2	2	2	2	2
10.5761	10.9713	10.3513	10.2613	10.4211	10.583	10.6856	10.7781	10.514	10.5694	10.9522	10.5598	10.4043	10.6915	10.6113	10.9089	alkane biosynthetic process;biosynthetic process;cellular alkane metabolic process;cellular biosynthetic process;cellular metabolic process;cellular process;metabolic process;oxidation-reduction process	binding;cation binding;heme binding;ion binding;iron ion binding;metal ion binding;tetrapyrrole binding;transition metal ion binding	cell part;cytoplasmic part;endoplasmic reticulum;endoplasmic reticulum membrane;endoplasmic reticulum part;integral to membrane;intracellular membrane-bounded organelle;intracellular organelle;intracellular organelle part;intracellular part;intrinsic to membrane;membrane;membrane part;membrane-bounded organelle;organelle;organelle membrane;organelle part		At2g32720;CYTB5-B	AT2G32720											6	6	6	6	6	6	6	6	6	6	6	6	6	6	6	6	6	6
14.7345	14.638	14.7331	14.651	14.8003	14.5238	14.7225	14.7037	14.9109	14.8872	14.4224	14.9513	14.9299	14.7893	14.989	14.9936	catabolic process;cellular catabolic process;cellular macromolecule catabolic process;cellular macromolecule metabolic process;cellular metabolic process;cellular process;macromolecule catabolic process;macromolecule metabolic process;metabolic process;modification-dependent macromolecule catabolic process;modification-dependent protein catabolic process;primary metabolic process;proteasomal prot…	catalytic activity;endopeptidase activity;hydrolase activity;peptidase activity;peptidase activity, acting on L-amino acid peptides;threonine-type endopeptidase activity;threonine-type peptidase activity	apoplast;cell part;cytoplasmic part;cytosol;extracellular region;intracellular membrane-bounded organelle;intracellular organelle;intracellular organelle part;intracellular part;macromolecular complex;membrane;membrane-bounded organelle;nucleus;organelle;organelle membrane;organelle part;proteasome complex;proteasome core complex, alpha-subunit complex;protein complex;vacuolar membrane;vacuolar p…	Proteasome	At2g27020;PAG1	AT2G27020									+	Var2 RL_Var2 NL	23	23	20	23	23	21	23	23	23	22	22	22	22	22	22	22	23	23
NaN	NaN	10.5753	10.7354	10.4472	10.7511	10.3698	10.4422	10.0754	9.90023	9.82513	9.43756	9.43711	9.50244	8.88247	8.7029			cell part;chloroplast;cytoplasmic part;intracellular membrane-bounded organelle;intracellular organelle;intracellular part;membrane-bounded organelle;organelle;plastid		At2g01755	AT2G01755				+	+			+	+	Abc1k1 RL_Abc1k1 NL;Abc1k1 RL_Col RL;Var2 RL_Col RL;Var2 RL_Var2 NL	0	0	3	3	3	3	3	3	3	3	3	3	3	3	3	3	0	0
7.13205	NaN	NaN	NaN	6.96	NaN	NaN	NaN	7.46186	NaN	NaN	6.47747	7.13959	7.21084	6.1696	6.61664	amine transport;amino acid transmembrane transport;amino acid transport;carboxylic acid transport;cellular process;establishment of localization;nitrogen compound transport;organic acid transport;organic substance transport;transmembrane transport;transport	active transmembrane transporter activity;amine transmembrane transporter activity;amino acid transmembrane transporter activity;carboxylic acid transmembrane transporter activity;organic acid transmembrane transporter activity;substrate-specific transmembrane transporter activity;substrate-specific transporter activity;transmembrane transporter activity;transporter activity	cell part;cytoplasmic part;integral to membrane;intracellular organelle part;intracellular part;intrinsic to membrane;membrane;membrane part;organelle membrane;organelle part;vacuolar membrane;vacuolar part		At2g41190	AT2G41190											1	0	0	0	1	0	0	0	1	0	0	1	1	1	1	1	1	0
10.378	10.4493	10.3122	10.4134	10.4737	10.4734	10.4783	10.3901	10.4906	10.0719	10.4491	10.5933	10.3815	10.4762	10.0789	10.6857		binding;catalytic activity;DNA binding;endonuclease activity;endoribonuclease activity;hydrolase activity;hydrolase activity, acting on ester bonds;nuclease activity;nucleic acid binding;ribonuclease activity;sequence-specific DNA binding;single-stranded DNA binding;structure-specific DNA binding	cell part;cytoplasm;intracellular membrane-bounded organelle;intracellular organelle;intracellular part;membrane-bounded organelle;nucleus;organelle		At2g03780	AT2G03780											4	4	4	4	4	3	4	4	4	4	4	4	4	4	4	4	4	4
12.2638	12.2822	12.28	12.2771	12.265	12.2552	12.1303	12.3073	12.6599	12.6523	12.5694	12.6156	12.6226	12.5341	12.7639	12.8761					At2g26780	AT2G26780							+	+	+	Abc1k1 RL_Abc1k1 NL;Col RL_Col NL;Var2 RL_Var2 NL	41	41	38	41	41	40	41	42	42	43	39	43	42	42	43	43	41	41
6.60757	6.7532	5.13799	6.86508	6.24375	7.31737	5.96415	6.25488	6.08383	6.66551	5.95609	5.89748	5.69049	5.92139	5.3632	6.05382					At2g34090	AT2G34090											2	2	1	2	1	2	2	2	1	1	1	1	1	2	1	1	2	2
16.4928	16.3832	16.3106	16.597	16.5772	16.3755	10.395	10.4946	15.9315	16.0007	15.9599	15.5248	15.6311	15.3209	11.9256	11.9905	biological regulation;catabolic process;cellular catabolic process;cellular component organization;cellular component organization or biogenesis;cellular macromolecule catabolic process;cellular macromolecule metabolic process;cellular membrane organization;cellular metabolic process;cellular process;cellular protein catabolic process;cellular protein metabolic process;developmental process;macro…	adenyl nucleotide binding;adenyl ribonucleotide binding;ATP binding;ATPase activity;ATPase activity, coupled;ATP-dependent peptidase activity;binding;catalytic activity;cation binding;endopeptidase activity;hydrolase activity;hydrolase activity, acting on acid anhydrides;hydrolase activity, acting on acid anhydrides, in phosphorus-containing anhydrides;ion binding;metal ion binding;metalloendopep…	cell part;chloroplast;chloroplast envelope;chloroplast part;chloroplast thylakoid;chloroplast thylakoid membrane;cytoplasmic part;envelope;integral to membrane;intracellular membrane-bounded organelle;intracellular organelle;intracellular organelle part;intracellular part;intrinsic to membrane;membrane;membrane part;membrane-bounded organelle;organelle;organelle envelope;organelle part;organelle …		At2g30950;FTSH2	AT2G30950		+	+	+	+	+	+	+	+	Abc1k1 RL_Abc1k1 NL;Abc1k1 RL_Col RL;Col RL_Col NL;Var2 NL_Abc1k1 NL;Var2 NL_Col NL;Var2 RL_Abc1k1 RL;Var2 RL_Col RL;Var2 RL_Var2 NL	26	26	27	25	25	22	16	11	28	27	27	27	27	25	18	15	26	26
9.38478	9.46843	9.44445	9.74402	9.78374	9.72066	9.42567	9.43391	9.52987	9.65255	9.67611	9.64926	9.67563	9.91777	9.8005	9.82218		carboxypeptidase activity;catalytic activity;exopeptidase activity;hydrolase activity;peptidase activity;peptidase activity, acting on L-amino acid peptides;serine hydrolase activity;serine-type carboxypeptidase activity;serine-type exopeptidase activity;serine-type peptidase activity	cell part;cell wall;external encapsulating structure;extracellular region;plant-type cell wall		At2g22970;SCPL11	AT2G22970									+	Var2 RL_Var2 NL	4	4	4	4	4	4	4	4	4	4	4	4	4	4	4	4	4	4
10.1803	10.2669	10.7011	9.89999	9.92676	10.4773	10.3622	10.237	10.2477	10.0434	10.5495	10.185	10.223	10.3893	10.0479	10.2597	defense response;defense response to fungus;multi-organism process;response to biotic stimulus;response to fungus;response to other organism;response to stimulus;response to stress	binding;cation binding;ion binding;metal ion binding	cell part;membrane	Protein processing in endoplasmic reticulum	At2g01650	AT2G01650											5	6	5	6	6	6	6	6	6	6	6	6	6	6	6	6	5	6
7.69151	7.70386	8.417	7.81448	6.97886	8.2395	7.74908	8.14429	8.32368	8.03432	8.42721	8.2066	7.87531	8.28469	8.08304	8.24684	cellular component organization;cellular component organization at cellular level;cellular component organization or biogenesis;cellular component organization or biogenesis at cellular level;cellular membrane fusion;cellular membrane organization;cellular process;endosome transport;ER to Golgi vesicle-mediated transport;establishment of localization;establishment of localization in cell;establis…	binding;protein binding;SNAP receptor activity;SNARE binding	cell part;coated vesicle membrane;cytoplasmic part;cytoplasmic vesicle membrane;cytoplasmic vesicle part;endoplasmic reticulum membrane;endoplasmic reticulum part;endosomal part;endosome membrane;ER to Golgi transport vesicle membrane;Golgi apparatus;Golgi apparatus part;Golgi membrane;integral to membrane;intracellular membrane-bounded organelle;intracellular organelle;intracellular organelle pa…	SNARE interactions in vesicular transport	At2g36900;MEMB11	AT2G36900											3	3	3	3	2	3	3	3	3	3	3	3	3	3	3	3	3	3
7.45526	6.51396	7.4783	6.34864	7.7747	7.13598	6.36547	6.41397	5.78177	6.50869	6.79873	6.58443	5.02314	5.44696	5.24374	5.87683	biological regulation;cell surface receptor linked signaling pathway;cellular macromolecule metabolic process;cellular metabolic process;cellular process;cellular protein metabolic process;cellular response to chemical stimulus;cellular response to endogenous stimulus;cellular response to hormone stimulus;cellular response to organic substance;cellular response to stimulus;enzyme linked receptor …	adenyl nucleotide binding;adenyl ribonucleotide binding;ATP binding;binding;catalytic activity;enzyme binding;kinase activity;molecular transducer activity;nucleotide binding;peptide binding;peptide receptor activity;phosphotransferase activity, alcohol group as acceptor;protein binding;protein kinase activity;protein serine/threonine kinase activity;purine nucleotide binding;purine ribonucleosid…	cell junction;cell part;cell-cell junction;integral to membrane;intrinsic to membrane;membrane;membrane part;plasma membrane;plasmodesma		At2g27060	AT2G27060											2	2	2	2	1	2	2	2	2	2	2	2	2	2	2	1	2	2
9.39277	9.15724	9.35861	9.30693	8.86532	9.4727	9.46883	9.06074	9.27289	9.14636	9.54101	9.10357	9.21038	9.29726	8.76794	9.16191	cation transport;cellular process;establishment of localization;hypoxanthine transport;ion transport;nitrogen compound transport;nucleobase transport;nucleobase-containing compound transport;purine base transport;purine-containing compound transmembrane transport;transmembrane transport;transport	active transmembrane transporter activity;adenine transmembrane transporter activity;cation transmembrane transporter activity;guanine transmembrane transporter activity;ion transmembrane transporter activity;nucleobase transmembrane transporter activity;nucleobase-containing compound transmembrane transporter activity;purine base transmembrane transporter activity;pyrimidine base transmembrane t…	cell part;integral to membrane;intrinsic to membrane;membrane;membrane part;plasma membrane		At2g27810;NAT12	AT2G27810											5	5	5	5	5	5	5	5	5	4	5	5	5	5	5	5	5	5
10.6945	10.6919	10.8572	10.821	10.7518	10.7756	10.6993	10.7233	10.7559	10.6525	10.8864	10.678	10.7236	10.6812	10.5019	10.6832	cellular macromolecule metabolic process;cellular metabolic process;cellular nitrogen compound metabolic process;cellular process;macromolecule metabolic process;metabolic process;nitrogen compound metabolic process;nucleic acid metabolic process;nucleobase-containing compound metabolic process;primary metabolic process;RNA metabolic process;RNA processing	adenyl nucleotide binding;adenyl ribonucleotide binding;ATP binding;ATPase activity;ATPase activity, coupled;ATP-dependent helicase activity;ATP-dependent RNA helicase activity;binding;catalytic activity;helicase activity;hydrolase activity;hydrolase activity, acting on acid anhydrides;hydrolase activity, acting on acid anhydrides, in phosphorus-containing anhydrides;nucleoside-triphosphatase act…	cell part;cytoplasmic part;intracellular membrane-bounded organelle;intracellular organelle;intracellular part;membrane-bounded organelle;mitochondrion;nucleus;organelle	RNA degradation	At2g35920	AT2G35920								+		Abc1k1 RL_Abc1k1 NL	11	11	11	11	11	9	12	11	12	12	11	12	11	11	11	12	11	11
13.0022	12.8597	12.8711	12.8523	12.9389	12.8845	12.9504	12.823	11.678	11.7753	11.9783	11.4158	11.3155	11.3508	11.1897	11.0911	carboxylic acid metabolic process;cellular aromatic compound metabolic process;cellular ketone metabolic process;cellular metabolic process;cellular process;metabolic process;monocarboxylic acid metabolic process;organic acid metabolic process;oxoacid metabolic process;salicylic acid metabolic process;small molecule metabolic process	carboxylic ester hydrolase activity;catalytic activity;hydrolase activity;hydrolase activity, acting on ester bonds;methyl indole-3-acetate esterase activity;methyl jasmonate esterase activity;methyl salicylate esterase activity		Indole alkaloid biosynthesis	At2g23600;MES2	AT2G23600				+			+	+	+	Abc1k1 RL_Abc1k1 NL;Abc1k1 RL_Col RL;Col RL_Col NL;Var2 RL_Var2 NL	10	10	9	9	8	9	9	9	10	10	8	11	10	10	10	11	10	10
12.5015	12.4111	12.4378	12.3813	12.3773	12.3346	12.4499	12.5295	12.1276	12.0985	11.9046	11.9188	11.7756	11.797	11.8927	11.7047	biosynthetic process;cellular biosynthetic process;cellular metabolic compound salvage;cellular metabolic process;cellular nitrogen compound biosynthetic process;cellular nitrogen compound metabolic process;cellular process;coenzyme biosynthetic process;coenzyme metabolic process;cofactor biosynthetic process;cofactor metabolic process;heterocycle biosynthetic process;heterocycle metabolic proces…	catalytic activity;ligase activity;nicotinate phosphoribosyltransferase activity;nicotinate-nucleotide diphosphorylase (carboxylating) activity;transferase activity;transferase activity, transferring glycosyl groups;transferase activity, transferring pentosyl groups		Nicotinate and nicotinamide metabolism	At2g23420	AT2G23420							+	+	+	Abc1k1 RL_Abc1k1 NL;Col RL_Col NL;Var2 RL_Var2 NL	10	11	10	10	11	11	11	11	11	11	10	11	11	11	11	10	10	11
NaN	6.00207	NaN	NaN	5.8193	NaN	NaN	NaN	NaN	NaN	NaN	5.50582	6.16214	5.86444	5.98358	NaN		adenyl nucleotide binding;adenyl ribonucleotide binding;ATP binding;binding;catalytic activity;DNA binding;helicase activity;hydrolase activity;hydrolase activity, acting on acid anhydrides;hydrolase activity, acting on acid anhydrides, in phosphorus-containing anhydrides;nucleic acid binding;nucleoside-triphosphatase activity;nucleotide binding;purine nucleotide binding;purine ribonucleoside tri…			At2g44980	AT2G44980											0	1	0	0	1	0	0	0	0	0	0	1	1	1	1	0	0	1
11.0708	10.9582	11.2572	11.062	11.0718	11.0985	11.0563	11.2716	10.2697	10.7517	10.4891	10.3773	10.3208	10.7723	10.4836	10.8587					At2g34310	AT2G34310								+		Abc1k1 RL_Abc1k1 NL	7	7	7	7	7	7	7	7	7	7	7	7	7	7	7	7	7	7
9.87909	9.70328	10.2018	10.1601	10.3088	10.6285	9.81099	9.81339	10.1401	10.1616	10.1543	10.5842	10.466	10.8313	10.4801	10.5997		carboxypeptidase activity;catalytic activity;exopeptidase activity;hydrolase activity;peptidase activity;peptidase activity, acting on L-amino acid peptides;serine hydrolase activity;serine-type carboxypeptidase activity;serine-type exopeptidase activity;serine-type peptidase activity	extracellular region		At2g12480;SCPL43	AT2G12480					+				+	Var2 RL_Col RL;Var2 RL_Var2 NL	1	2	2	2	2	2	3	2	2	3	2	3	3	2	3	3	1	2
10.7791	10.3429	10.7078	10.5771	10.3568	10.8434	10.7064	10.6301	10.3787	10.3066	10.1649	10.3145	10.3518	10.4999	10.1115	10.1292	1,3-beta-D-glucan biosynthetic process;1,3-beta-D-glucan metabolic process;beta-glucan biosynthetic process;beta-glucan metabolic process;biological regulation;biosynthetic process;carbohydrate biosynthetic process;carbohydrate metabolic process;cell wall organization;cell wall organization or biogenesis;cellular biosynthetic process;cellular carbohydrate biosynthetic process;cellular carbohydrat…	1,3-beta-D-glucan synthase activity;catalytic activity;glucosyltransferase activity;transferase activity;transferase activity, transferring glycosyl groups;transferase activity, transferring hexosyl groups;UDP-glucosyltransferase activity;UDP-glycosyltransferase activity	1,3-beta-D-glucan synthase complex;cell part;integral to membrane;intrinsic to membrane;macromolecular complex;membrane part;plasma membrane part;protein complex		At2g31960;CALS2	AT2G31960									+	Var2 RL_Var2 NL	4	3	4	4	4	4	4	4	4	4	4	4	4	4	4	4	4	3
NaN	6.07089	NaN	4.88044	6.25535	NaN	NaN	7.22863	5.08168	5.61655	5.87202	5.56359	NaN	NaN	5.24025	5.96191	abscisic acid mediated signaling pathway;aging;biological regulation;cellular macromolecule metabolic process;cellular metabolic process;cellular process;cellular protein metabolic process;cellular response to abscisic acid stimulus;cellular response to chemical stimulus;cellular response to endogenous stimulus;cellular response to hormone stimulus;cellular response to organic substance;cellular …	adenyl nucleotide binding;adenyl ribonucleotide binding;ATP binding;binding;calcium ion binding;calcium-dependent protein kinase activity;calcium-dependent protein serine/threonine kinase activity;calmodulin binding;calmodulin-dependent protein kinase activity;catalytic activity;cation binding;ion binding;kinase activity;metal ion binding;nucleotide binding;phosphotransferase activity, alcohol gr…	cell part;cytoplasm;intracellular membrane-bounded organelle;intracellular organelle;intracellular part;membrane;membrane-bounded organelle;nucleus;organelle;plasma membrane		At2g46700;CRK3	AT2G46700											0	1	0	1	1	0	0	1	1	1	1	1	0	0	1	1	0	1
8.38431	8.43427	8.64542	8.35648	8.11759	8.41196	8.33094	8.18899	8.25222	7.92603	7.74638	8.34024	8.04497	8.16852	8.11025	8.15665					At2g46560	AT2G46560											7	8	6	5	6	5	6	6	7	8	5	7	8	7	6	6	7	8
9.54559	9.44176	9.24966	9.20179	9.08081	9.09319	9.2943	9.5166	9.87106	9.74877	9.60809	9.38612	9.52405	9.03864	9.0465	8.91541	anatomical structure development;auxin efflux;auxin homeostasis;auxin mediated signaling pathway;auxin polar transport;auxin transport;biological regulation;cellular process;cellular response to auxin stimulus;cellular response to chemical stimulus;cellular response to endogenous stimulus;cellular response to hormone stimulus;cellular response to organic substance;cellular response to stimulus;ch…	auxin efflux transmembrane transporter activity;auxin transmembrane transporter activity;efflux transmembrane transporter activity;substrate-specific transmembrane transporter activity;substrate-specific transporter activity;transmembrane transporter activity;transporter activity	cell part;cytoplasmic part;endoplasmic reticulum;integral to membrane;intracellular membrane-bounded organelle;intracellular organelle;intracellular part;intrinsic to membrane;membrane;membrane part;membrane-bounded organelle;organelle;plasma membrane		At2g01420	AT2G01420					+				+	Var2 RL_Col RL;Var2 RL_Var2 NL	4	3	3	4	4	3	4	3	4	4	4	5	5	4	5	4	4	3
10.1746	10.2013	10.4068	10.1834	9.87317	10.156	10.2656	10.1518	10.2257	10.1842	10.2822	9.89909	9.78174	9.95089	9.85216	10.0941	cellular macromolecule metabolic process;cellular metabolic process;cellular process;cellular protein metabolic process;establishment of localization;establishment of protein localization;macromolecule metabolic process;membrane docking;metabolic process;primary metabolic process;protein maturation;protein metabolic process;protein processing;protein transport;transport;vacuolar protein processin…		cell part;cytoplasmic part;endoplasmic reticulum membrane;endoplasmic reticulum part;intracellular organelle part;intracellular part;membrane;membrane part;organelle membrane;organelle part		At2g42700	AT2G42700				+						Abc1k1 RL_Col RL	8	8	8	8	8	7	8	8	8	8	8	8	8	7	8	8	8	8
16.3281	16.1569	16.1721	16.0785	16.0971	16.1263	16.019	15.9563	16.3186	16.1967	16.4823	16.1636	16.2997	15.8825	16.0641	15.711	biosynthetic process;cellular biosynthetic process;cellular macromolecule biosynthetic process;cellular macromolecule metabolic process;cellular metabolic process;cellular process;cellular protein metabolic process;macromolecule biosynthetic process;macromolecule metabolic process;metabolic process;primary metabolic process;protein metabolic process;translation	structural constituent of ribosome;structural molecule activity	cell part;cytoplasmic part;cytosol;cytosolic large ribosomal subunit;cytosolic part;cytosolic ribosome;intracellular non-membrane-bounded organelle;intracellular organelle;intracellular organelle part;intracellular part;large ribosomal subunit;macromolecular complex;membrane;non-membrane-bounded organelle;organelle;organelle membrane;organelle part;plasma membrane;ribonucleoprotein complex;riboso…	Ribosome	At2g34480;RPL18AB	AT2G34480											10	11	11	11	11	11	11	11	11	11	11	11	11	11	11	11	10	11
13.4488	13.4154	13.4709	13.4917	13.3688	13.4944	13.436	13.4746	13.4295	13.3855	13.3281	13.47	13.4758	13.4118	13.4755	13.4583	biological regulation;cellular macromolecule metabolic process;cellular metabolic process;cellular process;cellular protein metabolic process;cellular response to abiotic stimulus;cellular response to light stimulus;cellular response to radiation;cellular response to red or far red light;cellular response to stimulus;chloroplast-nucleus signaling pathway;dephosphorylation;establishment of localiz…	binding;catalytic activity;cation binding;hydrolase activity;hydrolase activity, acting on ester bonds;ion binding;metal ion binding;phosphatase activity;phosphoprotein phosphatase activity;phosphoric ester hydrolase activity;protein serine/threonine phosphatase activity;tetrapyrrole binding	cell junction;cell part;cell-cell junction;cytoplasm;cytoplasmic part;cytosol;endoplasmic reticulum part;envelope;integral to endoplasmic reticulum membrane;integral to membrane;integral to organelle membrane;intracellular membrane-bounded organelle;intracellular organelle;intracellular organelle part;intracellular part;intrinsic to endoplasmic reticulum membrane;intrinsic to membrane;intrinsic t…	MAPK signaling pathway	At2g42810;PAPP5	AT2G42810											21	21	19	19	20	17	20	20	21	21	20	21	21	19	21	21	21	21
11.1368	11.0249	10.8917	11.1293	10.8009	10.6598	10.7065	10.8515	10.7914	10.7589	10.8884	10.8329	10.488	10.7498	10.7705	10.8326					At2g18770	AT2G18770											6	6	6	6	5	6	6	6	6	6	5	6	6	6	6	6	6	6
5.17994	3.06498	NaN	4.3338	3.8265	5.25884	5.34413	4.82704	5.67051	3.94131	2.94233	4.92146	5.07751	4.94604	5.49697	5.39733	attachment of peroxisome to chloroplast;biosynthetic process;carboxylic acid catabolic process;carboxylic acid metabolic process;catabolic process;cellular biosynthetic process;cellular catabolic process;cellular component organization;cellular component organization at cellular level;cellular component organization or biogenesis;cellular component organization or biogenesis at cellular level;cel…	acid-amino acid ligase activity;binding;catalytic activity;cation binding;ion binding;ligase activity;ligase activity, forming carbon-nitrogen bonds;metal ion binding;small conjugating protein ligase activity;transition metal ion binding;ubiquitin-protein ligase activity;zinc ion binding	cell part;cytoplasmic part;cytosol;integral to membrane;integral to organelle membrane;integral to peroxisomal membrane;intracellular membrane-bounded organelle;intracellular organelle;intracellular organelle part;intracellular part;intrinsic to membrane;intrinsic to organelle membrane;intrinsic to peroxisomal membrane;membrane part;membrane-bounded organelle;microbody;microbody part;organelle;or…	Peroxisome	At2g26350;PEX10	AT2G26350											2	2	0	1	2	1	1	2	2	2	2	2	2	2	2	2	2	2
NaN	NaN	NaN	NaN	NaN	NaN	NaN	NaN	7.19356	NaN	7.65035	7.58046	8.11706	7.51622	7.44709	8.09618		binding;calcium ion binding;cation binding;ion binding;metal ion binding			At2g34020	AT2G34020								+	+	Abc1k1 RL_Abc1k1 NL;Var2 RL_Var2 NL	0	0	0	0	0	0	0	0	1	0	1	2	2	1	2	1	0	0
7.96506	8.0146	8.39584	7.8753	7.72704	8.18741	7.77939	8.02716	8.19817	7.68206	7.46488	7.55985	7.29033	7.46482	7.44602	7.88202	biological regulation;cation transport;cellular chemical homeostasis;cellular homeostasis;cellular ion homeostasis;cellular potassium ion transport;cellular process;chemical homeostasis;establishment of localization;homeostatic process;ion homeostasis;ion transmembrane transport;ion transport;metal ion transport;monovalent inorganic cation transport;potassium ion transmembrane transport;potassium…	adenyl nucleotide binding;adenyl ribonucleotide binding;AMP binding;binding;cAMP binding;cation channel activity;cation transmembrane transporter activity;cGMP binding;channel activity;cyclic nucleotide binding;cyclic nucleotide-gated ion channel activity;gated channel activity;GMP binding;guanyl nucleotide binding;guanyl ribonucleotide binding;intracellular cGMP activated cation channel activity…	cell part;cell periphery;integral to membrane;integral to plasma membrane;intrinsic to membrane;intrinsic to plasma membrane;membrane;membrane part;plasma membrane;plasma membrane part	Plant-pathogen interaction	At2g23980;At4g30560;CNGC6;CNGC9	AT2G23980;AT4G30560											1	2	2	2	2	2	2	2	2	2	2	2	2	2	2	2	1	2
9.68828	9.98064	9.29569	10.1367	9.84346	9.16014	9.5546	9.7374	9.69068	9.03915	9.31417	9.13382	8.2597	9.28494	7.8775	9.05275	biological regulation;brassinosteroid metabolic process;hormone metabolic process;lipid metabolic process;metabolic process;phytosteroid metabolic process;primary metabolic process;regulation of biological process;regulation of biological quality;regulation of biosynthetic process;regulation of brassinosteroid biosynthetic process;regulation of cellular biosynthetic process;regulation of cellular…	binding;catalytic activity;coenzyme binding;cofactor binding	cell part;cytoplasm;intracellular part		At2g45400	AT2G45400											2	3	2	3	2	2	3	2	3	2	1	3	2	2	2	3	2	3
7.48091	7.04033	8.06599	7.57497	7.67987	8.26626	8.13222	8.20529	7.9468	7.96075	8.41308	7.57764	7.75377	7.89089	7.90869	7.95112	5-formyltetrahydrofolate transport;amide transport;amine transport;amino acid transport;carboxylic acid transport;cofactor transport;dicarboxylic acid transport;drug transport;establishment of localization;folic acid transport;methotrexate transport;nitrogen compound transport;organic acid transport;organic substance transport;transport;vitamin transport	5-formyltetrahydrofolate transporter activity;cofactor transporter activity;drug transmembrane transporter activity;folic acid transporter activity;methotrexate transporter activity;transmembrane transporter activity;transporter activity;vitamin transporter activity	cell part;chloroplast envelope;chloroplast membrane;chloroplast part;cytoplasmic part;envelope;integral to membrane;intracellular organelle part;intracellular part;intrinsic to membrane;membrane;membrane part;organelle envelope;organelle membrane;organelle part;plastid envelope;plastid membrane;plastid part		At2g32040	AT2G32040									+	Var2 RL_Var2 NL	1	1	1	1	1	1	1	1	1	1	1	1	1	1	1	1	1	1
6.98281	6.68524	7.0783	6.55384	6.44804	6.71577	6.69048	6.48242	5.65188	NaN	6.28485	NaN	NaN	NaN	NaN	NaN		catalytic activity;oxidoreductase activity		Tropane, piperidine and pyridine alkaloid biosynthesis	At2g29320	AT2G29320									+	Var2 RL_Var2 NL	1	1	1	1	1	1	1	1	1	0	1	0	0	0	0	0	1	1
8.68101	8.7604	8.33746	8.39459	8.69889	8.41536	8.4499	8.55223	8.09682	8.55901	7.2688	8.1216	8.39572	8.27926	8.1325	8.43765	cell death;cellular metabolic process;cellular process;cellular response to stimulus;cellular response to stress;death;defense response;dephosphorylation;host programmed cell death induced by symbiont;immune response;immune system process;innate immune response;metabolic process;phosphate-containing compound metabolic process;phosphorus metabolic process;plant-type hypersensitive response;program…	catalytic activity;hydrolase activity;hydrolase activity, acting on ester bonds;phosphatase activity;phosphatidate phosphatase activity;phosphoric ester hydrolase activity	cell part;integral to membrane;integral to plasma membrane;intrinsic to membrane;intrinsic to plasma membrane;membrane;membrane part;plasma membrane;plasma membrane part		At2g01180;LPP1	AT2G01180											3	3	3	3	3	3	3	3	3	3	2	3	3	3	3	3	3	3
7.41285	7.56356	7.58399	7.0719	7.00411	7.28677	6.93659	6.84835	7.21335	7.30809	7.2381	6.59577	7.21634	7.35455	7.4649	6.84539	biological regulation;defense response;defense response to bacterium;multi-organism process;negative regulation of catalytic activity;negative regulation of hydrolase activity;negative regulation of molecular function;negative regulation of peptidase activity;regulation of biological process;regulation of catalytic activity;regulation of hydrolase activity;regulation of metabolic process;regulati…	enzyme inhibitor activity;enzyme regulator activity;peptidase inhibitor activity;peptidase regulator activity	cell part;intracellular membrane-bounded organelle;intracellular organelle;intracellular part;membrane;membrane-bounded organelle;nucleus;organelle;plasma membrane		At2g43120;PRN2	AT2G43120											2	2	2	2	2	2	2	2	2	2	2	2	2	2	2	2	2	2
8.05738	8.19054	8.03419	8.05557	8.33949	8.24584	8.25589	8.12217	8.11288	8.22009	8.05221	8.1466	8.07062	8.23636	8.59466	8.70372	biological regulation;cellular macromolecule metabolic process;cellular metabolic process;cellular process;cellular protein metabolic process;macromolecule metabolic process;macromolecule modification;metabolic process;primary metabolic process;protein metabolic process;protein modification by small protein conjugation;protein modification by small protein conjugation or removal;protein modificat…	acid-amino acid ligase activity;binding;catalytic activity;cation binding;ion binding;ligase activity;ligase activity, forming carbon-nitrogen bonds;metal ion binding;protein binding;protein dimerization activity;protein heterodimerization activity;small conjugating protein binding;small conjugating protein ligase activity;transition metal ion binding;ubiquitin binding;ubiquitin-protein ligase ac…	cell part;intracellular part;macromolecular complex;protein complex;ubiquitin ligase complex		At2g42160	AT2G42160					+				+	Var2 RL_Col RL;Var2 RL_Var2 NL	3	3	3	3	3	3	3	3	3	3	3	3	3	3	3	3	3	3
8.17742	8.3124	8.18632	8.45739	8.5097	8.24705	8.32042	8.38003	8.42738	8.19159	8.16836	8.51087	8.12456	8.1982	7.99646	8.18136	biological regulation;biosynthetic process;cation homeostasis;cell communication;cell growth;cellular biosynthetic process;cellular component organization;cellular component organization at cellular level;cellular component organization or biogenesis;cellular component organization or biogenesis at cellular level;cellular macromolecule biosynthetic process;cellular macromolecule metabolic process…	binding;cation binding;ion binding;metal ion binding;transition metal ion binding;zinc ion binding	cell part;cytoplasmic part;cytosol;intracellular membrane-bounded organelle;intracellular organelle;intracellular part;membrane-bounded organelle;nucleus;organelle		AL6;At2g02470	AT2G02470											4	4	4	4	4	4	4	4	4	4	4	4	4	4	4	4	4	4
9.25602	9.33678	9.68521	9.22375	9.05182	9.49477	9.61819	9.36519	9.29901	9.12302	9.52662	9.24127	9.21814	9.41672	9.11404	9.22123	cellular process;establishment of localization;establishment of localization in cell;establishment of protein localization;intracellular protein transport;intracellular transport;protein transport;transport;vesicle-mediated transport		AP-type membrane coat adaptor complex;cell part;clathrin adaptor complex;cytoplasmic part;cytoplasmic vesicle membrane;cytoplasmic vesicle part;intracellular organelle part;intracellular part;macromolecular complex;membrane;membrane part;organelle membrane;organelle part;protein complex;vesicle membrane		AP5M;At2g20790	AT2G20790											3	4	3	4	4	4	4	4	4	4	4	4	4	4	4	4	3	4
8.07584	7.85759	7.02185	7.41872	6.45479	7.04479	7.20458	7.00933	7.44847	7.92507	8.01563	7.69874	7.72778	6.62864	7.37995	8.00149	alcohol metabolic process;aromatic compound biosynthetic process;biosynthetic process;carbohydrate metabolic process;carboxylic acid metabolic process;cellular aromatic compound metabolic process;cellular biosynthetic process;cellular carbohydrate metabolic process;cellular glucuronidation;cellular ketone metabolic process;cellular metabolic process;cellular process;flavonoid biosynthetic process…	catalytic activity;glucosyltransferase activity;quercetin 3-O-glucosyltransferase activity;quercetin 7-O-glucosyltransferase activity;transferase activity;transferase activity, transferring glycosyl groups;transferase activity, transferring hexosyl groups;UDP-glucosyltransferase activity;UDP-glycosyltransferase activity	cell part;intracellular membrane-bounded organelle;intracellular organelle;intracellular part;membrane-bounded organelle;organelle		At2g16890;UGT90A1	AT2G16890											2	3	2	2	1	3	2	2	3	2	1	3	3	3	3	3	2	3
NaN	NaN	NaN	8.49862	7.06039	NaN	10.3008	NaN	8.90681	8.89344	NaN	8.79905	8.24187	8.50836	8.86976	9.11684	amine biosynthetic process;amine metabolic process;asparagine biosynthetic process;asparagine metabolic process;aspartate family amino acid biosynthetic process;aspartate family amino acid metabolic process;biosynthetic process;carboxylic acid biosynthetic process;carboxylic acid metabolic process;cellular amine metabolic process;cellular amino acid biosynthetic process;cellular amino acid metabo…	asparagine synthase (glutamine-hydrolyzing) activity;carbon-nitrogen ligase activity, with glutamine as amido-N-donor;catalytic activity;ligase activity;ligase activity, forming carbon-nitrogen bonds			At2g03667	AT2G03667											0	0	0	1	1	0	3	0	2	3	0	3	1	3	3	3	0	0
NaN	6.44343	5.89941	4.59522	NaN	6.6034	5.82482	6.22427	6.00724	5.51093	6.28643	5.48317	5.70747	4.98147	5.7492	4.825					At2g25660	AT2G25660											0	2	1	2	0	2	2	2	1	2	3	3	3	2	1	2	0	2
7.30727	7.07143	6.07618	6.01142	7.02875	5.94155	7.2043	6.90521	6.91098	7.36013	6.26101	6.89578	6.57159	6.29573	6.96131	7.03395					At2g24170	AT2G24170											2	2	2	2	1	1	2	2	2	2	2	2	2	2	2	2	2	2
9.30241	9.28611	9.2718	9.3526	9.11026	9.16168	8.36255	7.92841	8.53684	9.02992	8.92797	8.24955	8.47952	8.31165	7.73095	7.00523	carbohydrate transmembrane transport;carbohydrate transport;cation transport;cellular process;divalent inorganic cation transport;divalent metal ion transport;establishment of localization;glucose import;glucose transport;hexose transmembrane transport;hexose transport;hydrogen transport;ion transport;metal ion transport;monosaccharide transport;monovalent inorganic cation transport;organic subst…	active transmembrane transporter activity;carbohydrate transmembrane transporter activity;cation transmembrane transporter activity;cation:sugar symporter activity;glucose transmembrane transporter activity;hexose transmembrane transporter activity;ion transmembrane transporter activity;monosaccharide transmembrane transporter activity;secondary active transmembrane transporter activity;solute:ca…	cell part;chloroplast;cytoplasmic part;integral to membrane;integral to plasma membrane;intracellular membrane-bounded organelle;intracellular organelle;intracellular organelle part;intracellular part;intrinsic to membrane;intrinsic to plasma membrane;membrane;membrane part;membrane-bounded organelle;organelle;organelle membrane;organelle part;plant-type vacuole membrane;plasma membrane part;plas…		At2g48020	AT2G48020								+		Abc1k1 RL_Abc1k1 NL	4	3	3	3	3	2	3	2	4	3	3	4	3	1	3	2	4	3
10.179	10.3041	10.4238	10.5096	10.3673	10.4531	10.3289	10.2345	10.8871	10.7818	10.6792	11.2125	11.2217	11.1656	11.0389	11.0451					At2g17033	AT2G17033				+			+	+	+	Abc1k1 RL_Abc1k1 NL;Abc1k1 RL_Col RL;Col RL_Col NL;Var2 RL_Var2 NL	8	7	7	7	8	7	8	7	8	7	8	8	7	7	8	7	8	7
NaN	4.00563	NaN	4.22425	5.41267	4.74254	NaN	5.29068	5.97072	5.16514	5.80498	5.38433	5.13691	5.33225	5.03408	5.55917			cell part;cytoplasmic part;intracellular membrane-bounded organelle;intracellular organelle;intracellular part;membrane-bounded organelle;mitochondrion;organelle		At2g45250	AT2G45250											0	1	0	1	1	1	0	1	1	1	1	1	1	1	1	1	0	1
10.4518	10.6852	10.4802	10.4447	10.4137	10.4756	10.3354	10.4573	10.7311	10.6342	10.6428	10.5902	10.5875	10.7843	10.6575	10.844	biological regulation;cell redox homeostasis;cellular homeostasis;cellular macromolecule metabolic process;cellular metabolic process;cellular process;cellular protein metabolic process;homeostatic process;macromolecule metabolic process;metabolic process;primary metabolic process;protein folding;protein metabolic process;regulation of biological process;regulation of biological quality;regulatio…	catalytic activity;flavin-linked sulfhydryl oxidase activity;intramolecular oxidoreductase activity;intramolecular oxidoreductase activity, interconverting keto- and enol-groups;intramolecular oxidoreductase activity, transposing S-S bonds;isomerase activity;oxidoreductase activity;oxidoreductase activity, acting on a sulfur group of donors;oxidoreductase activity, acting on a sulfur group of don…	cell part;cytoplasmic part;endosome;extracellular region part;extracellular space;Golgi apparatus;Golgi apparatus part;integral to Golgi membrane;integral to membrane;integral to organelle membrane;intracellular membrane-bounded organelle;intracellular organelle;intracellular organelle part;intracellular part;intrinsic to Golgi membrane;intrinsic to membrane;intrinsic to organelle membrane;membra…		At2g01270;QSOX2	AT2G01270											9	9	9	9	9	8	9	9	9	9	9	9	9	9	9	9	9	9
9.81095	10.3315	10.5508	10.024	9.94707	10.4167	10.0757	10.0941	10.05	10.2074	10.4615	9.88369	9.80773	10.1086	9.91677	9.82817			cell part;chloroplast;cytoplasmic part;intracellular membrane-bounded organelle;intracellular organelle;intracellular part;membrane-bounded organelle;organelle;plastid		At2g37080;ICR2	AT2G37080									+	Var2 RL_Var2 NL	8	10	8	10	10	10	10	10	10	10	9	10	10	10	11	10	8	10
10.7889	10.6075	10.9056	10.8561	10.8234	11.0264	10.7156	10.7309	10.9245	10.9032	11.0476	10.7559	10.8968	10.8464	10.6811	10.675		active transmembrane transporter activity;adenyl nucleotide binding;adenyl ribonucleotide binding;ATP binding;ATPase activity;ATPase activity, coupled;ATPase activity, coupled to movement of substances;ATPase activity, coupled to transmembrane movement of substances;binding;catalytic activity;hydrolase activity;hydrolase activity, acting on acid anhydrides;hydrolase activity, acting on acid anhyd…	cell junction;cell part;cell-cell junction;integral to membrane;intracellular membrane-bounded organelle;intracellular organelle;intracellular part;intrinsic to membrane;membrane;membrane part;membrane-bounded organelle;nucleus;organelle;plasma membrane;plasmodesma		ABCB6;At2g39480	AT2G39480									+	Var2 RL_Var2 NL	9	9	9	9	9	9	9	9	10	10	10	10	10	10	10	9	9	9
8.04359	8.49434	8.18898	7.87133	7.72278	8.04009	7.49269	7.9442	9.25418	9.20414	9.19199	9.06453	8.99172	9.02966	9.27328	9.34695					At2g30500	AT2G30500				+			+	+	+	Abc1k1 RL_Abc1k1 NL;Abc1k1 RL_Col RL;Col RL_Col NL;Var2 RL_Var2 NL	5	6	5	6	5	5	5	5	7	7	7	7	7	7	7	7	5	6
10.2912	10.3344	10.2712	10.2066	10.0956	10.2664	10.0841	10.0141	10.1232	10.0367	10.4072	10.0698	10.1945	10.0988	10.1119	9.99891			cell part;cytoplasmic part;intracellular membrane-bounded organelle;intracellular organelle;intracellular part;membrane-bounded organelle;mitochondrion;organelle		At2g23370	AT2G23370											2	2	2	2	2	2	2	2	2	2	2	2	2	2	2	2	2	2
7.56001	7.45355	8.22288	NaN	8.37767	8.24713	8.24093	7.96275	7.91967	7.9073	8.36178	7.80404	7.97718	8.43594	7.72695	7.56986		protein binding transcription factor activity;RNA polymerase II transcription cofactor activity;RNA polymerase II transcription factor binding transcription factor activity;transcription cofactor activity;transcription factor binding transcription factor activity	cell part;intracellular organelle part;intracellular part;macromolecular complex;mediator complex;nuclear part;nucleoplasm part;organelle part;protein complex		At2g28230;MED20A	AT2G28230											2	2	1	0	2	1	2	1	2	2	2	2	2	2	2	2	2	2
12.0843	11.896	11.9771	11.9425	11.9566	12.2925	11.8995	11.8137	11.6508	11.5716	11.9183	11.6896	11.7602	12.1184	11.8955	11.8246	carbohydrate metabolic process;metabolic process;primary metabolic process	beta-galactosidase activity;binding;carbohydrate binding;catalytic activity;galactosidase activity;hydrolase activity;hydrolase activity, acting on glycosyl bonds;hydrolase activity, hydrolyzing O-glycosyl compounds	apoplast;cell part;cell wall;cytoplasmic part;external encapsulating structure;extracellular region;intracellular membrane-bounded organelle;intracellular organelle;intracellular part;membrane-bounded organelle;organelle;vacuole		At2g28470;BGAL8	AT2G28470											21	21	21	21	21	21	21	21	21	21	21	21	21	21	21	21	21	21
7.14864	7.18961	7.02048	7.1579	7.08615	6.72947	6.96889	7.17207	6.4206	6.23981	6.53658	6.51981	6.45278	6.59678	6.40115	6.82834	actin cytoskeleton organization;actin filament bundle assembly;actin filament capping;actin filament organization;actin filament-based process;biological regulation;cellular component assembly;cellular component assembly at cellular level;cellular component organization;cellular component organization at cellular level;cellular component organization or biogenesis;cellular component organization …		cell part;cytoplasm;cytoskeleton;intracellular non-membrane-bounded organelle;intracellular organelle;intracellular part;non-membrane-bounded organelle;organelle		At2g29890	AT2G29890							+	+		Abc1k1 RL_Abc1k1 NL;Col RL_Col NL	2	2	2	2	2	1	2	1	2	2	1	2	2	1	2	2	2	2
NaN	NaN	NaN	4.37777	NaN	NaN	NaN	NaN	NaN	NaN	NaN	5.2043	4.39302	4.56648	4.85832	4.57228	anatomical structure development;developmental process;organ development;post-embryonic development;post-embryonic organ development;post-embryonic root development;root development		cell part;integral to membrane;intrinsic to membrane;membrane;membrane part;plasma membrane		At2g17780;MCA2	AT2G17780											0	0	0	1	0	0	0	0	0	0	0	1	1	1	1	1	0	0
6.76525	5.99118	7.00107	6.551	6.59052	NaN	6.23249	6.68181	6.80849	7.14049	NaN	6.94431	6.20405	6.4304	6.44322	6.22628		binding;catalytic activity;cation binding;histone methyltransferase activity;histone-lysine N-methyltransferase activity;ion binding;lysine N-methyltransferase activity;metal ion binding;methyltransferase activity;N-methyltransferase activity;protein methyltransferase activity;protein-lysine N-methyltransferase activity;S-adenosylmethionine-dependent methyltransferase activity;transferase activit…	cell part;chromosome;intracellular membrane-bounded organelle;intracellular non-membrane-bounded organelle;intracellular organelle;intracellular part;membrane-bounded organelle;non-membrane-bounded organelle;nucleus;organelle		At2g23740;At2g23740/At2g23730/At2g23750	AT2G23740											2	2	1	2	2	0	2	2	2	1	0	2	2	2	2	2	2	2
11.4219	11.6548	11.6169	11.5767	11.4134	11.5231	11.4596	11.3942	10.9045	10.8956	11.2184	11.0903	11.211	11.0298	11.2513	11.1991	amine biosynthetic process;amine metabolic process;biosynthetic process;cellular amine metabolic process;cellular biogenic amine biosynthetic process;cellular biogenic amine metabolic process;cellular biosynthetic process;cellular metabolic process;cellular nitrogen compound biosynthetic process;cellular nitrogen compound metabolic process;cellular process;metabolic process;nitrogen compound meta…	catalytic activity;hydrolase activity;hydrolase activity, acting on carbon-nitrogen (but not peptide) bonds;hydrolase activity, acting on carbon-nitrogen (but not peptide) bonds, in linear amides;N-carbamoylputrescine amidase activity			At2g27450;CPA	AT2G27450								+	+	Abc1k1 RL_Abc1k1 NL;Var2 RL_Var2 NL	6	6	6	6	6	5	5	5	5	5	5	6	5	6	6	6	6	6
9.97598	9.71275	10.3912	10.4179	10.3901	10.9153	9.58745	9.44529	8.84001	8.92768	8.78848	8.64797	8.79055	8.96964	8.26265	7.86587					At2g38780	AT2G38780							+	+	+	Abc1k1 RL_Abc1k1 NL;Col RL_Col NL;Var2 RL_Var2 NL	4	5	4	5	5	5	5	5	4	5	4	5	5	5	3	3	4	5
12.0187	11.7505	11.9776	11.9714	11.903	11.8059	11.8273	11.8557	11.5871	11.6559	11.7101	11.6035	11.5277	11.8442	11.4038	11.439	aromatic compound biosynthetic process;biosynthetic process;carboxylic acid biosynthetic process;carboxylic acid metabolic process;cellular aromatic compound metabolic process;cellular biosynthetic process;cellular ketone metabolic process;cellular metabolic process;cellular nitrogen compound biosynthetic process;cellular nitrogen compound metabolic process;cellular process;chlorophyll biosynthet…	carbon-oxygen lyase activity;catalytic activity;hydro-lyase activity;lyase activity;uroporphyrinogen-III synthase activity	cell part;chloroplast;cytoplasmic part;intracellular membrane-bounded organelle;intracellular organelle;intracellular part;membrane-bounded organelle;organelle;plastid	Porphyrin and chlorophyll metabolism	At2g26540;UROS	AT2G26540									+	Var2 RL_Var2 NL	11	12	11	11	11	11	12	11	12	12	12	12	12	12	12	12	11	12
13.4325	13.6058	13.3556	13.478	13.4498	13.2685	13.7373	13.6081	13.5042	13.4867	13.3499	13.6711	13.5763	13.6114	13.88	13.9133	response to chemical stimulus;response to inorganic substance;response to metal ion;response to stimulus;response to zinc ion	catalytic activity;hydrolase activity;transferase activity;transferase activity, transferring acyl groups;transferase activity, transferring acyl groups other than amino-acyl groups	cell part;chloroplast;cytoplasmic part;cytosol;intracellular membrane-bounded organelle;intracellular organelle;intracellular part;membrane-bounded organelle;organelle;plastid	Chlorocyclohexane and chlorobenzene degradation;Fluorobenzoate degradation;Toluene degradation	At2g32520	AT2G32520					+				+	Var2 RL_Col RL;Var2 RL_Var2 NL	8	8	8	8	8	8	8	8	8	8	8	8	8	8	8	8	8	8
9.68794	9.83949	10.0908	10.3648	10.1564	10.5716	9.93033	10.1727	10.0486	9.84302	10.7563	10.4325	9.89537	10.8682	10.2499	10.2189					At2g14880	AT2G14880											8	8	8	8	8	8	8	8	8	7	8	8	8	8	8	8	8	8
10.5352	10.5776	10.9016	10.4449	10.6323	10.693	10.7194	10.6001	10.6856	10.7985	10.8021	10.8981	10.7478	10.7747	10.9809	11.0546	anatomical structure development;biological regulation;cell proliferation;cellular component organization;cellular component organization at cellular level;cellular component organization or biogenesis;cellular component organization or biogenesis at cellular level;cellular process;cellular response to chemical stimulus;cellular response to cytokinin stimulus;cellular response to endogenous stimu…	adenyl nucleotide binding;adenyl ribonucleotide binding;ATP binding;binding;catalytic activity;cation binding;DNA binding;helicase activity;hydrolase activity;hydrolase activity, acting on acid anhydrides;hydrolase activity, acting on acid anhydrides, in phosphorus-containing anhydrides;ion binding;metal ion binding;nucleic acid binding;nucleoside-triphosphatase activity;nucleotide binding;purine…	cell part;intracellular membrane-bounded organelle;intracellular organelle;intracellular part;membrane-bounded organelle;nucleus;organelle		At2g25170	AT2G25170									+	Var2 RL_Var2 NL	15	14	15	14	15	14	14	14	15	15	15	15	15	15	16	16	15	14
9.65422	9.51261	9.61944	9.13017	9.28407	9.33207	8.79937	9.14382	9.5895	9.56164	9.1431	9.10226	9.07869	8.34553	9.10193	9.08052			cell part;integral to membrane;intrinsic to membrane;membrane part		At2g30010;TBL45	AT2G30010											2	3	2	3	2	2	3	2	2	3	3	3	2	2	2	3	2	3
7.33396	7.25263	7.87413	6.99479	7.24284	7.48529	7.30857	7.2595	7.07619	7.30314	7.39357	7.14718	6.88731	7.66255	7.51463	7.43123					At2g37680	AT2G37680									+	Var2 RL_Var2 NL	1	2	2	2	2	2	2	2	2	2	2	2	2	2	2	2	1	2
13.7182	13.6226	13.7387	13.623	13.4761	13.6647	13.463	13.4599	13.4795	13.5209	13.6525	13.3948	13.4325	13.7213	13.5412	13.5858	cellular metabolic process;cellular process;cellular response to chemical stimulus;cellular response to oxidative stress;cellular response to oxygen radical;cellular response to reactive oxygen species;cellular response to stimulus;cellular response to stress;cellular response to superoxide;metabolic process;reactive oxygen species metabolic process;removal of superoxide radicals;response to chem…	antioxidant activity;binding;catalytic activity;coenzyme binding;cofactor binding;flavin adenine dinucleotide binding;oxidoreductase activity;oxidoreductase activity, acting on a sulfur group of donors;oxidoreductase activity, acting on a sulfur group of donors, NAD or NADP as acceptor;oxidoreductase activity, acting on NADH or NADPH;thioredoxin-disulfide reductase activity	cell part;cytoplasmic part;intracellular organelle lumen;intracellular organelle part;intracellular part;membrane-enclosed lumen;mitochondrial matrix;mitochondrial part;organelle lumen;organelle part	Pyrimidine metabolism;Selenocompound metabolism	At2g17420;NTR2	AT2G17420									+	Var2 RL_Var2 NL	11	11	11	11	11	11	11	11	11	11	11	11	11	11	11	11	11	11
10.1622	10.0897	9.98972	9.89484	9.95967	9.68082	9.26751	9.30445	9.74927	9.89482	9.82869	9.97346	9.82639	9.70932	9.75807	9.87097	cellular macromolecule metabolic process;cellular metabolic process;cellular nitrogen compound metabolic process;cellular process;macromolecule metabolic process;metabolic process;mRNA metabolic process;mRNA processing;nitrogen compound metabolic process;nucleic acid metabolic process;nucleobase-containing compound metabolic process;primary metabolic process;RNA metabolic process;RNA processing;R…			mRNA surveillance pathway;RNA transport	At2g29210	AT2G29210									+	Var2 RL_Var2 NL	2	2	2	2	2	2	2	2	2	2	2	2	2	2	2	2	2	2
10.161	10.165	10.0577	10.2624	10.0929	10.2662	10.3456	10.4442	10.348	10.1608	10.2547	10.3404	10.504	10.3817	10.4984	10.6353			cell part;cytoplasmic part;intracellular organelle lumen;intracellular organelle part;intracellular part;membrane-enclosed lumen;mitochondrial matrix;mitochondrial part;organelle lumen;organelle part		At2g41600	AT2G41600											7	7	7	7	6	7	7	7	7	7	7	7	7	7	7	7	7	7
12.688	12.6978	12.917	12.8782	12.7382	12.8699	12.5728	12.4902	12.3778	12.4497	12.6993	12.2606	12.256	12.4049	12.2176	12.1827		active transmembrane transporter activity;adenyl nucleotide binding;adenyl ribonucleotide binding;ATP binding;ATPase activity;ATPase activity, coupled;ATPase activity, coupled to movement of substances;ATPase activity, coupled to transmembrane movement of substances;binding;catalytic activity;drug transmembrane transporter activity;hydrolase activity;hydrolase activity, acting on acid anhydrides;…	cell part;cytoplasmic part;integral to membrane;intracellular membrane-bounded organelle;intracellular organelle;intracellular organelle part;intracellular part;intrinsic to membrane;membrane;membrane part;membrane-bounded organelle;organelle;organelle membrane;organelle part;plant-type vacuole;vacuolar membrane;vacuolar part;vacuole		ABCC2;At2g34660	AT2G34660								+	+	Abc1k1 RL_Abc1k1 NL;Var2 RL_Var2 NL	17	18	17	19	19	19	18	19	19	19	18	16	18	18	18	18	17	18
6.99154	6.93756	7.67134	7.5767	7.36172	7.2764	7.15387	7.30186	7.33909	7.5366	7.79386	7.34955	7.03763	7.49499	7.17992	7.11955		catalytic activity;hydrolase activity			At2g44970	AT2G44970											3	3	3	4	4	3	4	4	4	4	3	4	4	4	4	4	3	3
11.7073	11.654	11.5081	11.6884	11.5567	11.3327	11.6429	11.4983	11.3654	11.3739	11.2715	11.2654	11.1039	10.9509	11.5056	11.3682		catalytic activity;hydrolase activity	cell part;cytoplasmic part;endoplasmic reticulum;intracellular membrane-bounded organelle;intracellular organelle;intracellular part;membrane-bounded organelle;organelle		At2g36290	AT2G36290											10	10	10	10	10	8	10	9	10	10	9	9	9	10	10	10	10	10
5.96967	5.54322	NaN	5.98728	5.45728	NaN	NaN	NaN	6.82615	NaN	NaN	5.22121	5.93508	6.41506	5.96168	5.33886	cellular macromolecule metabolic process;cellular metabolic process;cellular process;cellular protein metabolic process;macromolecule metabolic process;macromolecule modification;metabolic process;primary metabolic process;protein metabolic process;protein modification by small protein conjugation;protein modification by small protein conjugation or removal;protein modification process;protein ub…				At2g30600;At2g30600/At2g30610	AT2G30600											2	2	0	2	1	0	0	0	1	0	0	1	2	2	2	2	2	2
8.53354	8.68593	9.33623	8.6209	8.41543	9.02115	8.63766	8.70278	8.2617	8.61776	8.93153	8.27518	8.10982	8.09684	8.20995	7.91467	amine catabolic process;amine metabolic process;aromatic amino acid family catabolic process;aromatic amino acid family metabolic process;aromatic compound catabolic process;carboxylic acid catabolic process;carboxylic acid metabolic process;catabolic process;cellular amine metabolic process;cellular amino acid catabolic process;cellular amino acid metabolic process;cellular aromatic compound met…	binding;carbon-carbon lyase activity;carboxy-lyase activity;catalytic activity;cofactor binding;lyase activity;pyridoxal phosphate binding;tyrosine decarboxylase activity;vitamin B6 binding;vitamin binding		Isoquinoline alkaloid biosynthesis;Tyrosine metabolism	At2g20340	AT2G20340									+	Var2 RL_Var2 NL	4	4	3	4	4	2	3	4	4	3	4	3	4	4	3	4	4	4
6.50166	5.82347	5.3784	6.58667	5.38566	NaN	6.45815	6.53096	6.9395	6.6837	6.41745	6.68222	6.86551	6.19185	6.74638	6.59428	anatomical structure morphogenesis;anion transport;biological regulation;carbohydrate homeostasis;cell communication;cellular macromolecule metabolic process;cellular metabolic process;cellular process;cellular protein metabolic process;cellular response to abiotic stimulus;cellular response to carbohydrate stimulus;cellular response to chemical stimulus;cellular response to cytokinin stimulus;ce…	binding;catalytic activity;cytokine binding;cytokinin receptor activity;enzyme binding;histidine phosphotransfer kinase activity;hydrolase activity;hydrolase activity, acting on ester bonds;kinase activity;kinase binding;molecular transducer activity;phosphatase activity;phosphoprotein phosphatase activity;phosphoric ester hydrolase activity;phosphotransferase activity, alcohol group as acceptor;…	cell part;cytoplasmic part;endoplasmic reticulum;endoplasmic reticulum membrane;endoplasmic reticulum part;integral to membrane;intracellular membrane-bounded organelle;intracellular organelle;intracellular organelle part;intracellular part;intrinsic to membrane;membrane;membrane part;membrane-bounded organelle;organelle;organelle membrane;organelle part;plasma membrane	Plant hormone signal transduction	AHK4;At2g01830	AT2G01830											2	2	1	2	2	0	2	2	2	3	2	3	3	2	3	2	2	2
6.22237	6.31846	5.43355	6.34366	5.52378	4.63087	6.17552	5.20776	5.70802	5.77921	NaN	NaN	6.40582	5.79687	5.17695	5.96065	cellular macromolecule metabolic process;cellular metabolic process;cellular process;cellular protein metabolic process;macromolecule metabolic process;macromolecule modification;metabolic process;primary metabolic process;protein metabolic process;protein modification by small protein conjugation;protein modification by small protein conjugation or removal;protein modification process;protein ub…	binding;catalytic activity;cation binding;ion binding;ligase activity;metal ion binding;nucleic acid binding;transition metal ion binding;zinc ion binding			ARI7;At2g31510	AT2G31510											1	1	1	1	1	1	1	1	1	1	0	0	1	1	1	1	1	1
9.69032	9.66894	9.59125	9.26685	8.44195	9.39351	8.99175	9.34244	10.0224	10.5573	10.1739	9.73611	9.57262	10.0867	9.76592	10.4724		catalytic activity;hydrolase activity			At2g23550;MES6	AT2G23550											3	3	3	3	3	3	3	3	3	3	3	3	3	3	3	3	3	3
12.4391	12.6458	12.1875	12.6603	12.8035	12.8812	12.6022	12.7374	12.5046	12.5425	12.1143	13.0186	13.2885	13.1148	13.269	13.4487			cell junction;cell part;cell wall;cell-cell junction;external encapsulating structure;plant-type cell wall;plasmodesma		At2g28790	AT2G28790				+				+	+	Abc1k1 RL_Abc1k1 NL;Abc1k1 RL_Col RL;Var2 RL_Var2 NL	14	14	14	14	14	14	14	14	14	14	14	14	14	14	14	14	14	14
10.5083	10.6345	10.8226	10.8116	10.65	10.8726	10.5626	10.6735	10.5602	10.628	10.4824	10.5394	10.3381	10.6864	10.5329	10.6345	metabolic process	binding;carbon-carbon lyase activity;catalytic activity;cation binding;hydroxymethylglutaryl-CoA lyase activity;ion binding;lyase activity;metal ion binding;oxo-acid-lyase activity	cell part;cytoplasmic part;intracellular membrane-bounded organelle;intracellular organelle;intracellular organelle lumen;intracellular organelle part;intracellular part;membrane-bounded organelle;membrane-enclosed lumen;mitochondrial matrix;mitochondrial part;mitochondrion;organelle;organelle lumen;organelle part	Butanoate metabolism;Geraniol degradation;Peroxisome;Synthesis and degradation of ketone bodies;Valine, leucine and isoleucine degradation	At2g26800;HMGCL	AT2G26800											7	7	5	7	7	6	7	7	7	7	7	7	7	7	7	7	7	7
7.80867	7.64645	7.82414	8.08741	7.74627	7.33509	6.94939	7.26571	7.3437	7.58195	7.70191	7.33471	7.41518	7.88194	7.72795	7.71015					At2g37160	AT2G37160									+	Var2 RL_Var2 NL	2	3	2	2	2	2	3	2	2	3	3	3	3	3	3	3	2	3
NaN	6.97925	NaN	NaN	NaN	NaN	NaN	NaN	NaN	NaN	7.76237	8.2311	7.76497	7.77622	8.573	8.41881	biological regulation;regulation of biological process;regulation of cell cycle;regulation of cellular process	adenyl nucleotide binding;adenyl ribonucleotide binding;ATP binding;binding;catalytic activity;cyclin-dependent protein kinase activity;kinase activity;nucleotide binding;phosphotransferase activity, alcohol group as acceptor;protein kinase activity;protein serine/threonine kinase activity;purine nucleotide binding;purine ribonucleoside triphosphate binding;purine ribonucleotide binding;ribonucle…	cell part;cyclin-dependent protein kinase holoenzyme complex;intracellular part;macromolecular complex;protein complex		At2g38620;CDKB1-2	AT2G38620									+	Var2 RL_Var2 NL	0	1	0	0	0	0	0	0	0	0	1	1	1	1	1	1	0	1
10.4578	10.3326	10.7854	10.2785	10.254	10.4262	10.2084	10.2614	10.543	10.5164	10.5383	10.4853	10.5413	10.531	10.365	10.4418			cell part;cytoskeletal part;intracellular organelle part;intracellular part;macromolecular complex;membrane;microtubule associated complex;organelle part;plasma membrane;protein complex		At2g02790	AT2G02790								+	+	Abc1k1 RL_Abc1k1 NL;Var2 RL_Var2 NL	10	9	9	10	9	9	10	10	10	10	9	10	10	10	10	10	10	9
8.67389	8.38211	8.41431	8.46001	8.07784	8.21842	8.73258	8.31697	8.32762	8.25648	8.05159	8.68398	8.41579	8.62369	8.53611	8.52706	biological regulation;cellular process;cellular response to stimulus;intracellular protein kinase cascade;intracellular signal transduction;MAPKKK cascade;regulation of biological process;regulation of cellular process;response to stimulus;signal transduction	adenyl nucleotide binding;adenyl ribonucleotide binding;ATP binding;binding;catalytic activity;kinase activity;MAP kinase activity;molecular transducer activity;nucleotide binding;phosphotransferase activity, alcohol group as acceptor;protein kinase activity;protein serine/threonine kinase activity;purine nucleotide binding;purine ribonucleoside triphosphate binding;purine ribonucleotide binding;…			At2g42880;MPK20	AT2G42880											3	3	3	3	2	1	3	3	3	3	3	3	3	3	3	3	3	3
9.45288	9.57396	9.79502	9.60883	9.29363	9.69116	9.39278	9.67348	9.77609	9.82837	9.9154	9.85289	9.81504	9.97049	10.0264	10.0638	carbohydrate metabolic process;cellular carbohydrate metabolic process;cellular macromolecule metabolic process;cellular metabolic process;cellular process;cellular protein metabolic process;glycosylation;macromolecule glycosylation;macromolecule metabolic process;macromolecule modification;metabolic process;primary metabolic process;protein glycosylation;protein metabolic process;protein modific…	catalytic activity;galactosyltransferase activity;transferase activity;transferase activity, transferring glycosyl groups;transferase activity, transferring hexosyl groups	cell part;cytoplasmic part;Golgi apparatus;Golgi apparatus part;Golgi membrane;integral to membrane;intracellular membrane-bounded organelle;intracellular organelle;intracellular organelle part;intracellular part;intrinsic to membrane;membrane;membrane part;membrane-bounded organelle;organelle;organelle membrane;organelle part		At2g26100;B3GALT12	AT2G26100									+	Var2 RL_Var2 NL	3	2	2	3	3	3	2	3	3	3	3	3	3	3	3	4	3	2
8.18458	7.82105	7.60514	7.88067	7.89988	8.12122	7.55249	8.52496	9.15374	9.24748	7.94944	9.00381	8.7473	9.00688	8.99641	8.80789	catabolic process;cellular lipid metabolic process;cellular metabolic process;cellular process;lipid catabolic process;lipid metabolic process;metabolic process;organophosphate metabolic process;phospholipid metabolic process;primary metabolic process	binding;calcium ion binding;carboxylic ester hydrolase activity;catalytic activity;cation binding;hydrolase activity;hydrolase activity, acting on ester bonds;ion binding;lipase activity;metal ion binding;phospholipase A2 activity;phospholipase activity	cell part;cytoplasmic part;extracellular region;Golgi apparatus;intracellular membrane-bounded organelle;intracellular organelle;intracellular part;membrane-bounded organelle;organelle;vacuole	alpha-Linolenic acid metabolism;Arachidonic acid metabolism;Ether lipid metabolism;Fat digestion and absorption;Fc epsilon RI signaling pathway;Glycerophospholipid metabolism;GnRH signaling pathway;Linoleic acid metabolism;Long-term depression;MAPK signaling pathway;Pancreatic secretion;Toxoplasmosis;Vascular smooth muscle contraction;VEGF signaling pathway	At2g06925	AT2G06925								+		Abc1k1 RL_Abc1k1 NL	3	3	3	3	3	3	3	3	3	3	3	3	3	3	3	3	3	3
5.95425	6.06025	6.81814	6.79331	6.41721	6.49345	7.70694	7.99574	7.29393	7.67151	5.96931	7.02536	7.02215	7.22683	7.00868	NaN					At2g40815	AT2G40815								+	+	Abc1k1 RL_Abc1k1 NL;Var2 RL_Var2 NL	1	1	1	1	1	1	1	1	1	1	1	1	1	1	1	0	1	1
9.46739	9.22012	9.78338	9.71487	9.62767	9.87956	9.44905	9.37274	8.30347	8.35293	8.06131	7.58679	8.14032	7.61233	7.47499	7.6707	anatomical structure morphogenesis;cell growth;cell morphogenesis;cell morphogenesis involved in differentiation;cell tip growth;cellular component morphogenesis;cellular component organization;cellular component organization or biogenesis;cellular developmental process;cellular process;cellular process involved in reproduction;developmental cell growth;developmental growth;developmental growth i…	catalytic activity;oxidoreductase activity			At2g37540	AT2G37540							+	+	+	Abc1k1 RL_Abc1k1 NL;Col RL_Col NL;Var2 RL_Var2 NL	2	2	2	2	2	2	2	2	2	2	2	2	2	2	2	2	2	2
8.33597	8.84748	9.05011	8.48507	8.28712	8.981	8.50912	8.41539	8.62673	8.65441	8.79891	8.59088	8.67066	8.41363	8.94406	8.67366	amine transport;amino acid transmembrane transport;amino acid transport;carboxylic acid transport;cellular process;establishment of localization;nitrogen compound transport;organic acid transport;organic substance transport;transmembrane transport;transport	active transmembrane transporter activity;amine transmembrane transporter activity;amino acid transmembrane transporter activity;carboxylic acid transmembrane transporter activity;organic acid transmembrane transporter activity;substrate-specific transmembrane transporter activity;substrate-specific transporter activity;transmembrane transporter activity;transporter activity	cell part;cytoplasmic part;integral to membrane;intracellular organelle part;intracellular part;intrinsic to membrane;membrane;membrane part;organelle membrane;organelle part;vacuolar membrane;vacuolar part		At2g39130	AT2G39130											2	2	2	2	2	2	2	2	2	2	2	2	2	2	2	2	2	2
9.87423	9.91247	9.92679	9.77877	9.58346	9.8599	9.98021	9.85821	9.52356	9.75495	9.63014	9.60459	9.74822	9.74351	9.72824	9.73483	catabolic process;defense response;defense response to bacterium;defense response to bacterium, incompatible interaction;defense response, incompatible interaction;immune response;immune system process;innate immune response;lipid catabolic process;lipid metabolic process;metabolic process;multi-organism process;primary metabolic process;response to bacterium;response to biotic stimulus;response …	binding;catalytic activity;hydrolase activity;hydrolase activity, acting on ester bonds;lipase activity;lipid binding;NAPE-specific phospholipase D activity;phosphatidylinositol binding;phosphatidylinositol-4,5-bisphosphate binding;phospholipase activity;phospholipase D activity;phospholipid binding;phosphoric diester hydrolase activity;phosphoric ester hydrolase activity	cell junction;cell part;cell-cell junction;cytoplasm;intracellular part;membrane;plasmodesma	Endocytosis;Ether lipid metabolism;Fc gamma R-mediated phagocytosis;Glycerophospholipid metabolism;GnRH signaling pathway	At2g42010	AT2G42010											7	7	7	7	6	7	7	7	8	7	7	8	8	7	8	7	7	7
12.5108	12.5998	12.5382	12.4228	12.3957	12.8368	12.2217	12.3517	12.5212	12.5181	13.081	12.4468	12.2105	12.8433	12.3798	12.4182	biosynthetic process;cellular biosynthetic process;cellular metabolic compound salvage;cellular metabolic process;cellular process;metabolic process;oxidation-reduction process;photorespiration		cell part;cytoplasmic part;integral to membrane;intracellular membrane-bounded organelle;intracellular organelle;intracellular organelle part;intracellular part;intrinsic to membrane;macromolecular complex;membrane;membrane part;membrane-bounded organelle;mitochondrial membrane;mitochondrial membrane part;mitochondrial part;mitochondrial respiratory chain complex I;mitochondrion;NADH dehydrogenas…	Alzheimer's disease;Huntington's disease;Oxidative phosphorylation;Parkinson's disease	At2g33220	AT2G33220											9	9	9	9	9	9	9	9	9	9	9	9	9	9	9	9	9	9
12.078	11.979	12.0914	11.8335	11.6662	11.9356	11.9219	11.8276	11.8614	11.8949	12.0114	12.0046	11.9104	12.1138	11.9713	12.0551	cell cycle phase;cell cycle process;cell division;cellular component organization;cellular component organization at cellular level;cellular component organization or biogenesis;cellular component organization or biogenesis at cellular level;cellular process;mitosis;nuclear division;organelle fission;organelle organization		cell cortex part;cell part;cortical microtubule;cytoplasmic microtubule;cytoplasmic part;cytoskeletal part;intracellular non-membrane-bounded organelle;intracellular organelle;intracellular organelle part;intracellular part;macromolecular complex;microtubule;non-membrane-bounded organelle;organelle;organelle part;phragmoplast;preprophase band;protein complex;spindle		At2g34680	AT2G34680											27	26	25	28	28	26	28	27	29	29	27	28	29	28	29	29	27	26
10.0701	10.1014	10.2022	10.2328	10.1833	9.89188	10.2352	9.9296	9.50759	9.44319	9.90648	7.73723	8.15178	7.93534	8.57194	8.70634	cellular metabolic process;cellular process;electron transport chain;generation of precursor metabolites and energy;metabolic process;oxidation-reduction process;photosynthetic electron transport chain;photosynthetic electron transport in photosystem I		cell part;chloroplast;cytoplasmic part;intracellular membrane-bounded organelle;intracellular organelle;intracellular part;macromolecular complex;membrane;membrane part;membrane-bounded organelle;NAD(P)H dehydrogenase complex (plastoquinone);organelle;plastid;protein complex		At2g01590	AT2G01590				+				+	+	Abc1k1 RL_Abc1k1 NL;Abc1k1 RL_Col RL;Var2 RL_Var2 NL	3	3	3	3	3	3	3	3	3	3	3	3	2	2	3	2	3	3
9.34079	9.42767	9.54043	9.46084	9.26139	9.67356	9.27857	9.19617	8.11336	8.68185	8.67678	8.76359	8.51495	8.18396	8.81402	8.99315		adenyl nucleotide binding;adenyl ribonucleotide binding;ATP binding;binding;nucleotide binding;purine nucleotide binding;purine ribonucleoside triphosphate binding;purine ribonucleotide binding;ribonucleotide binding			At2g25530	AT2G25530							+	+	+	Abc1k1 RL_Abc1k1 NL;Col RL_Col NL;Var2 RL_Var2 NL	3	3	3	3	3	3	3	3	3	2	3	2	2	2	3	3	3	3
9.97029	9.79566	9.99747	9.91747	10.0205	10.2112	10.1556	10.2601	9.88609	9.55122	9.96607	9.50916	9.49006	9.73536	9.57607	9.66743	alcohol catabolic process;alcohol metabolic process;alditol catabolic process;alditol metabolic process;biosynthetic process;carbohydrate catabolic process;carbohydrate metabolic process;catabolic process;cellular biosynthetic process;cellular carbohydrate catabolic process;cellular carbohydrate metabolic process;cellular lipid metabolic process;cellular metabolic process;cellular process;defense…	binding;catalytic activity;coenzyme binding;cofactor binding;glycerol-3-phosphate dehydrogenase [NAD+] activity;NAD binding;nucleotide binding;oxidoreductase activity;oxidoreductase activity, acting on CH-OH group of donors;oxidoreductase activity, acting on the CH-OH group of donors, NAD or NADP as acceptor	cell part;chloroplast envelope;chloroplast part;cytoplasmic part;envelope;glycerol-3-phosphate dehydrogenase complex;intracellular organelle part;intracellular part;macromolecular complex;organelle envelope;organelle part;plastid envelope;plastid part;protein complex		At2g40690;GLY1	AT2G40690								+	+	Abc1k1 RL_Abc1k1 NL;Var2 RL_Var2 NL	5	5	5	5	5	5	5	5	5	5	5	5	5	5	5	5	5	5
12.8808	12.6652	12.8634	12.6791	12.8312	12.8903	12.672	12.6546	13.2071	13.3108	13.4574	13.5691	13.6507	14.028	13.5783	13.8291	anatomical structure formation involved in morphogenesis;cell wall organization;cell wall organization or biogenesis;cellular cell wall organization;cellular cell wall organization or biogenesis;cellular component organization;cellular component organization or biogenesis;cellular component organization or biogenesis at cellular level;cellular process;developmental process;external encapsulating …		cell part;cell wall;external encapsulating structure;extracellular region;membrane		At2g37640;EXPA3	AT2G37640							+	+	+	Abc1k1 RL_Abc1k1 NL;Col RL_Col NL;Var2 RL_Var2 NL	10	10	10	10	10	10	10	10	10	10	10	10	10	10	10	10	10	10
14.6397	14.6922	14.7057	14.7129	14.7833	14.6991	14.7171	14.6055	14.2331	14.2832	14.2443	14.2609	14.3221	14.276	14.1904	14.2322	amine biosynthetic process;amine metabolic process;arginine biosynthetic process;arginine metabolic process;biosynthetic process;carboxylic acid biosynthetic process;carboxylic acid metabolic process;cellular amine metabolic process;cellular amino acid biosynthetic process;cellular amino acid metabolic process;cellular biosynthetic process;cellular ketone metabolic process;cellular metabolic proc…	binding;catalytic activity;cation binding;coenzyme binding;cofactor binding;copper ion binding;ion binding;metal ion binding;N-acetyl-gamma-glutamyl-phosphate reductase activity;NAD binding;nucleotide binding;oxidoreductase activity;oxidoreductase activity, acting on the aldehyde or oxo group of donors;oxidoreductase activity, acting on the aldehyde or oxo group of donors, NAD or NADP as acceptor…	cell part;chloroplast;chloroplast part;chloroplast stroma;cytoplasmic part;intracellular membrane-bounded organelle;intracellular non-membrane-bounded organelle;intracellular organelle;intracellular organelle part;intracellular part;membrane;membrane-bounded organelle;non-membrane-bounded organelle;nuclear part;nucleolus;organelle;organelle part;plastid;plastid part;plastid stroma	Arginine and proline metabolism;Lysine biosynthesis	At2g19940	AT2G19940							+	+	+	Abc1k1 RL_Abc1k1 NL;Col RL_Col NL;Var2 RL_Var2 NL	34	33	34	33	33	34	34	31	34	32	33	33	34	31	31	31	34	33
11.33	11.5514	11.3048	11.3062	11.0114	11.0733	11.1051	11.0738	11.5637	11.6306	11.5303	11.8954	11.9472	11.788	12.0084	12.1972	cellular macromolecule metabolic process;cellular metabolic process;cellular nitrogen compound metabolic process;cellular process;macromolecule metabolic process;maturation of 5.8S rRNA;maturation of 5.8S rRNA from tricistronic rRNA transcript (SSU-rRNA, 5.8S rRNA, LSU-rRNA);maturation of LSU-rRNA;maturation of LSU-rRNA from tricistronic rRNA transcript (SSU-rRNA, 5.8S rRNA, LSU-rRNA);metabolic p…	binding;ribonucleoprotein binding	cell part;intracellular non-membrane-bounded organelle;intracellular organelle;intracellular organelle part;intracellular part;macromolecular complex;non-membrane-bounded organelle;nuclear part;nucleolus;nucleoplasm;organelle;organelle part;preribosome;preribosome, large subunit precursor;ribonucleoprotein complex		At2g40360	AT2G40360				+	+			+	+	Abc1k1 RL_Abc1k1 NL;Abc1k1 RL_Col RL;Var2 RL_Col RL;Var2 RL_Var2 NL	18	18	18	18	17	16	18	18	19	18	18	19	19	19	19	19	18	18
9.38588	9.31056	9.62379	9.42094	9.23166	9.87817	9.19814	9.23397	8.55879	8.8663	9.07253	8.86093	8.7455	8.76474	8.54458	8.64507		catalytic activity;hydrolase activity	cell part;membrane		At2g03140	AT2G03140								+	+	Abc1k1 RL_Abc1k1 NL;Var2 RL_Var2 NL	6	6	6	6	6	6	6	6	5	6	5	6	6	6	6	6	6	6
10.604	10.5678	10.5466	10.6125	10.7397	10.9405	10.7957	11.0623	10.4762	10.3402	10.7245	10.3707	10.1143	10.6594	10.5894	10.4861	abscission;developmental process;developmental process involved in reproduction;floral organ abscission;reproductive process	binding;catalytic activity;cation binding;copper ion binding;ion binding;metal ion binding;oxidoreductase activity;transition metal ion binding			At2g23630	AT2G23630											5	5	5	5	5	5	5	5	5	4	5	5	5	5	5	5	5	5
13.2225	13.0846	13.6198	13.452	13.4588	13.6499	13.4076	13.3509	12.7117	12.7316	12.9298	12.6663	12.5608	12.9082	12.2895	12.2673	cellular component organization;cellular component organization at cellular level;cellular component organization or biogenesis;cellular component organization or biogenesis at cellular level;cellular process;chloroplast fission;chloroplast organization;organelle fission;organelle organization;plastid fission;plastid organization	binding;catalytic activity;identical protein binding;oxidoreductase activity;protein binding;protein dimerization activity;protein homodimerization activity	cell part;chloroplast;chloroplast envelope;chloroplast inner membrane;chloroplast membrane;chloroplast part;cytoplasmic part;envelope;intracellular membrane-bounded organelle;intracellular organelle;intracellular organelle part;intracellular part;membrane;membrane-bounded organelle;organelle;organelle envelope;organelle inner membrane;organelle membrane;organelle part;plastid;plastid envelope;pla…		At2g21280	AT2G21280								+	+	Abc1k1 RL_Abc1k1 NL;Var2 RL_Var2 NL	13	13	13	13	14	13	13	13	14	15	14	15	14	14	14	15	13	13
[truncated: 8,518 more rows]
[truncated: 54 more columns]

## Sheet: PSA_PSB_PET 35 proteins
Col NL-15241_PG.Quantity	Col NL-15244_PG.Quantity	Col NL-14917_PG.Quantity	Abc1k1 NL-15242_PG.Quantity	Abc1k1 NL-15245_PG.Quantity	Abc1k1 NL-14918_PG.Quantity	Var2 NL-15243_PG.Quantity	Var2 NL-15246_PG.Quantity	Col RL-15249_PG.Quantity	Col RL-15252_PG.Quantity	Col RL-14919_PG.Quantity	Abc1k1 RL-15250_PG.Quantity	Abc1k1 RL-15253_PG.Quantity	Abc1k1 RL-14920_PG.Quantity	Var2 RL-15251_PG.Quantity	Var2 RL-15254_PG.Quantity	GOBP name	GOMF name	GOCC name	KEGG name	Gene	Araport	Student's T-test Significant Abc1k1 NL_Col NL	Student's T-test Significant Var2 NL_Col NL	Student's T-test Significant Var2 NL_Abc1k1 NL	Student's T-test Significant Abc1k1 RL_Col RL	Student's T-test Significant Var2 RL_Col RL	Student's T-test Significant Var2 RL_Abc1k1 RL	Student's T-test Significant Col RL_Col NL	Student's T-test Significant Abc1k1 RL_Abc1k1 NL	Student's T-test Significant Var2 RL_Var2 NL	Student's T-test significant	Selection	15241_NrOfPrecursorsIdentified	15244_NrOfPrecursorsIdentified	14917_NrOfPrecursorsIdentified	15242_NrOfPrecursorsIdentified	15245_NrOfPrecursorsIdentified	14918_NrOfPrecursorsIdentified	15243_NrOfPrecursorsIdentified	15246_NrOfPrecursorsIdentified	15249_NrOfPrecursorsIdentified	15252_NrOfPrecursorsIdentified	14919_NrOfPrecursorsIdentified	15250_NrOfPrecursorsIdentified	15253_NrOfPrecursorsIdentified	14920_NrOfPrecursorsIdentified	15251_NrOfPrecursorsIdentified	15254_NrOfPrecursorsIdentified	15241_NrOfPrecursorsUsedForQuantification
[truncated: 35 more rows]
[truncated: 55 more columns]

[truncated: 1 more sheets: Annot_enrichment_proteinGroups]
