# Supplementary material for: Arabidopsis conditional photosynthesis mutants abc1k1 and var2 accumulate partially processed thylakoid preproteins and are defective in chloroplast biogenesis
Source: Commun Biol. 2025 Jan 22;8:111. doi: 10.1038/s42003-025-07497-y (PMC11754785; doi:10.1038/s42003-025-07497-y)
Supplement: Supplementary file 3 — Supplementary Data 2 [file 42003_2025_7497_MOESM3_ESM.xlsx]

## Sheet: Column descriptions
Header	Description
15241_PEP.Quantity-Col NL	Integrated quantities of peptides as generated by Spectronaut
15244_PEP.Quantity-Col NL	Integrated quantities of peptides as generated by Spectronaut
14917_PEP.Quantity-Col NL	Integrated quantities of peptides as generated by Spectronaut
15242_PEP.Quantity-Abc1k1 NL	Integrated quantities of peptides as generated by Spectronaut
15245_PEP.Quantity-Abc1k1 NL	Integrated quantities of peptides as generated by Spectronaut
14918_PEP.Quantity-Abc1k1 NL	Integrated quantities of peptides as generated by Spectronaut
15243_PEP.Quantity-Var2 NL	Integrated quantities of peptides as generated by Spectronaut
15246_PEP.Quantity-Var2 NL	Integrated quantities of peptides as generated by Spectronaut
15247_PEP.Quantity-Sps2 NL	Integrated quantities of peptides as generated by Spectronaut
15248_PEP.Quantity-Pgr5 NL	Integrated quantities of peptides as generated by Spectronaut
15249_PEP.Quantity-Col RL	Integrated quantities of peptides as generated by Spectronaut
15252_PEP.Quantity-Col RL	Integrated quantities of peptides as generated by Spectronaut
14919_PEP.Quantity-Col RL	Integrated quantities of peptides as generated by Spectronaut
15250_PEP.Quantity-Abc1k1 RL	Integrated quantities of peptides as generated by Spectronaut
15253_PEP.Quantity-Abc1k1 RL	Integrated quantities of peptides as generated by Spectronaut
14920_PEP.Quantity-Abc1k1 RL	Integrated quantities of peptides as generated by Spectronaut
15251_PEP.Quantity-Var2 RL	Integrated quantities of peptides as generated by Spectronaut
15254_PEP.Quantity-Var2 RL	Integrated quantities of peptides as generated by Spectronaut
15255_PEP.Quantity-Sps2 RL	Integrated quantities of peptides as generated by Spectronaut
15256_PEP.Quantity-Prg5 RL	Integrated quantities of peptides as generated by Spectronaut
PEP.IsProteinGroupSpecific	Is the peptide sequence shared between 2 or more protein groups
Gene	Gene
Student's T-test Significant Abc1k1 RL_Col RL_PEPS_COLRL_imputed	For the T-test of peptide quantities (Abc1k1 RL vs Col RL)
Student's T-test Significant Var2 RL_Col RL_PEPS_COLRL_imputed	For the T-test of peptide quantities (Abc1k1 RL vs Col RL)
Student's T-test significant	Is any of the above significant
Chloroplast (GOCC)	Has the annotation
PEP.PeptidePosition	Position in the sequence. When more than one sequence is in a protein group the position is often undefined due to different N-terminus
PG.Qvalue	Q-value of identification of protein group
Student's T-test Difference Abc1k1 NL_Col NL Protein group	T-test difference between conditions at the protein group level (same values as in Suppl. Table 1)
Student's T-test Difference Abc1k1 NL_Abc1k1 RL Protein group	T-test difference between conditions at the protein group level (same values as in Suppl. Table 1)
Student's T-test Difference Abc1k1 RL_Col RL Protein group	T-test difference between conditions at the protein group level (same values as in Suppl. Table 1)
Student's T-test Difference Col RL_Col NL Protein group	T-test difference between conditions at the protein group level (same values as in Suppl. Table 1)
15241_PG.Quantity	Quantity at protein group level (as in Suppl. Table 1)
15244_PG.Quantity	Quantity at protein group level (as in Suppl. Table 1)
14917_PG.Quantity	Quantity at protein group level (as in Suppl. Table 1)
15242_PG.Quantity	Quantity at protein group level (as in Suppl. Table 1)
15245_PG.Quantity	Quantity at protein group level (as in Suppl. Table 1)
14918_PG.Quantity	Quantity at protein group level (as in Suppl. Table 1)
15243_PG.Quantity	Quantity at protein group level (as in Suppl. Table 1)
15246_PG.Quantity	Quantity at protein group level (as in Suppl. Table 1)
15247_PG.Quantity	Quantity at protein group level (as in Suppl. Table 1)
15248_PG.Quantity	Quantity at protein group level (as in Suppl. Table 1)
15249_PG.Quantity	Quantity at protein group level (as in Suppl. Table 1)
15252_PG.Quantity	Quantity at protein group level (as in Suppl. Table 1)
14919_PG.Quantity	Quantity at protein group level (as in Suppl. Table 1)
15250_PG.Quantity	Quantity at protein group level (as in Suppl. Table 1)
15253_PG.Quantity	Quantity at protein group level (as in Suppl. Table 1)
14920_PG.Quantity	Quantity at protein group level (as in Suppl. Table 1)
15251_PG.Quantity	Quantity at protein group level (as in Suppl. Table 1)
15254_PG.Quantity	Quantity at protein group level (as in Suppl. Table 1)
15255_PG.Quantity	Quantity at protein group level (as in Suppl. Table 1)
15256_PG.Quantity	Quantity at protein group level (as in Suppl. Table 1)
-Log Student's T-test p-value Abc1k1 RL_Col RL_PEPS_COLRL_imputed	Results from T-test at PEPTIDE level : -log10(pval)
Student's T-test q-value Abc1k1 RL_Col RL_PEPS_COLRL_imputed	Adjusted P-val (Benjamini-Hochberg)
Student's T-test Difference Abc1k1 RL_Col RL_PEPS_COLRL_imputed	T-test difference between conditions at the PEPTIDE level
Student's T-test Test statistic Abc1k1 RL_Col RL_PEPS_COLRL_imputed	T-test statistic between conditions at the PEPTIDE level
-Log Student's T-test p-value Var2 RL_Col RL_PEPS_COLRL_imputed	Results from T-test at PEPTIDE level : -log10(pval)
Student's T-test q-value Var2 RL_Col RL_PEPS_COLRL_imputed	Adjusted P-val (Benjamini-Hochberg)
Student's T-test Difference Var2 RL_Col RL_PEPS_COLRL_imputed	T-test difference between conditions at the PEPTIDE level
Student's T-test Test statistic Var2 RL_Col RL_PEPS_COLRL_imputed	T-test statistic between conditions at the PEPTIDE level
PG.ProteinDescriptions	Descriptions
PG.UniProtIds	UNIPROT Ids
PG.ProteinNames	Database AC's
PEP.StrippedSequence	Peptide sequence
Araport	Araport AC

## Sheet: Peptide quantities
15241_PEP.Quantity-Col NL	15244_PEP.Quantity-Col NL	14917_PEP.Quantity-Col NL	15242_PEP.Quantity-Abc1k1 NL	15245_PEP.Quantity-Abc1k1 NL	14918_PEP.Quantity-Abc1k1 NL	15243_PEP.Quantity-Var2 NL	15246_PEP.Quantity-Var2 NL	15247_PEP.Quantity-Sps2 NL	15248_PEP.Quantity-Pgr5 NL	15249_PEP.Quantity-Col RL	15252_PEP.Quantity-Col RL	14919_PEP.Quantity-Col RL	15250_PEP.Quantity-Abc1k1 RL	15253_PEP.Quantity-Abc1k1 RL	14920_PEP.Quantity-Abc1k1 RL	15251_PEP.Quantity-Var2 RL	15254_PEP.Quantity-Var2 RL	15255_PEP.Quantity-Sps2 RL	15256_PEP.Quantity-Prg5 RL	PEP.IsProteinGroupSpecific	Gene	Student's T-test Significant Abc1k1 RL_Col RL_PEPS_COLRL_imputed	Student's T-test Significant Var2 RL_Col RL_PEPS_COLRL_imputed	Student's T-test significant	Chloroplast (GOCC)	PEP.PeptidePosition	PG.Qvalue	Student's T-test Difference Abc1k1 NL_Col NL Protein group	Student's T-test Difference Abc1k1 NL_Abc1k1 RL Protein group	Student's T-test Difference Abc1k1 RL_Col RL Protein group	Student's T-test Difference Col RL_Col NL Protein group	15241_PG.Quantity	15244_PG.Quantity	14917_PG.Quantity	15242_PG.Quantity	15245_PG.Quantity	14918_PG.Quantity	15243_PG.Quantity	15246_PG.Quantity	15247_PG.Quantity	15248_PG.Quantity	15249_PG.Quantity	15252_PG.Quantity	14919_PG.Quantity	15250_PG.Quantity	15253_PG.Quantity	14920_PG.Quantity	15251_PG.Quantity	15254_PG.Quantity
8.21432	7.72009	8.4395	8.01671	7.56331	8.15808	7.27045	7.95056	7.91673	7.84297	8.07259	7.46692	8.72887	7.99815	7.71418	8.86304	7.39478	8.60265	8.46025	8.46133	FALSE	At2g07741;atp6					NaN	1.42e-25	-0.129303	0.273254	-0.316248	-0.0863091	9.03321	8.99415	9.06492	9.04809	8.85007	8.80622	8.41416	8.85962	8.72956	8.51325	8.69495	8.51157	9.62684	8.42835	8.47641	8.97985	7.65313	8.11627
6.53821	6.96838	6.51534	6.87013	6.66292	6.47336	6.32788	6.70388	6.522	6.24451	6.32733	6.34959	7.56291	6.1875	6.47065	6.69542	5.25836	5.76655	6.58258	7.27435	FALSE	At2g07741;atp6					NaN	1.42e-25	-0.129303	0.273254	-0.316248	-0.0863091	9.03321	8.99415	9.06492	9.04809	8.85007	8.80622	8.41416	8.85962	8.72956	8.51325	8.69495	8.51157	9.62684	8.42835	8.47641	8.97985	7.65313	8.11627
7.68459	6.73557	6.9279	NaN	7.26287	6.31985	NaN	NaN	NaN	6.40342	6.89459	6.59796	5.09545	5.07647	5.04692	NaN	5.54183	NaN	5.71607	5.36358	TRUE	At2g07741;atp6					NaN	1.42e-25	-0.129303	0.273254	-0.316248	-0.0863091	9.03321	8.99415	9.06492	9.04809	8.85007	8.80622	8.41416	8.85962	8.72956	8.51325	8.69495	8.51157	9.62684	8.42835	8.47641	8.97985	7.65313	8.11627
6.77762	6.24474	6.76459	6.87241	6.43292	6.27683	7.11998	6.87074	6.50529	7.23849	6.95878	7.00166	6.85397	7.06107	7.25667	6.80716	7.2952	7.59032	7.65162	7.32812	TRUE	At5g24970					NaN	8.93e-21	-0.550082	-0.430324	0.0746408	-0.194399	7.73723	7.70699	7.38548	7.50634	6.77539	6.89772	7.75407	7.25709	7.71185	7.72177	7.33584	7.55719	7.35348	7.65971	7.74468	7.06604	8.07106	8.17426
6.2242	6.27504	NaN	5.74346	4.58589	NaN	6.25119	5.0678	NaN	6.41907	5.78557	5.83388	5.85817	6.05769	6.49954	5.17027	6.64469	6.92656	6.51025	6.61248	TRUE	At5g24970					NaN	8.93e-21	-0.550082	-0.430324	0.0746408	-0.194399	7.73723	7.70699	7.38548	7.50634	6.77539	6.89772	7.75407	7.25709	7.71185	7.72177	7.33584	7.55719	7.35348	7.65971	7.74468	7.06604	8.07106	8.17426
5.40284	NaN	NaN	NaN	4.25429	NaN	5.036	NaN	5.43921	4.82094	4.50176	5.37187	4.73607	5.46333	4.72388	4.48473	5.90849	5.5004	5.47659	4.61468	TRUE	At5g24970					NaN	8.93e-21	-0.550082	-0.430324	0.0746408	-0.194399	7.73723	7.70699	7.38548	7.50634	6.77539	6.89772	7.75407	7.25709	7.71185	7.72177	7.33584	7.55719	7.35348	7.65971	7.74468	7.06604	8.07106	8.17426
12.4709	12.3438	12.686	12.3568	12.3044	12.4314	12.1751	12.3246	12.3491	11.8819	12.2432	12.2859	12.5821	11.1965	11.3385	11.1258	10.4655	10.6293	12.1183	11.672	TRUE	At5g11450;PPD5				+	NaN	2.6e-23	-0.160666	1.07908	-1.13973	-0.10002	14.1634	14.0765	14.2583	14.0832	14.0227	13.9102	13.9401	14.0033	14.0202	13.4901	13.9487	14.0019	14.2476	12.9049	13.0379	12.836	12.2344	12.4624
12.3574	12.469	12.3241	12.2095	11.9663	11.4279	11.5101	12.4618	11.3882	11.4466	12.4241	12.4966	12.6447	11.3849	11.6571	11.528	9.66244	10.7564	12.3054	12.0441	TRUE	At5g11450;PPD5				+	NaN	2.6e-23	-0.160666	1.07908	-1.13973	-0.10002	14.1634	14.0765	14.2583	14.0832	14.0227	13.9102	13.9401	14.0033	14.0202	13.4901	13.9487	14.0019	14.2476	12.9049	13.0379	12.836	12.2344	12.4624
12.1187	12.1082	12.2786	12.0177	12.0309	12.0022	11.9746	11.8518	12.1143	11.5527	11.9136	11.9936	12.2736	10.8899	11.0096	10.8807	10.2267	10.0871	11.8203	11.351	TRUE	At5g11450;PPD5				+	NaN	2.6e-23	-0.160666	1.07908	-1.13973	-0.10002	14.1634	14.0765	14.2583	14.0832	14.0227	13.9102	13.9401	14.0033	14.0202	13.4901	13.9487	14.0019	14.2476	12.9049	13.0379	12.836	12.2344	12.4624
11.3985	10.7801	10.4374	11.0994	11.0187	10.2358	11.0739	10.9574	11.1061	10.3299	11.0832	11.0748	10.6468	10.1743	10.0304	9.50389	9.5233	9.63512	10.8794	10.5576	TRUE	At5g11450;PPD5				+	NaN	2.6e-23	-0.160666	1.07908	-1.13973	-0.10002	14.1634	14.0765	14.2583	14.0832	14.0227	13.9102	13.9401	14.0033	14.0202	13.4901	13.9487	14.0019	14.2476	12.9049	13.0379	12.836	12.2344	12.4624
10.3719	10.4124	10.5551	10.547	10.4853	10.1678	10.3366	10.3378	10.2072	9.70825	10.124	10.1728	10.3997	8.85272	9.21406	8.69854	8.6808	9.08132	9.8409	9.5342	TRUE	At5g11450;PPD5				+	NaN	2.6e-23	-0.160666	1.07908	-1.13973	-0.10002	14.1634	14.0765	14.2583	14.0832	14.0227	13.9102	13.9401	14.0033	14.0202	13.4901	13.9487	14.0019	14.2476	12.9049	13.0379	12.836	12.2344	12.4624
8.61407	8.58033	9.0661	8.3566	8.39558	8.85515	8.37555	8.70729	8.5615	8.75897	8.56336	8.62831	9.34215	9.03393	8.51787	9.34169	8.79268	8.88654	8.73898	8.61773	TRUE	At5g09760;PME51					NaN	1.14e-53	-0.10626	-0.192627	0.201372	-0.115005	10.1484	10.2628	10.0472	9.788	10.0882	10.2635	9.77542	10.1962	9.79343	10.2679	9.97735	9.89204	10.2441	10.3363	10.0667	10.3146	10.295	10.3694
8.40796	8.68153	8.18993	8.24046	8.44499	8.13584	8.17356	8.39511	7.95916	8.5954	8.24785	8.16801	8.29532	8.48997	8.64648	8.35517	8.85357	8.95164	8.19132	8.55677	TRUE	At5g09760;PME51					NaN	1.14e-53	-0.10626	-0.192627	0.201372	-0.115005	10.1484	10.2628	10.0472	9.788	10.0882	10.2635	9.77542	10.1962	9.79343	10.2679	9.97735	9.89204	10.2441	10.3363	10.0667	10.3146	10.295	10.3694
6.6566	6.43198	6.4556	6.02615	6.12156	6.69708	5.98277	6.48258	5.94706	6.58497	6.23726	6.15951	7.26383	6.9629	6.33627	7.26554	6.75892	6.82752	6.34657	6.57943	TRUE	At5g09760;PME51					NaN	1.14e-53	-0.10626	-0.192627	0.201372	-0.115005	10.1484	10.2628	10.0472	9.788	10.0882	10.2635	9.77542	10.1962	9.79343	10.2679	9.97735	9.89204	10.2441	10.3363	10.0667	10.3146	10.295	10.3694
7.21066	7.67439	7.12375	7.01445	7.72144	7.43192	6.90122	7.25811	7.06115	7.03741	7.2212	7.41712	6.71848	7.72886	7.75707	7.60907	8.04984	7.5945	7.3503	7.36137	TRUE	At5g09760;PME51					NaN	1.14e-53	-0.10626	-0.192627	0.201372	-0.115005	10.1484	10.2628	10.0472	9.788	10.0882	10.2635	9.77542	10.1962	9.79343	10.2679	9.97735	9.89204	10.2441	10.3363	10.0667	10.3146	10.295	10.3694
5.67113	5.90027	5.05807	5.33371	6.04217	6.18715	5.39626	6.74823	5.74996	6.52954	5.70829	5.46315	5.06221	5.65676	5.89814	6.02209	5.58485	6.20267	5.77132	5.8751	TRUE	At5g09760;PME51					NaN	1.14e-53	-0.10626	-0.192627	0.201372	-0.115005	10.1484	10.2628	10.0472	9.788	10.0882	10.2635	9.77542	10.1962	9.79343	10.2679	9.97735	9.89204	10.2441	10.3363	10.0667	10.3146	10.295	10.3694
NaN	7.37418	7.68406	NaN	6.6393	NaN	6.57597	7.31809	NaN	7.47157	7.61961	7.49928	4.33664	7.17702	6.93393	7.2471	7.37654	7.12897	7.09555	6.70169	TRUE	At5g47430					NaN	2.63e-10	-0.548404	-0.978052	-0.323743	0.753391	NaN	8.49621	8.70329	NaN	7.91194	8.23078	7.9416	8.39242	NaN	8.64034	8.63768	8.62389	8.63989	8.34787	8.18606	8.3963	8.46188	8.36567
NaN	NaN	NaN	NaN	NaN	NaN	7.17043	7.08205	NaN	7.7282	7.30208	7.72281	7.93747	7.63844	7.7398	7.91886	7.72148	8.10895	7.44252	8.05301	TRUE	At5g47430					NaN	2.63e-10	-0.548404	-0.978052	-0.323743	0.753391	NaN	8.49621	8.70329	NaN	7.91194	8.23078	7.9416	8.39242	NaN	8.64034	8.63768	8.62389	8.63989	8.34787	8.18606	8.3963	8.46188	8.36567
NaN	6.50075	NaN	NaN	7.26971	6.87668	NaN	NaN	NaN	NaN	4.81906	4.46146	4.04708	NaN	NaN	6.97169	NaN	NaN	NaN	NaN	TRUE	At5g47430					NaN	2.63e-10	-0.548404	-0.978052	-0.323743	0.753391	NaN	8.49621	8.70329	NaN	7.91194	8.23078	7.9416	8.39242	NaN	8.64034	8.63768	8.62389	8.63989	8.34787	8.18606	8.3963	8.46188	8.36567
5.39631	6.73643	5.70559	6.67628	6.01898	6.40747	5.41696	6.35165	5.81183	5.58329	6.18645	6.52399	5.72327	6.63974	6.42888	6.28916	6.38318	6.04519	6.17395	5.5694	TRUE	At5g11350;CCR4-6					NaN	1.07e-47	0.421467	-0.0850177	0.308024	0.198461	5.39631	6.73643	5.70559	6.67628	6.01898	6.40747	5.41696	6.35165	5.81183	5.58329	6.18645	6.52399	5.72327	6.63974	6.42888	6.28916	6.38318	6.04519
8.76238	8.87226	8.68385	8.60239	8.89189	8.7275	8.57925	9.03856	9.00083	8.8441	8.98337	9.18534	7.99017	9.22759	8.75267	8.87801	9.238	9.37389	8.85082	9.28318	TRUE	At5g51700;RAR1					NaN	2.66e-36	-0.0351286	-0.192835	0.31538	-0.157674	9.50099	9.70749	9.50782	9.47231	9.73479	9.40383	9.65666	9.60401	9.82896	9.77223	9.54892	9.77367	8.92069	9.94576	9.82698	9.41669	9.8724	10.011
7.48023	7.80952	7.0722	7.63597	7.44882	7.26516	7.87839	7.67255	7.98135	8.1531	7.59938	7.8294	7.25083	8.07576	7.79897	7.11411	7.87018	7.74881	7.54747	7.64045	TRUE	At5g51700;RAR1					NaN	2.66e-36	-0.0351286	-0.192835	0.31538	-0.157674	9.50099	9.70749	9.50782	9.47231	9.73479	9.40383	9.65666	9.60401	9.82896	9.77223	9.54892	9.77367	8.92069	9.94576	9.82698	9.41669	9.8724	10.011
6.36444	6.62386	6.45471	6.38888	6.87259	6.13896	6.73885	6.19955	6.37948	6.51848	6.48329	6.57111	6.26673	6.77919	7.1857	6.45589	7.08817	7.21287	6.50682	6.71906	TRUE	At5g51700;RAR1					NaN	2.66e-36	-0.0351286	-0.192835	0.31538	-0.157674	9.50099	9.70749	9.50782	9.47231	9.73479	9.40383	9.65666	9.60401	9.82896	9.77223	9.54892	9.77367	8.92069	9.94576	9.82698	9.41669	9.8724	10.011
7.87547	7.4877	7.35697	7.76848	7.12392	7.6435	6.98189	7.27775	7.57982	7.49653	6.87586	7.25789	7.29029	7.49337	7.09427	7.81754	7.29599	7.55646	7.78438	7.45974	TRUE	At5g59960					NaN	5.96e-23	-0.0614141	0.0435759	0.327044	-0.432034	7.87547	7.4877	7.35697	7.76848	7.12392	7.6435	6.98189	7.27775	7.57982	7.49653	6.87586	7.25789	7.29029	7.49337	7.09427	7.81754	7.29599	7.55646
8.17374	8.78589	8.32072	8.90566	8.64622	8.61474	8.83347	8.48002	8.56259	8.08298	8.60841	8.98353	9.63759	9.15092	9.19706	9.26296	9.34849	9.41293	8.87243	9.29717	TRUE	At5g49540					NaN	1.4e-18	0.295427	-0.481442	0.127139	0.64973	8.17374	8.78589	8.32072	8.90566	8.64622	8.61474	8.83347	8.48002	8.56259	8.08298	8.60841	8.98353	9.63759	9.15092	9.19706	9.26296	9.34849	9.41293
5.7647	6.11637	6.57342	6.29694	6.26192	5.73092	6.92222	6.93577	7.07816	7.25116	6.58341	7.06591	4.49797	6.89231	7.02573	6.71637	7.62018	7.18322	5.66781	6.43468	TRUE	At5g25520					NaN	3.93e-11	-0.0454197	-0.642746	0.195273	0.402054	6.12579	6.32411	7.18322	6.65803	6.74683	6.092	7.28331	7.29686	7.43924	7.61225	6.9445	7.427	NaN	7.19706	7.20109	7.02695	7.63258	7.54431
NaN	7.29582	7.61447	NaN	7.00598	NaN	NaN	NaN	NaN	NaN	3.97426	5.79291	3.5352	7.12879	6.85247	7.08298	7.08172	NaN	NaN	7.18171	TRUE	At5g25520					NaN	3.93e-11	-0.0454197	-0.642746	0.195273	0.402054	6.12579	6.32411	7.18322	6.65803	6.74683	6.092	7.28331	7.29686	7.43924	7.61225	6.9445	7.427	NaN	7.19706	7.20109	7.02695	7.63258	7.54431
7.93021	8.05735	7.5001	7.57694	8.08673	7.34869	8.05364	8.23701	8.25248	7.9992	8.27423	8.56107	7.16575	8.91032	8.89183	8.28336	9.11503	9.05959	8.68194	8.9549	FALSE	At5g17440					35	7.56e-35	-0.178948	-0.873343	0.281203	0.413191	8.34127	8.19905	7.95235	8.23701	8.22842	7.49039	8.19534	8.37871	8.34767	8.1409	9.01204	9.06988	7.65032	9.11727	9.03352	8.42506	9.25673	8.233
1.41356	NaN	1.17366	2.03092	NaN	NaN	NaN	NaN	0.99918	NaN	3.27191	2.91827	1.46236	2.52077	NaN	NaN	0	0.591317	1.01046	0.894091	FALSE	At5g17440					217	7.56e-35	-0.178948	-0.873343	0.281203	0.413191	8.34127	8.19905	7.95235	8.23701	8.22842	7.49039	8.19534	8.37871	8.34767	8.1409	9.01204	9.06988	7.65032	9.11727	9.03352	8.42506	9.25673	8.233
6.90132	7.30246	6.55442	6.59914	6.48159	6.38663	6.82601	6.919	6.65955	7.26391	6.40358	7.33012	7.21045	7.47304	7.63313	7.34981	7.7635	7.7371	7.42232	7.84388	FALSE	At5g27660					361	1.13e-21	-0.245413	-0.70108	0.390501	0.0651655	6.99333	7.39446	6.64643	6.69114	7.12819	6.47864	6.91802	7.01101	6.75156	7.46686	6.49559	7.43166	7.30246	7.38024	7.57915	7.44182	7.69891	7.74898
NaN	NaN	NaN	NaN	6.80682	NaN	NaN	NaN	NaN	6.59274	3.8942	6.38729	5.34838	5.81142	6.21618	NaN	6.30411	6.77333	6.84562	7.04619	TRUE	At5g27660					397	1.13e-21	-0.245413	-0.70108	0.390501	0.0651655	6.99333	7.39446	6.64643	6.69114	7.12819	6.47864	6.91802	7.01101	6.75156	7.46686	6.49559	7.43166	7.30246	7.38024	7.57915	7.44182	7.69891	7.74898
6.24089	6.33411	NaN	NaN	5.93741	6.20692	6.12435	6.05361	6.02683	6.48125	6.81377	6.63817	6.3869	5.85965	6.20524	5.58213	6.0136	5.49515	6.40785	6.47555	TRUE	At5g14210					NaN	0.000298452	-0.477373	0.318441	-0.730608	-0.0652059	6.24089	6.33411	NaN	NaN	5.93741	6.20692	6.12435	6.05361	6.02683	6.48125	6.81377	6.63817	6.3869	5.85965	6.20524	5.58213	6.0136	5.49515
8.65241	8.41514	9.40864	8.80124	8.73158	9.30075	NaN	NaN	NaN	6.8916	7.21572	7.46512	7.61355	6.98302	6.73146	NaN	6.6392	NaN	7.04917	6.93564	TRUE	At5g66110					NaN	0.00539117	0.119124	2.89704	-1.38398	-1.39393	8.65241	8.41514	9.40864	8.80124	8.73158	9.30075	NaN	NaN	NaN	6.8916	7.21572	7.46512	7.61355	6.98302	6.73146	NaN	6.6392	NaN
NaN	NaN	6.09966	NaN	NaN	5.67841	NaN	NaN	NaN	5.96099	4.27785	5.10391	5.71843	NaN	5.93279	NaN	NaN	NaN	NaN	5.66076	TRUE	At4g08455					NaN	0.00535335	NaN	NaN	NaN	NaN	NaN	NaN	NaN	NaN	NaN	NaN	NaN	NaN	NaN	NaN	NaN	NaN	NaN	NaN	NaN	NaN	NaN	NaN
8.53615	9.06793	8.88421	9.52062	9.36644	9.22975	9.41322	9.60923	9.17338	9.21277	8.24892	8.10984	8.62569	8.65637	8.44529	8.79647	8.47166	8.68644	8.31977	8.28008	TRUE	At4g31310					NaN	5.51e-46	0.444866	0.936069	0.267601	-0.758804	10.4506	11.063	11.046	11.1732	11.1505	11.5706	11.1601	11.1089	11.0534	11.0269	9.96157	9.84386	10.4778	10.3146	10.2165	10.5549	10.2065	10.3366
8.66562	8.82927	8.73468	9.12213	8.99293	8.9645	9.03309	8.89359	8.80967	8.90097	7.48317	7.30617	8.20677	7.8927	7.99549	8.00647	7.39693	7.69547	8.02255	7.5349	TRUE	At4g31310					NaN	5.51e-46	0.444866	0.936069	0.267601	-0.758804	10.4506	11.063	11.046	11.1732	11.1505	11.5706	11.1601	11.1089	11.0534	11.0269	9.96157	9.84386	10.4778	10.3146	10.2165	10.5549	10.2065	10.3366
6.62077	6.84774	7.53066	7.05966	7.67156	7.95406	7.47172	7.14216	7.22377	7.18992	6.34409	5.76871	6.38638	6.57592	6.52984	6.06037	6.53837	5.90675	5.66516	6.22306	TRUE	At4g31310					NaN	5.51e-46	0.444866	0.936069	0.267601	-0.758804	10.4506	11.063	11.046	11.1732	11.1505	11.5706	11.1601	11.1089	11.0534	11.0269	9.96157	9.84386	10.4778	10.3146	10.2165	10.5549	10.2065	10.3366
4.86576	6.05168	5.96703	5.82904	6.24887	6.58523	5.94582	5.86815	5.95947	6.11522	4.04681	4.92145	5.68524	5.18194	4.68673	5.82205	4.335	5.71972	4.98913	4.37686	TRUE	At4g31310					NaN	5.51e-46	0.444866	0.936069	0.267601	-0.758804	10.4506	11.063	11.046	11.1732	11.1505	11.5706	11.1601	11.1089	11.0534	11.0269	9.96157	9.84386	10.4778	10.3146	10.2165	10.5549	10.2065	10.3366
6.61533	7.20812	6.68027	7.12382	6.99759	7.67354	7.25094	7.09144	7.09371	6.7287	5.78807	5.83871	6.52907	5.74113	6.1962	6.39794	6.92451	6.40533	6.15066	6.03353	TRUE	At4g31310					NaN	5.51e-46	0.444866	0.936069	0.267601	-0.758804	10.4506	11.063	11.046	11.1732	11.1505	11.5706	11.1601	11.1089	11.0534	11.0269	9.96157	9.84386	10.4778	10.3146	10.2165	10.5549	10.2065	10.3366
6.56815	6.90725	7.47186	7.54849	7.12913	7.46076	7.10297	7.02278	7.65503	6.90175	6.65932	6.45829	6.81033	6.91691	6.6268	7.26992	6.9469	7.12262	6.80453	6.82348	TRUE	At4g31310					NaN	5.51e-46	0.444866	0.936069	0.267601	-0.758804	10.4506	11.063	11.046	11.1732	11.1505	11.5706	11.1601	11.1089	11.0534	11.0269	9.96157	9.84386	10.4778	10.3146	10.2165	10.5549	10.2065	10.3366
5.65502	NaN	NaN	NaN	6.45725	NaN	7.17334	7.83129	5.22959	NaN	6.46852	7.12452	6.94523	8.3554	8.2777	8.57622	8.78591	9.0115	7.34567	7.66951	TRUE	At4g31310					NaN	5.51e-46	0.444866	0.936069	0.267601	-0.758804	10.4506	11.063	11.046	11.1732	11.1505	11.5706	11.1601	11.1089	11.0534	11.0269	9.96157	9.84386	10.4778	10.3146	10.2165	10.5549	10.2065	10.3366
NaN	NaN	NaN	NaN	NaN	NaN	NaN	NaN	NaN	NaN	5.1453	3.02128	4.72624	NaN	NaN	NaN	NaN	NaN	NaN	NaN	TRUE	At4g31310					NaN	5.51e-46	0.444866	0.936069	0.267601	-0.758804	10.4506	11.063	11.046	11.1732	11.1505	11.5706	11.1601	11.1089	11.0534	11.0269	9.96157	9.84386	10.4778	10.3146	10.2165	10.5549	10.2065	10.3366
9.92309	10.0549	10.0712	10.2478	10.0871	10.3723	9.99758	10.1838	10.4477	10.5557	9.88223	9.97784	10.1217	10.1558	10.144	10.1214	10.1088	10.2177	10.8263	10.0487	FALSE	At4g37550					NaN	8.08e-36	0.229426	0.273061	0.248772	-0.292407	11.2533	11.5604	11.5212	11.794	11.6243	11.6049	11.6246	11.7716	11.9098	11.6865	11.4508	11.3597	10.6472	11.3831	11.5002	11.3207	11.5768	11.6847
8.194	7.68358	8.34171	8.01042	7.9165	8.29985	8.47021	8.5808	8.87897	8.58659	8.55088	8.34077	8.25609	8.26551	8.53044	8.34586	8.53626	8.59737	9.3027	8.70617	FALSE	At4g37550					NaN	8.08e-36	0.229426	0.273061	0.248772	-0.292407	11.2533	11.5604	11.5212	11.794	11.6243	11.6049	11.6246	11.7716	11.9098	11.6865	11.4508	11.3597	10.6472	11.3831	11.5002	11.3207	11.5768	11.6847
7.8689	5.89486	9.08169	8.44044	9.06744	8.5207	6.7491	6.66923	5.03658	5.60454	7.98788	8.365	6.77349	9.12186	9.11931	8.99861	9.15996	9.33534	9.37497	8.79675	FALSE	At4g37550					NaN	8.08e-36	0.229426	0.273061	0.248772	-0.292407	11.2533	11.5604	11.5212	11.794	11.6243	11.6049	11.6246	11.7716	11.9098	11.6865	11.4508	11.3597	10.6472	11.3831	11.5002	11.3207	11.5768	11.6847
8.14804	8.4865	8.22231	8.4121	8.26527	8.17782	8.36882	8.56633	8.40666	8.34586	8.13527	8.18904	7.19861	8.01945	8.00562	8.07652	8.16088	8.23233	9.09236	8.4508	FALSE	At4g37550					NaN	8.08e-36	0.229426	0.273061	0.248772	-0.292407	11.2533	11.5604	11.5212	11.794	11.6243	11.6049	11.6246	11.7716	11.9098	11.6865	11.4508	11.3597	10.6472	11.3831	11.5002	11.3207	11.5768	11.6847
7.69715	8.0168	8.44129	8.19235	8.34251	8.17545	8.11654	8.61091	8.61155	8.42013	8.28878	8.31943	6.72211	8.09835	8.00038	7.60743	8.16881	8.64829	8.94921	8.21845	FALSE	At4g37550					NaN	8.08e-36	0.229426	0.273061	0.248772	-0.292407	11.2533	11.5604	11.5212	11.794	11.6243	11.6049	11.6246	11.7716	11.9098	11.6865	11.4508	11.3597	10.6472	11.3831	11.5002	11.3207	11.5768	11.6847
7.09227	7.63196	7.53551	8.53004	6.98728	7.4938	8.54035	8.31621	8.57671	7.6511	7.39883	6.94695	6.48812	7.34792	7.49454	7.57738	7.9635	8.50919	8.88007	7.43746	FALSE	At4g37550					NaN	8.08e-36	0.229426	0.273061	0.248772	-0.292407	11.2533	11.5604	11.5212	11.794	11.6243	11.6049	11.6246	11.7716	11.9098	11.6865	11.4508	11.3597	10.6472	11.3831	11.5002	11.3207	11.5768	11.6847
7.03235	7.2084	6.70698	7.0682	7.02645	6.48006	6.85858	6.89426	8.06649	7.22885	7.25208	7.21097	5.55339	7.51805	7.46156	6.65481	7.52838	7.22735	8.26284	7.73892	FALSE	At4g37550					NaN	8.08e-36	0.229426	0.273061	0.248772	-0.292407	11.2533	11.5604	11.5212	11.794	11.6243	11.6049	11.6246	11.7716	11.9098	11.6865	11.4508	11.3597	10.6472	11.3831	11.5002	11.3207	11.5768	11.6847
6.40843	6.64658	7.10314	6.99701	6.8781	7.16086	6.491	6.92763	6.91225	6.81459	5.98955	5.46191	5.92627	5.98176	5.64456	5.50262	5.07902	6.65927	7.17679	6.48329	FALSE	At4g37550					NaN	8.08e-36	0.229426	0.273061	0.248772	-0.292407	11.2533	11.5604	11.5212	11.794	11.6243	11.6049	11.6246	11.7716	11.9098	11.6865	11.4508	11.3597	10.6472	11.3831	11.5002	11.3207	11.5768	11.6847
5.41539	5.31023	4.3075	5.93013	5.67369	5.71751	5.8222	5.44135	5.54977	5.34653	5.16885	4.80132	4.59786	4.71813	5.43146	5.0306	5.46175	5.11379	5.47695	4.28521	FALSE	At4g37550					NaN	8.08e-36	0.229426	0.273061	0.248772	-0.292407	11.2533	11.5604	11.5212	11.794	11.6243	11.6049	11.6246	11.7716	11.9098	11.6865	11.4508	11.3597	10.6472	11.3831	11.5002	11.3207	11.5768	11.6847
10.6126	10.4654	10.5081	10.841	10.8857	10.3367	10.4954	10.508	10.5361	10.6158	10.3971	10.3753	10.4634	10.4912	10.3301	10.907	10.4051	10.774	10.8785	10.8159	TRUE	At4g25570					NaN	5.92e-24	0.179977	0.269147	0.121535	-0.210704	11.2223	11.016	11.0678	11.489	11.3522	11.0047	11.2211	11.0969	11.2486	11.1983	10.7994	10.8895	10.985	10.9788	10.9041	11.1556	10.7912	11.0753
9.48783	9.22209	9.29091	9.80625	9.47683	9.36665	9.62113	9.43128	9.65708	9.54434	9.06357	9.22563	9.3251	9.3055	9.29798	9.43891	9.11417	9.38077	9.71241	9.37543	TRUE	At4g25570					NaN	5.92e-24	0.179977	0.269147	0.121535	-0.210704	11.2223	11.016	11.0678	11.489	11.3522	11.0047	11.2211	11.0969	11.2486	11.1983	10.7994	10.8895	10.985	10.9788	10.9041	11.1556	10.7912	11.0753
5.01377	NaN	NaN	NaN	NaN	NaN	NaN	NaN	NaN	4.62743	3.94764	4.24219	3.43719	4.00906	NaN	NaN	NaN	NaN	NaN	4.18161	TRUE	At4g32040;KNAT5					NaN	0.000570236	NaN	NaN	NaN	NaN	NaN	NaN	NaN	NaN	NaN	NaN	NaN	NaN	NaN	NaN	NaN	NaN	NaN	NaN	NaN	NaN	NaN	NaN
9.0885	9.43961	8.56861	9.17389	9.68534	8.67552	9.75202	9.75764	9.74885	9.4418	9.9232	10.0077	8.78648	10.1172	10.0553	9.33079	10.5678	10.4061	10.0864	10.0271	TRUE	At4g33640					NaN	3.75e-28	0.22814	-0.599115	0.259822	0.567434	10.5201	10.7843	9.98714	10.5941	11.1479	10.2339	11.0292	11.0641	11.0711	10.7352	11.2367	11.4148	10.3423	11.5265	11.4356	10.8113	12.0254	11.8964
10.5514	10.3432	9.86583	10.4094	10.4134	9.8797	10.3175	10.1447	9.60716	9.58211	10.7019	10.5525	10.2958	11.0425	10.9751	10.7205	11.566	11.411	10.4905	10.6017	TRUE	At4g33640					NaN	3.75e-28	0.22814	-0.599115	0.259822	0.567434	10.5201	10.7843	9.98714	10.5941	11.1479	10.2339	11.0292	11.0641	11.0711	10.7352	11.2367	11.4148	10.3423	11.5265	11.4356	10.8113	12.0254	11.8964
NaN	NaN	NaN	NaN	NaN	NaN	1.40758	NaN	NaN	NaN	3.44182	4.16273	4.09135	NaN	NaN	NaN	NaN	NaN	NaN	NaN	TRUE	At4g33640					NaN	3.75e-28	0.22814	-0.599115	0.259822	0.567434	10.5201	10.7843	9.98714	10.5941	11.1479	10.2339	11.0292	11.0641	11.0711	10.7352	11.2367	11.4148	10.3423	11.5265	11.4356	10.8113	12.0254	11.8964
5.50371	5.45176	NaN	NaN	NaN	NaN	NaN	6.08733	NaN	NaN	5.27406	5.54585	5.53827	4.98898	2.75116	NaN	5.37796	5.21163	6.3918	5.00223	TRUE	At4g27595					NaN	6.54e-10	-0.649363	-1.63404	-0.464057	1.44873	8.59621	7.22938	NaN	NaN	NaN	NaN	NaN	7.86495	NaN	NaN	8.03627	7.84953	8.2867	7.56971	7.52435	7.68627	7.80841	7.85166
NaN	NaN	NaN	NaN	NaN	NaN	NaN	6.51474	NaN	NaN	6.62507	5.71056	6.60462	5.68407	6.78199	6.71437	6.27951	6.72323	6.52905	6.23363	TRUE	At4g27595					NaN	6.54e-10	-0.649363	-1.63404	-0.464057	1.44873	8.59621	7.22938	NaN	NaN	NaN	NaN	NaN	7.86495	NaN	NaN	8.03627	7.84953	8.2867	7.56971	7.52435	7.68627	7.80841	7.85166
7.59578	NaN	NaN	NaN	NaN	NaN	NaN	5.81396	NaN	NaN	7.17713	7.03962	7.57949	6.83861	7.0444	6.48048	NaN	NaN	7.72691	7.26629	TRUE	At4g27595					NaN	6.54e-10	-0.649363	-1.63404	-0.464057	1.44873	8.59621	7.22938	NaN	NaN	NaN	NaN	NaN	7.86495	NaN	NaN	8.03627	7.84953	8.2867	7.56971	7.52435	7.68627	7.80841	7.85166
NaN	NaN	NaN	NaN	NaN	NaN	NaN	NaN	NaN	NaN	6.39456	5.14806	3.78564	NaN	5.98813	NaN	NaN	NaN	NaN	NaN	TRUE	At4g27595					NaN	6.54e-10	-0.649363	-1.63404	-0.464057	1.44873	8.59621	7.22938	NaN	NaN	NaN	NaN	NaN	7.86495	NaN	NaN	8.03627	7.84953	8.2867	7.56971	7.52435	7.68627	7.80841	7.85166
10.1513	9.96442	10.3547	9.96633	9.62855	10.2685	9.69102	9.81608	10.1667	10.3156	10.2185	10.2124	10.4465	9.9234	10.0252	10.4081	10.1549	10.1188	10.4375	10.364	TRUE	At3g07160;CALS9					NaN	6.15e-52	-0.0214078	-0.142827	0.110929	0.0104901	12.9349	12.9629	12.7043	12.8828	12.7893	12.8658	12.6955	12.8384	12.8855	12.9465	12.8762	12.9026	12.8548	12.962	12.9693	13.0351	12.9154	12.9683
9.26378	9.33281	9.07453	9.18879	8.92466	9.12843	8.86978	8.69644	9.02028	9.1208	9.12408	8.99707	9.28387	9.26352	9.41238	9.45705	9.22641	9.01195	9.3737	9.16188	TRUE	At3g07160;CALS9					NaN	6.15e-52	-0.0214078	-0.142827	0.110929	0.0104901	12.9349	12.9629	12.7043	12.8828	12.7893	12.8658	12.6955	12.8384	12.8855	12.9465	12.8762	12.9026	12.8548	12.962	12.9693	13.0351	12.9154	12.9683
8.79148	9.15834	8.60804	8.81005	8.8028	8.36046	8.74202	8.93605	8.79825	9.17419	8.98458	9.23293	8.16059	9.11279	9.29421	8.68862	9.36897	9.21377	9.07135	9.22188	TRUE	At3g07160;CALS9					NaN	6.15e-52	-0.0214078	-0.142827	0.110929	0.0104901	12.9349	12.9629	12.7043	12.8828	12.7893	12.8658	12.6955	12.8384	12.8855	12.9465	12.8762	12.9026	12.8548	12.962	12.9693	13.0351	12.9154	12.9683
8.85459	8.76016	8.65271	8.82033	8.645	9.1248	8.93926	8.85958	9.21566	8.94013	8.92813	8.88723	8.93635	9.02993	8.92743	8.80124	8.63248	8.89895	8.87778	9.0875	TRUE	At3g07160;CALS9					NaN	6.15e-52	-0.0214078	-0.142827	0.110929	0.0104901	12.9349	12.9629	12.7043	12.8828	12.7893	12.8658	12.6955	12.8384	12.8855	12.9465	12.8762	12.9026	12.8548	12.962	12.9693	13.0351	12.9154	12.9683
8.47626	8.65879	8.80589	8.56878	8.60042	8.75938	8.57993	8.79768	8.88975	8.74245	8.70701	8.5627	8.87773	8.69599	8.66187	8.8391	8.40136	8.47711	8.65502	8.7827	TRUE	At3g07160;CALS9					NaN	6.15e-52	-0.0214078	-0.142827	0.110929	0.0104901	12.9349	12.9629	12.7043	12.8828	12.7893	12.8658	12.6955	12.8384	12.8855	12.9465	12.8762	12.9026	12.8548	12.962	12.9693	13.0351	12.9154	12.9683
9.32007	8.41633	7.7582	8.30491	7.76492	7.15147	8.68633	8.6651	8.58465	8.85321	8.5795	8.9424	8.34588	8.55376	8.82715	8.11826	8.82091	8.19625	9.26848	8.6994	TRUE	At3g07160;CALS9					NaN	6.15e-52	-0.0214078	-0.142827	0.110929	0.0104901	12.9349	12.9629	12.7043	12.8828	12.7893	12.8658	12.6955	12.8384	12.8855	12.9465	12.8762	12.9026	12.8548	12.962	12.9693	13.0351	12.9154	12.9683
8.75026	8.68749	7.67882	9.1287	8.82061	7.86124	8.4298	8.35145	8.59749	8.17157	8.55285	8.64024	7.85821	8.63096	8.79898	7.8862	8.44699	8.508	8.38614	8.4303	TRUE	At3g07160;CALS9					NaN	6.15e-52	-0.0214078	-0.142827	0.110929	0.0104901	12.9349	12.9629	12.7043	12.8828	12.7893	12.8658	12.6955	12.8384	12.8855	12.9465	12.8762	12.9026	12.8548	12.962	12.9693	13.0351	12.9154	12.9683
8.37619	8.21774	8.51667	8.22239	8.07653	8.56344	8.34136	8.17912	8.59757	8.45496	8.18532	8.20511	8.14965	8.4686	8.49561	8.75351	8.53392	8.52229	8.36116	8.38207	TRUE	At3g07160;CALS9					NaN	6.15e-52	-0.0214078	-0.142827	0.110929	0.0104901	12.9349	12.9629	12.7043	12.8828	12.7893	12.8658	12.6955	12.8384	12.8855	12.9465	12.8762	12.9026	12.8548	12.962	12.9693	13.0351	12.9154	12.9683
8.38305	8.287	8.26604	8.21175	8.22543	8.48109	7.9862	7.8107	8.14646	8.5006	8.22586	7.99932	8.35241	8.1847	8.35927	8.51047	8.47163	8.26514	8.44475	8.29218	TRUE	At3g07160;CALS9					NaN	6.15e-52	-0.0214078	-0.142827	0.110929	0.0104901	12.9349	12.9629	12.7043	12.8828	12.7893	12.8658	12.6955	12.8384	12.8855	12.9465	12.8762	12.9026	12.8548	12.962	12.9693	13.0351	12.9154	12.9683
8.13753	8.21582	8.57114	8.26957	7.83086	8.75857	7.96558	8.08097	8.12677	8.12419	7.88882	8.28514	8.62639	8.2315	8.03368	8.43365	7.94857	8.13197	8.19303	8.29603	TRUE	At3g07160;CALS9					NaN	6.15e-52	-0.0214078	-0.142827	0.110929	0.0104901	12.9349	12.9629	12.7043	12.8828	12.7893	12.8658	12.6955	12.8384	12.8855	12.9465	12.8762	12.9026	12.8548	12.962	12.9693	13.0351	12.9154	12.9683
8.14588	8.02385	7.90522	7.9314	7.57426	8.04963	7.94337	7.59346	8.09915	7.99411	7.79292	7.92642	8.15552	7.98327	8.00109	8.13626	8.07592	8.06573	8.01707	7.90978	TRUE	At3g07160;CALS9					NaN	6.15e-52	-0.0214078	-0.142827	0.110929	0.0104901	12.9349	12.9629	12.7043	12.8828	12.7893	12.8658	12.6955	12.8384	12.8855	12.9465	12.8762	12.9026	12.8548	12.962	12.9693	13.0351	12.9154	12.9683
7.68352	7.73694	7.42017	7.79419	7.6552	7.61686	7.39062	7.64623	7.38603	7.80371	7.74525	7.56358	7.26631	7.75544	7.80092	7.37618	7.20906	7.63291	7.68377	7.41523	TRUE	At3g07160;CALS9					NaN	6.15e-52	-0.0214078	-0.142827	0.110929	0.0104901	12.9349	12.9629	12.7043	12.8828	12.7893	12.8658	12.6955	12.8384	12.8855	12.9465	12.8762	12.9026	12.8548	12.962	12.9693	13.0351	12.9154	12.9683
7.0867	6.3426	6.34872	5.87215	6.78546	5.95494	8.33599	8.14865	7.84262	7.74306	8.19101	7.55059	6.91641	7.84062	7.85394	7.17466	7.55387	7.55925	7.77553	8.10846	TRUE	At3g07160;CALS9					NaN	6.15e-52	-0.0214078	-0.142827	0.110929	0.0104901	12.9349	12.9629	12.7043	12.8828	12.7893	12.8658	12.6955	12.8384	12.8855	12.9465	12.8762	12.9026	12.8548	12.962	12.9693	13.0351	12.9154	12.9683
7.20355	7.59237	7.26827	7.48427	7.40149	7.05421	7.08402	7.59512	7.34056	7.44436	7.00324	7.07773	7.31057	7.06046	7.38257	7.43023	7.4428	7.8453	7.82726	7.72529	TRUE	At3g07160;CALS9					NaN	6.15e-52	-0.0214078	-0.142827	0.110929	0.0104901	12.9349	12.9629	12.7043	12.8828	12.7893	12.8658	12.6955	12.8384	12.8855	12.9465	12.8762	12.9026	12.8548	12.962	12.9693	13.0351	12.9154	12.9683
6.85174	7.05491	7.15946	7.06313	7.15027	7.48883	6.78382	6.5811	6.96359	7.24964	7.06454	7.34873	7.59088	6.98015	7.09244	7.59905	7.25759	7.38542	7.10834	7.08276	TRUE	At3g07160;CALS9					NaN	6.15e-52	-0.0214078	-0.142827	0.110929	0.0104901	12.9349	12.9629	12.7043	12.8828	12.7893	12.8658	12.6955	12.8384	12.8855	12.9465	12.8762	12.9026	12.8548	12.962	12.9693	13.0351	12.9154	12.9683
5.80577	6.23281	5.19067	5.94497	5.78628	5.82208	4.48948	5.39974	4.9914	4.63296	5.82543	5.55334	5.48272	6.20256	6.43906	6.1541	6.26468	6.13274	6.22058	6.41059	TRUE	At3g07160;CALS9					NaN	6.15e-52	-0.0214078	-0.142827	0.110929	0.0104901	12.9349	12.9629	12.7043	12.8828	12.7893	12.8658	12.6955	12.8384	12.8855	12.9465	12.8762	12.9026	12.8548	12.962	12.9693	13.0351	12.9154	12.9683
6.59004	6.04026	6.46157	6.62549	6.31822	6.1987	6.24814	6.29783	6.74018	6.55206	5.98289	6.83938	5.54851	6.50896	6.17007	6.21395	6.41336	6.81392	6.76915	6.57863	TRUE	At3g07160;CALS9					NaN	6.15e-52	-0.0214078	-0.142827	0.110929	0.0104901	12.9349	12.9629	12.7043	12.8828	12.7893	12.8658	12.6955	12.8384	12.8855	12.9465	12.8762	12.9026	12.8548	12.962	12.9693	13.0351	12.9154	12.9683
6.16443	6.30603	5.62834	6.37824	6.15097	5.76314	5.75124	6.31074	6.65904	6.61751	6.08746	5.96667	5.95283	6.19079	5.88332	6.12667	5.93055	6.29366	6.72485	6.99722	TRUE	At3g07160;CALS9					NaN	6.15e-52	-0.0214078	-0.142827	0.110929	0.0104901	12.9349	12.9629	12.7043	12.8828	12.7893	12.8658	12.6955	12.8384	12.8855	12.9465	12.8762	12.9026	12.8548	12.962	12.9693	13.0351	12.9154	12.9683
5.86179	6.10312	5.51556	4.59996	6.10424	5.8442	5.53793	5.90576	6.02325	5.99656	5.48752	6.07923	6.2649	5.88412	5.78497	6.14072	5.8841	5.36059	6.15527	5.8441	TRUE	At3g07160;CALS9					NaN	6.15e-52	-0.0214078	-0.142827	0.110929	0.0104901	12.9349	12.9629	12.7043	12.8828	12.7893	12.8658	12.6955	12.8384	12.8855	12.9465	12.8762	12.9026	12.8548	12.962	12.9693	13.0351	12.9154	12.9683
5.62972	5.75415	5.00676	4.19091	5.19536	4.97974	5.08725	5.69726	5.0565	4.50014	5.50631	5.23957	5.47694	6.02846	5.671	5.47519	5.12918	5.5707	5.50056	5.30124	TRUE	At3g07160;CALS9					NaN	6.15e-52	-0.0214078	-0.142827	0.110929	0.0104901	12.9349	12.9629	12.7043	12.8828	12.7893	12.8658	12.6955	12.8384	12.8855	12.9465	12.8762	12.9026	12.8548	12.962	12.9693	13.0351	12.9154	12.9683
5.19891	5.42192	4.81636	5.32136	5.32893	4.82169	4.28922	5.04081	5.04707	5.04284	5.19266	5.24836	5.5142	5.17677	5.09153	4.85922	4.79964	5.07895	4.37612	3.84275	TRUE	At3g07160;CALS9					NaN	6.15e-52	-0.0214078	-0.142827	0.110929	0.0104901	12.9349	12.9629	12.7043	12.8828	12.7893	12.8658	12.6955	12.8384	12.8855	12.9465	12.8762	12.9026	12.8548	12.962	12.9693	13.0351	12.9154	12.9683
3.942	4.61977	3.45366	4.23466	4.80569	5.1747	4.39383	4.90815	4.77817	4.37011	5.20748	4.47696	4.87942	4.54171	4.64227	4.83267	5.13235	4.59024	4.93634	5.08919	TRUE	At3g07160;CALS9					NaN	6.15e-52	-0.0214078	-0.142827	0.110929	0.0104901	12.9349	12.9629	12.7043	12.8828	12.7893	12.8658	12.6955	12.8384	12.8855	12.9465	12.8762	12.9026	12.8548	12.962	12.9693	13.0351	12.9154	12.9683
4.05307	2.83924	4.27152	2.43997	3.61952	4.04257	4.92768	4.17282	4.15244	4.92675	3.70238	4.57122	3.60438	4.0088	3.22303	4.3174	3.97576	3.85069	4.79589	4.39167	TRUE	At3g07160;CALS9					NaN	6.15e-52	-0.0214078	-0.142827	0.110929	0.0104901	12.9349	12.9629	12.7043	12.8828	12.7893	12.8658	12.6955	12.8384	12.8855	12.9465	12.8762	12.9026	12.8548	12.962	12.9693	13.0351	12.9154	12.9683
9.02677	8.57069	8.80831	8.94531	8.80274	NaN	7.86988	7.32231	7.24739	8.42302	8.3126	9.01107	8.47451	8.75691	8.88219	9.24563	8.75193	8.77106	8.60568	8.83819	TRUE	At3g07160;CALS9					NaN	6.15e-52	-0.0214078	-0.142827	0.110929	0.0104901	12.9349	12.9629	12.7043	12.8828	12.7893	12.8658	12.6955	12.8384	12.8855	12.9465	12.8762	12.9026	12.8548	12.962	12.9693	13.0351	12.9154	12.9683
3.45474	4.41452	NaN	5.16524	4.83811	3.54223	4.26559	4.87964	4.06719	4.57359	4.09939	4.75786	2.52941	4.99955	4.53512	3.70757	4.88357	5.04123	4.22918	4.14062	TRUE	At3g07160;CALS9					NaN	6.15e-52	-0.0214078	-0.142827	0.110929	0.0104901	12.9349	12.9629	12.7043	12.8828	12.7893	12.8658	12.6955	12.8384	12.8855	12.9465	12.8762	12.9026	12.8548	12.962	12.9693	13.0351	12.9154	12.9683
6.9313	7.02473	5.43241	6.61613	7.70781	NaN	7.19088	NaN	6.28416	6.89056	7.61692	6.83499	6.82113	7.09822	7.30687	7.15245	7.48413	7.49026	7.82382	7.42666	TRUE	At3g07160;CALS9					NaN	6.15e-52	-0.0214078	-0.142827	0.110929	0.0104901	12.9349	12.9629	12.7043	12.8828	12.7893	12.8658	12.6955	12.8384	12.8855	12.9465	12.8762	12.9026	12.8548	12.962	12.9693	13.0351	12.9154	12.9683
9.80735	NaN	9.28521	9.75354	8.97974	9.74824	9.77746	NaN	NaN	10.0122	9.93518	9.46602	9.50353	9.62896	9.49617	9.69891	9.29529	9.48474	9.8519	9.64622	TRUE	At3g07160;CALS9					NaN	6.15e-52	-0.0214078	-0.142827	0.110929	0.0104901	12.9349	12.9629	12.7043	12.8828	12.7893	12.8658	12.6955	12.8384	12.8855	12.9465	12.8762	12.9026	12.8548	12.962	12.9693	13.0351	12.9154	12.9683
8.10433	NaN	NaN	8.46131	8.61326	8.3426	7.16039	6.80076	7.19561	6.66144	5.88348	4.35621	8.33279	6.83325	11.6162	9.49139	NaN	11.5441	NaN	11.7294	TRUE	At3g07160;CALS9					NaN	6.15e-52	-0.0214078	-0.142827	0.110929	0.0104901	12.9349	12.9629	12.7043	12.8828	12.7893	12.8658	12.6955	12.8384	12.8855	12.9465	12.8762	12.9026	12.8548	12.962	12.9693	13.0351	12.9154	12.9683
6.35315	5.57017	NaN	5.78657	4.73694	NaN	NaN	NaN	5.84479	5.31541	4.28267	5.08304	5.01732	6.09297	5.3118	6.23938	5.64081	7.14225	5.70376	5.52593	TRUE	At3g07160;CALS9					NaN	6.15e-52	-0.0214078	-0.142827	0.110929	0.0104901	12.9349	12.9629	12.7043	12.8828	12.7893	12.8658	12.6955	12.8384	12.8855	12.9465	12.8762	12.9026	12.8548	12.962	12.9693	13.0351	12.9154	12.9683
5.34298	5.88708	6.88462	6.59816	6.03901	6.62786	6.08221	6.50922	6.42192	6.57383	6.66263	6.64175	6.76461	6.67744	6.14764	6.54927	6.84299	5.8836	5.98076	6.34746	TRUE	At3g19080					NaN	9.94e-10	0.383447	-0.0364407	-0.231545	0.651434	5.34298	5.88708	6.88462	6.59816	6.03901	6.62786	6.08221	6.50922	6.42192	6.57383	6.66263	6.64175	6.76461	6.67744	6.14764	6.54927	6.84299	5.8836
7.47526	7.1879	7.16628	7.51161	7.47969	6.80093	6.90317	7.11846	7.1259	6.48654	7.03335	7.09848	6.02098	6.56122	6.65068	6.97099	6.97602	7.08227	6.45842	6.86773	FALSE	At3g11620					NaN	5.14e-36	0.0645329	0.0426531	0.297311	-0.275431	8.392	8.31501	8.05603	8.41542	8.33474	8.20648	8.14023	8.14414	8.13239	8.20318	8.01807	8.13763	7.78104	8.16769	8.20743	8.45356	8.27852	8.42052
5.98942	6.64712	5.8498	6.19712	6.64457	6.46737	6.26684	6.68382	6.71424	6.58769	6.48114	6.55561	6.6826	6.60747	6.88995	7.21318	6.93198	6.9418	6.6611	6.83968	TRUE	At3g11620					NaN	5.14e-36	0.0645329	0.0426531	0.297311	-0.275431	8.392	8.31501	8.05603	8.41542	8.33474	8.20648	8.14023	8.14414	8.13239	8.20318	8.01807	8.13763	7.78104	8.16769	8.20743	8.45356	8.27852	8.42052
6.44463	6.33119	6.09267	6.45931	6.2012	6.50967	6.36608	5.94066	5.80726	6.62453	5.8301	6.04677	5.74481	6.41065	6.15376	6.33672	6.14105	6.37625	6.47844	5.95407	FALSE	At3g11620					NaN	5.14e-36	0.0645329	0.0426531	0.297311	-0.275431	8.392	8.31501	8.05603	8.41542	8.33474	8.20648	8.14023	8.14414	8.13239	8.20318	8.01807	8.13763	7.78104	8.16769	8.20743	8.45356	8.27852	8.42052
5.4365	5.21661	6.52142	6.35576	5.99801	7.11345	5.6089	5.74919	6.69559	6.03065	5.35161	5.11574	6.09194	6.41965	5.92474	6.89249	6.19234	6.10855	6.8906	5.64187	TRUE	At3g10450;SCPL7					NaN	1.11e-29	0.764229	0.0767789	0.892528	-0.205077	5.4365	5.21661	6.52142	6.35576	5.99801	7.11345	5.6089	5.74919	6.69559	6.03065	5.35161	5.11574	6.09194	6.41965	5.92474	6.89249	6.19234	6.10855
12.9147	12.2104	10.4964	12.7665	12.9977	10.7267	13.5425	13.1078	12.5946	12.0738	12.4998	12.8761	12.0122	12.0859	11.9521	11.3958	11.5292	11.2949	12.318	11.7876	FALSE	At3g01490					NaN	3.56e-32	-0.179773	-0.0128237	0.0456985	-0.212647	12.9526	12.7121	12.4429	12.7281	12.5564	12.2838	12.5941	12.6879	12.7144	12.6945	12.5378	12.4694	12.4624	12.5271	12.529	12.5506	12.4154	12.4756
10.0764	9.88514	9.80869	9.69083	9.55631	9.12908	9.77517	9.56739	9.74245	9.81263	9.76834	9.82631	9.62865	9.64609	9.52631	9.56201	9.55262	9.55013	9.74461	9.56633	FALSE	At3g01490					NaN	3.56e-32	-0.179773	-0.0128237	0.0456985	-0.212647	12.9526	12.7121	12.4429	12.7281	12.5564	12.2838	12.5941	12.6879	12.7144	12.6945	12.5378	12.4694	12.4624	12.5271	12.529	12.5506	12.4154	12.4756
7.72806	7.93103	7.56231	8.07903	7.82286	7.96766	7.70047	8.12183	8.16563	8.18002	7.87598	7.86522	7.92011	7.8602	7.894	8.28285	7.85365	8.4047	8.19758	8.0482	FALSE	At3g01490					NaN	3.56e-32	-0.179773	-0.0128237	0.0456985	-0.212647	12.9526	12.7121	12.4429	12.7281	12.5564	12.2838	12.5941	12.6879	12.7144	12.6945	12.5378	12.4694	12.4624	12.5271	12.529	12.5506	12.4154	12.4756
7.4883	6.94165	7.11568	6.97075	7.15441	5.83936	5.86041	2.95426	5.63631	5.03097	6.96085	6.07827	6.33213	6.90953	7.43688	7.58409	7.01581	7.14468	7.38826	6.5831	FALSE	At3g01490					NaN	3.56e-32	-0.179773	-0.0128237	0.0456985	-0.212647	12.9526	12.7121	12.4429	12.7281	12.5564	12.2838	12.5941	12.6879	12.7144	12.6945	12.5378	12.4694	12.4624	12.5271	12.529	12.5506	12.4154	12.4756
5.78364	6.03278	5.35137	5.63235	5.4018	5.20661	5.35786	5.74185	5.33798	5.50052	5.33425	4.13116	4.85032	5.35101	5.50167	4.19436	4.83809	4.70709	5.94516	5.50715	TRUE	At3g01490					NaN	3.56e-32	-0.179773	-0.0128237	0.0456985	-0.212647	12.9526	12.7121	12.4429	12.7281	12.5564	12.2838	12.5941	12.6879	12.7144	12.6945	12.5378	12.4694	12.4624	12.5271	12.529	12.5506	12.4154	12.4756
NaN	6.82866	NaN	7.65958	7.69608	NaN	7.20649	NaN	7.88402	8.16708	7.01065	3.52094	8.07119	8.00592	NaN	NaN	7.9909	7.43411	NaN	NaN	TRUE	At3g01490					NaN	3.56e-32	-0.179773	-0.0128237	0.0456985	-0.212647	12.9526	12.7121	12.4429	12.7281	12.5564	12.2838	12.5941	12.6879	12.7144	12.6945	12.5378	12.4694	12.4624	12.5271	12.529	12.5506	12.4154	12.4756
NaN	NaN	NaN	6.34788	NaN	6.35391	6.6979	NaN	7.00932	6.33397	4.27926	2.71763	5.21433	6.03771	5.51964	NaN	6.04387	5.24413	NaN	6.01212	FALSE	At3g01490					NaN	3.56e-32	-0.179773	-0.0128237	0.0456985	-0.212647	12.9526	12.7121	12.4429	12.7281	12.5564	12.2838	12.5941	12.6879	12.7144	12.6945	12.5378	12.4694	12.4624	12.5271	12.529	12.5506	12.4154	12.4756
8.23389	8.32179	7.71414	7.91373	8.28388	7.30099	8.28056	8.28907	7.93579	8.46156	8.30585	8.28485	6.73544	8.1697	7.96855	7.5359	8.47962	8.40983	8.13654	8.29443	TRUE	At3g14080					NaN	1.75e-36	-0.303917	-0.225238	0.11734	-0.196019	8.86162	8.94972	8.41728	8.35942	8.93623	8.02121	8.97912	8.94161	8.68264	8.95229	9.06262	9.04221	7.53572	8.90283	8.74521	8.34454	9.43183	9.10548
7.57701	7.3282	7.19284	6.58616	7.38351	6.84979	7.73777	7.36699	7.53795	7.43078	7.95481	7.87805	6.39179	7.67207	7.60157	7.46675	8.45994	7.77986	7.54912	7.80185	TRUE	At3g14080					NaN	1.75e-36	-0.303917	-0.225238	0.11734	-0.196019	8.86162	8.94972	8.41728	8.35942	8.93623	8.02121	8.97912	8.94161	8.68264	8.95229	9.06262	9.04221	7.53572	8.90283	8.74521	8.34454	9.43183	9.10548
8.37768	7.66099	8.9995	7.85609	7.19486	8.77477	8.56707	8.85253	8.94898	8.81188	8.40733	8.39702	9.28231	8.48578	8.34711	9.1287	8.39004	8.44049	8.88086	7.8571	TRUE	At3g06770					NaN	1.77e-36	-0.346977	0.156414	-0.162081	-0.34131	9.53148	9.59614	9.64307	9.12674	9.21798	9.38505	9.2906	9.55276	9.43575	9.20893	9.19405	9.05688	9.49585	8.91801	8.99356	9.34896	8.80597	8.89324
8.07592	8.29694	7.98123	7.80758	8.10401	7.98081	7.95766	8.21116	8.00081	7.72029	7.97883	7.76918	8.0159	7.55678	7.79186	7.94116	7.4889	7.60627	7.34527	7.61623	TRUE	At3g06770					NaN	1.77e-36	-0.346977	0.156414	-0.162081	-0.34131	9.53148	9.59614	9.64307	9.12674	9.21798	9.38505	9.2906	9.55276	9.43575	9.20893	9.19405	9.05688	9.49585	8.91801	8.99356	9.34896	8.80597	8.89324
10.0303	10.1769	10.2303	10.5398	10.476	10.5041	10.3337	10.3172	10.314	10.3882	10.0782	9.9175	10.0931	9.65406	9.7725	9.7658	9.6853	9.65458	9.76837	9.88919	TRUE	At3g01310					NaN	1.9e-40	0.0395877	0.426489	-0.227318	-0.159583	12.6366	12.6962	12.7408	12.7611	12.695	12.7363	12.802	12.8725	12.7484	12.8378	12.4802	12.4795	12.6351	12.2964	12.2611	12.3553	12.3716	12.4502
9.13055	9.17431	9.03062	9.28196	9.37479	9.32588	9.76828	9.40837	9.57431	9.61038	9.34026	9.2627	9.50912	8.92713	8.9393	9.28143	9.04992	9.04535	9.35455	9.23112	TRUE	At3g01310					NaN	1.9e-40	0.0395877	0.426489	-0.227318	-0.159583	12.6366	12.6962	12.7408	12.7611	12.695	12.7363	12.802	12.8725	12.7484	12.8378	12.4802	12.4795	12.6351	12.2964	12.2611	12.3553	12.3716	12.4502
8.5598	8.6078	8.66365	9.1081	8.79141	8.82225	9.15334	9.14865	9.34709	9.23969	8.59981	8.89259	9.03493	8.65284	8.62959	8.67057	8.61992	8.68562	8.78739	8.88089	FALSE	At3g01310					NaN	1.9e-40	0.0395877	0.426489	-0.227318	-0.159583	12.6366	12.6962	12.7408	12.7611	12.695	12.7363	12.802	12.8725	12.7484	12.8378	12.4802	12.4795	12.6351	12.2964	12.2611	12.3553	12.3716	12.4502
8.58271	8.74999	8.74404	8.84538	8.74232	8.41942	9.18946	8.98287	8.62638	8.88167	8.6431	8.1859	8.74671	8.23733	8.29276	8.19799	8.38365	8.45918	8.69723	8.50944	FALSE	At3g01310					NaN	1.9e-40	0.0395877	0.426489	-0.227318	-0.159583	12.6366	12.6962	12.7408	12.7611	12.695	12.7363	12.802	12.8725	12.7484	12.8378	12.4802	12.4795	12.6351	12.2964	12.2611	12.3553	12.3716	12.4502
8.68781	8.6182	8.43289	8.47217	8.62125	8.43041	8.80531	8.61353	8.68137	8.7712	8.58262	8.48729	8.09985	8.46054	8.57333	7.81273	8.56285	8.39808	8.29891	8.2953	FALSE	At3g01310					NaN	1.9e-40	0.0395877	0.426489	-0.227318	-0.159583	12.6366	12.6962	12.7408	12.7611	12.695	12.7363	12.802	12.8725	12.7484	12.8378	12.4802	12.4795	12.6351	12.2964	12.2611	12.3553	12.3716	12.4502
8.68034	8.43723	8.95008	8.4538	8.66045	8.93244	8.32978	8.68496	8.44409	8.47312	8.48945	8.24102	8.62165	8.11721	8.1279	8.48946	8.15374	8.15106	7.95843	8.24776	TRUE	At3g01310					NaN	1.9e-40	0.0395877	0.426489	-0.227318	-0.159583	12.6366	12.6962	12.7408	12.7611	12.695	12.7363	12.802	12.8725	12.7484	12.8378	12.4802	12.4795	12.6351	12.2964	12.2611	12.3553	12.3716	12.4502
8.53907	8.50252	8.94656	8.60788	8.49586	8.98915	8.51718	8.72453	8.5052	8.62119	8.18626	8.3817	8.73388	8.16636	7.71457	8.36689	7.83531	7.90018	8.06257	8.04438	TRUE	At3g01310					NaN	1.9e-40	0.0395877	0.426489	-0.227318	-0.159583	12.6366	12.6962	12.7408	12.7611	12.695	12.7363	12.802	12.8725	12.7484	12.8378	12.4802	12.4795	12.6351	12.2964	12.2611	12.3553	12.3716	12.4502
8.49875	8.48104	8.72005	8.88505	8.76625	8.76069	8.70805	8.67019	8.34064	8.47618	8.01944	8.53209	8.51059	8.08821	8.07279	7.90367	8.01031	8.10991	8.2446	8.19432	TRUE	At3g01310					NaN	1.9e-40	0.0395877	0.426489	-0.227318	-0.159583	12.6366	12.6962	12.7408	12.7611	12.695	12.7363	12.802	12.8725	12.7484	12.8378	12.4802	12.4795	12.6351	12.2964	12.2611	12.3553	12.3716	12.4502
7.29619	7.23749	7.70716	7.33209	7.32278	7.71385	7.42705	7.20642	7.58397	7.47445	7.15851	7.21466	7.93801	7.05887	6.92105	7.56681	7.09794	7.04135	7.03862	6.83335	FALSE	At3g01310					NaN	1.9e-40	0.0395877	0.426489	-0.227318	-0.159583	12.6366	12.6962	12.7408	12.7611	12.695	12.7363	12.802	12.8725	12.7484	12.8378	12.4802	12.4795	12.6351	12.2964	12.2611	12.3553	12.3716	12.4502
8.40708	8.51285	8.46275	8.70282	8.57771	8.45489	8.70827	8.69155	8.45995	8.64103	8.34049	7.8656	8.32738	7.98878	7.79774	7.96614	7.86965	7.82854	7.97627	8.07174	TRUE	At3g01310					NaN	1.9e-40	0.0395877	0.426489	-0.227318	-0.159583	12.6366	12.6962	12.7408	12.7611	12.695	12.7363	12.802	12.8725	12.7484	12.8378	12.4802	12.4795	12.6351	12.2964	12.2611	12.3553	12.3716	12.4502
7.30442	7.4114	7.41429	7.41993	7.12884	7.23007	7.41149	7.53511	7.14337	7.34017	6.93983	6.91103	7.10585	7.13496	7.40949	6.62652	7.05987	7.46605	7.17928	7.33152	FALSE	At3g01310					NaN	1.9e-40	0.0395877	0.426489	-0.227318	-0.159583	12.6366	12.6962	12.7408	12.7611	12.695	12.7363	12.802	12.8725	12.7484	12.8378	12.4802	12.4795	12.6351	12.2964	12.2611	12.3553	12.3716	12.4502
8.23423	8.57823	8.16539	8.41438	8.49985	8.28259	8.43523	8.50991	8.26488	8.05667	7.95195	8.21802	8.10701	8.13555	8.17046	8.08848	8.30198	8.27317	7.84524	7.95222	FALSE	At3g01310					NaN	1.9e-40	0.0395877	0.426489	-0.227318	-0.159583	12.6366	12.6962	12.7408	12.7611	12.695	12.7363	12.802	12.8725	12.7484	12.8378	12.4802	12.4795	12.6351	12.2964	12.2611	12.3553	12.3716	12.4502
7.8433	8.14817	8.14875	8.18556	8.14713	8.27516	8.26328	8.42934	8.73324	8.40736	7.85085	8.04316	8.22136	7.65109	7.98069	8.01421	7.86149	7.77143	8.00939	7.82695	TRUE	At3g01310					NaN	1.9e-40	0.0395877	0.426489	-0.227318	-0.159583	12.6366	12.6962	12.7408	12.7611	12.695	12.7363	12.802	12.8725	12.7484	12.8378	12.4802	12.4795	12.6351	12.2964	12.2611	12.3553	12.3716	12.4502
7.63601	7.53209	8.51262	8.05845	7.99081	8.3304	7.73196	8.41413	8.18992	8.19962	7.50814	7.69191	8.25966	7.38721	7.03351	8.12777	6.87591	8.06454	7.63564	7.14247	TRUE	At3g01310					NaN	1.9e-40	0.0395877	0.426489	-0.227318	-0.159583	12.6366	12.6962	12.7408	12.7611	12.695	12.7363	12.802	12.8725	12.7484	12.8378	12.4802	12.4795	12.6351	12.2964	12.2611	12.3553	12.3716	12.4502
7.31676	7.53676	7.30927	7.66394	7.64154	7.53473	7.38586	7.65218	7.42862	7.74696	7.0499	7.32084	7.10723	7.31062	7.0108	6.88447	7.23043	6.99164	7.15051	6.91527	FALSE	At3g01310					NaN	1.9e-40	0.0395877	0.426489	-0.227318	-0.159583	12.6366	12.6962	12.7408	12.7611	12.695	12.7363	12.802	12.8725	12.7484	12.8378	12.4802	12.4795	12.6351	12.2964	12.2611	12.3553	12.3716	12.4502
7.59827	7.25583	7.4411	7.07973	7.44235	7.57175	7.1957	7.51716	7.42207	7.27614	6.89052	7.20603	7.28835	6.88034	6.6864	6.71222	7.06199	7.02682	6.81905	6.60019	TRUE	At3g01310					NaN	1.9e-40	0.0395877	0.426489	-0.227318	-0.159583	12.6366	12.6962	12.7408	12.7611	12.695	12.7363	12.802	12.8725	12.7484	12.8378	12.4802	12.4795	12.6351	12.2964	12.2611	12.3553	12.3716	12.4502
6.94696	7.23599	7.45601	7.24608	7.03483	7.17092	6.76512	6.80211	7.29182	7.31974	7.25696	6.766	7.46918	6.77728	6.45785	6.85225	6.61224	7.19751	7.03919	7.30828	FALSE	At3g01310					NaN	1.9e-40	0.0395877	0.426489	-0.227318	-0.159583	12.6366	12.6962	12.7408	12.7611	12.695	12.7363	12.802	12.8725	12.7484	12.8378	12.4802	12.4795	12.6351	12.2964	12.2611	12.3553	12.3716	12.4502
6.84111	6.77244	6.77689	7.15478	7.14872	6.40302	7.08888	7.58833	7.22109	7.21978	6.95058	6.7024	6.62061	6.66774	6.70834	6.90285	7.0057	7.17309	6.9343	6.79857	TRUE	At3g01310					NaN	1.9e-40	0.0395877	0.426489	-0.227318	-0.159583	12.6366	12.6962	12.7408	12.7611	12.695	12.7363	12.802	12.8725	12.7484	12.8378	12.4802	12.4795	12.6351	12.2964	12.2611	12.3553	12.3716	12.4502
6.94815	7.25346	6.75874	6.97502	6.90698	7.17884	7.34825	7.30376	7.01565	7.42593	6.3146	6.66054	5.82866	6.74366	6.8329	5.95739	6.64514	6.73895	6.26828	6.22269	FALSE	At3g01310					NaN	1.9e-40	0.0395877	0.426489	-0.227318	-0.159583	12.6366	12.6962	12.7408	12.7611	12.695	12.7363	12.802	12.8725	12.7484	12.8378	12.4802	12.4795	12.6351	12.2964	12.2611	12.3553	12.3716	12.4502
6.7137	6.53298	7.27188	6.97038	6.53669	6.81554	6.95167	7.07299	7.17939	6.8542	7.06738	6.32296	6.23659	6.17428	6.37882	7.29016	6.62695	7.23963	6.93916	6.49849	FALSE	At3g01310					NaN	1.9e-40	0.0395877	0.426489	-0.227318	-0.159583	12.6366	12.6962	12.7408	12.7611	12.695	12.7363	12.802	12.8725	12.7484	12.8378	12.4802	12.4795	12.6351	12.2964	12.2611	12.3553	12.3716	12.4502
5.76511	5.75607	5.34176	5.89245	5.54408	5.35944	5.90698	6.15406	5.68822	6.11181	6.46396	5.79775	5.28647	5.24373	5.30869	5.3809	5.76148	6.19762	5.32355	5.64035	TRUE	At3g01310					NaN	1.9e-40	0.0395877	0.426489	-0.227318	-0.159583	12.6366	12.6962	12.7408	12.7611	12.695	12.7363	12.802	12.8725	12.7484	12.8378	12.4802	12.4795	12.6351	12.2964	12.2611	12.3553	12.3716	12.4502
5.15832	4.68487	3.71549	4.02438	4.2118	3.8898	4.54376	3.78373	2.12241	4.26835	4.23668	4.08656	4.33509	1.05316	2.84431	NaN	0	3.96188	1.67283	NaN	TRUE	At3g01310					NaN	1.9e-40	0.0395877	0.426489	-0.227318	-0.159583	12.6366	12.6962	12.7408	12.7611	12.695	12.7363	12.802	12.8725	12.7484	12.8378	12.4802	12.4795	12.6351	12.2964	12.2611	12.3553	12.3716	12.4502
7.16867	7.25104	6.84336	4.09911	5.97453	6.58005	NaN	NaN	NaN	NaN	4.67394	6.43823	3.14135	6.05203	6.20788	6.2763	6.84086	6.57756	6.70916	6.42858	FALSE	At3g01310					NaN	1.9e-40	0.0395877	0.426489	-0.227318	-0.159583	12.6366	12.6962	12.7408	12.7611	12.695	12.7363	12.802	12.8725	12.7484	12.8378	12.4802	12.4795	12.6351	12.2964	12.2611	12.3553	12.3716	12.4502
NaN	NaN	6.13927	4.215	5.46986	6.03601	NaN	NaN	5.30267	NaN	4.11774	4.23687	5.16917	NaN	5.52917	5.52228	5.63693	6.46027	NaN	5.24175	TRUE	At3g01310					NaN	1.9e-40	0.0395877	0.426489	-0.227318	-0.159583	12.6366	12.6962	12.7408	12.7611	12.695	12.7363	12.802	12.8725	12.7484	12.8378	12.4802	12.4795	12.6351	12.2964	12.2611	12.3553	12.3716	12.4502
8.4437	8.31708	8.61135	8.64052	8.41662	9.17175	8.33113	8.41681	8.91778	8.47939	7.62788	7.86573	8.17837	7.74043	7.84149	8.22246	7.27027	7.36155	8.0364	7.1459	TRUE	At3g27110				+	NaN	1.36e-14	0.471845	1.41692	0.397792	-1.34286	9.66445	9.85042	9.76613	10.2619	10.2526	10.182	9.59909	9.58455	10.1398	9.24999	8.74694	8.42239	8.08307	8.9559	8.98519	8.50469	8.30234	8.65854
8.20783	8.43437	8.10465	8.92526	8.9599	8.5428	8.12881	7.65029	8.18175	6.82365	7.48715	6.04475	6.31888	7.21216	NaN	6.8651	6.56925	7.13448	7.36588	6.14047	TRUE	At3g27110				+	NaN	1.36e-14	0.471845	1.41692	0.397792	-1.34286	9.66445	9.85042	9.76613	10.2619	10.2526	10.182	9.59909	9.58455	10.1398	9.24999	8.74694	8.42239	8.08307	8.9559	8.98519	8.50469	8.30234	8.65854
5.77754	6.31525	6.55856	7.16711	6.85629	6.76502	5.37511	6.61132	6.97598	NaN	4.73853	4.80095	3.12374	5.91638	5.13373	4.17157	4.40716	6.39829	5.14528	5.12897	TRUE	At3g27110				+	NaN	1.36e-14	0.471845	1.41692	0.397792	-1.34286	9.66445	9.85042	9.76613	10.2619	10.2526	10.182	9.59909	9.58455	10.1398	9.24999	8.74694	8.42239	8.08307	8.9559	8.98519	8.50469	8.30234	8.65854
5.34694	6.03135	5.01697	5.30785	6.4099	5.45343	6.9115	5.92767	NaN	5.67694	4.88291	6.13081	4.74951	5.63827	6.96431	NaN	6.48818	4.81465	5.45585	NaN	TRUE	At3g27110				+	NaN	1.36e-14	0.471845	1.41692	0.397792	-1.34286	9.66445	9.85042	9.76613	10.2619	10.2526	10.182	9.59909	9.58455	10.1398	9.24999	8.74694	8.42239	8.08307	8.9559	8.98519	8.50469	8.30234	8.65854
8.25753	8.41567	8.41989	8.48274	8.27705	8.67523	8.0662	8.29589	8.21406	8.20584	8.37276	8.44624	8.7258	8.79664	8.5567	8.8437	8.76477	8.49191	8.30231	8.25671	TRUE	At3g09250				+	NaN	1.67e-45	0.00808303	-0.303254	0.308219	0.0031182	9.20543	9.30433	9.77502	9.08511	9.32294	9.90098	8.9174	9.18768	9.02928	9.21727	9.03177	9.16872	10.0936	9.39234	9.33235	10.4941	9.44005	9.49981
7.90087	7.98511	8.81589	7.57807	8.04814	8.87502	7.51511	7.67384	7.80271	7.74658	7.71084	7.82467	9.14442	8.04465	8.14879	9.28375	8.15914	8.06706	7.99355	7.85324	TRUE	At3g09250				+	NaN	1.67e-45	0.00808303	-0.303254	0.308219	0.0031182	9.20543	9.30433	9.77502	9.08511	9.32294	9.90098	8.9174	9.18768	9.02928	9.21727	9.03177	9.16872	10.0936	9.39234	9.33235	10.4941	9.44005	9.49981
5.63171	5.703	6.17465	5.48094	5.77379	6.29264	5.38191	5.86498	4.81403	6.16461	5.2708	5.49425	6.49172	5.69948	5.06008	7.1421	5.38122	6.22935	5.63343	6.01531	TRUE	At3g09250				+	NaN	1.67e-45	0.00808303	-0.303254	0.308219	0.0031182	9.20543	9.30433	9.77502	9.08511	9.32294	9.90098	8.9174	9.18768	9.02928	9.21727	9.03177	9.16872	10.0936	9.39234	9.33235	10.4941	9.44005	9.49981
0	NaN	NaN	0	1.11818	NaN	NaN	NaN	2.20651	0	1.48102	4.34035	0	1.75628	1.63033	0	NaN	0	0	2.78839	TRUE	At3g09250				+	NaN	1.67e-45	0.00808303	-0.303254	0.308219	0.0031182	9.20543	9.30433	9.77502	9.08511	9.32294	9.90098	8.9174	9.18768	9.02928	9.21727	9.03177	9.16872	10.0936	9.39234	9.33235	10.4941	9.44005	9.49981
3.72167	5.13556	3.53803	3.99155	5.28068	4.21487	4.96382	4.89197	4.19269	3.48864	3.43818	4.12508	3.64218	2.15244	2.40874	2.42162	4.8233	4.09303	NaN	5.34484	TRUE	At3g19430					NaN	3.19e-10	0.363948	2.1681	-2.32684	0.522687	3.72167	5.13556	3.53803	3.99155	5.28068	4.21487	4.96382	4.89197	4.19269	3.48864	3.43818	4.12508	NaN	2.15244	2.40874	2.42162	4.8233	4.09303
5.10268	5.61246	6.03156	6.12932	6.64992	6.41498	6.0818	5.80986	5.7169	5.90313	6.21755	6.60186	7.19121	5.47768	5.6644	6.09794	5.97161	5.66251	6.00802	6.5966	TRUE	At3g11530					NaN	1.08e-45	0.491915	0.345755	-0.287588	0.433747	5.2926	5.80871	6.23156	6.33005	5.86099	6.61757	6.28218	6.00802	5.91419	6.14756	6.4189	5.81294	6.40228	5.67248	5.85059	6.24828	6.17114	5.85927
8.17035	8.27727	8.35678	8.47919	8.12211	8.68866	8.22085	8.08278	8.41251	8.27205	7.68888	7.44368	7.72944	7.93937	7.93425	8.13703	7.78216	7.83277	7.0291	7.39381	FALSE	At3g54970					NaN	2.02e-26	0.0992819	0.233558	0.392483	-0.526759	8.46471	8.76791	8.6081	8.71749	8.49316	8.92791	8.53088	8.32107	8.72601	8.51034	7.92717	7.68198	8.65129	9.28948	7.97329	8.17512	7.72028	6.61283
5.39236	6.58074	5.6891	NaN	6.22265	6.19658	6.20066	NaN	6.41547	NaN	3.52111	4.17703	8.47003	10.393	6.27419	6.47383	5.83532	3.93347	6.23044	10.0688	TRUE	At3g54970					NaN	2.02e-26	0.0992819	0.233558	0.392483	-0.526759	8.46471	8.76791	8.6081	8.71749	8.49316	8.92791	8.53088	8.32107	8.72601	8.51034	7.92717	7.68198	8.65129	9.28948	7.97329	8.17512	7.72028	6.61283
8.00571	8.07109	8.00712	8.10027	8.25699	7.22878	8.24398	8.09543	7.93257	8.08994	8.0514	7.62986	6.98627	7.77579	7.79569	6.9867	7.78551	8.20506	7.96917	7.97959	TRUE	At3g02740					NaN	2.79e-51	0.105027	0.308223	0.138438	-0.341634	10.6532	10.6329	10.4948	10.7102	10.674	10.7118	10.4758	10.4887	10.6997	10.6604	10.4771	10.3308	9.94804	10.564	10.5111	10.0962	10.3491	10.5585
8.75026	8.38962	8.43097	8.85042	8.87717	8.67591	8.34794	8.60597	8.73167	8.90457	8.41648	8.2137	8.69688	8.7121	8.68849	9.03493	8.25794	8.6127	8.92373	8.62394	TRUE	At3g02740					NaN	2.79e-51	0.105027	0.308223	0.138438	-0.341634	10.6532	10.6329	10.4948	10.7102	10.674	10.7118	10.4758	10.4887	10.6997	10.6604	10.4771	10.3308	9.94804	10.564	10.5111	10.0962	10.3491	10.5585
7.61734	7.78469	7.9912	8.27044	8.14135	8.25318	7.49853	7.34448	8.40628	8.20879	7.29632	7.4657	8.1912	7.90086	7.48277	8.11828	7.38799	7.77804	8.1763	7.879	TRUE	At3g02740					NaN	2.79e-51	0.105027	0.308223	0.138438	-0.341634	10.6532	10.6329	10.4948	10.7102	10.674	10.7118	10.4758	10.4887	10.6997	10.6604	10.4771	10.3308	9.94804	10.564	10.5111	10.0962	10.3491	10.5585
8.1181	8.09791	7.33517	7.55835	7.7656	7.00286	7.93607	7.93725	7.61323	7.4191	7.9035	7.82875	7.0203	8.01033	7.98201	7.20787	7.85644	8.34043	7.86692	7.78848	TRUE	At3g02740					NaN	2.79e-51	0.105027	0.308223	0.138438	-0.341634	10.6532	10.6329	10.4948	10.7102	10.674	10.7118	10.4758	10.4887	10.6997	10.6604	10.4771	10.3308	9.94804	10.564	10.5111	10.0962	10.3491	10.5585
7.52925	7.40464	7.44973	7.45993	7.51196	7.95374	6.83996	7.10258	7.12027	7.481	7.2502	7.51257	6.60633	7.41508	7.78007	8.11409	7.55777	7.54507	7.77302	7.54824	TRUE	At3g02740					NaN	2.79e-51	0.105027	0.308223	0.138438	-0.341634	10.6532	10.6329	10.4948	10.7102	10.674	10.7118	10.4758	10.4887	10.6997	10.6604	10.4771	10.3308	9.94804	10.564	10.5111	10.0962	10.3491	10.5585
5.7249	6.05106	4.57841	6.31721	5.84834	6.0221	5.61671	5.90407	6.07988	5.7668	6.16476	5.89348	3.61438	6.07584	6.39243	6.0013	6.46868	6.34346	6.12107	6.14995	TRUE	At3g02740					NaN	2.79e-51	0.105027	0.308223	0.138438	-0.341634	10.6532	10.6329	10.4948	10.7102	10.674	10.7118	10.4758	10.4887	10.6997	10.6604	10.4771	10.3308	9.94804	10.564	10.5111	10.0962	10.3491	10.5585
5.90305	6.65011	6.14725	6.16485	5.72737	6.43012	6.04314	6.45877	6.97652	6.70499	6.38743	6.57041	5.51693	6.24027	6.00704	5.16748	5.60798	5.81033	7.03859	6.0521	TRUE	At3g02740					NaN	2.79e-51	0.105027	0.308223	0.138438	-0.341634	10.6532	10.6329	10.4948	10.7102	10.674	10.7118	10.4758	10.4887	10.6997	10.6604	10.4771	10.3308	9.94804	10.564	10.5111	10.0962	10.3491	10.5585
5.56541	4.60547	6.02222	NaN	4.77283	6.4567	4.97661	5.26566	5.63968	4.59189	4.39245	4.05477	6.07873	4.87844	4.45446	5.53444	4.66273	4.84294	4.61266	4.90152	TRUE	At3g02740					NaN	2.79e-51	0.105027	0.308223	0.138438	-0.341634	10.6532	10.6329	10.4948	10.7102	10.674	10.7118	10.4758	10.4887	10.6997	10.6604	10.4771	10.3308	9.94804	10.564	10.5111	10.0962	10.3491	10.5585
6.50658	6.65027	6.90509	6.4128	5.34054	6.50065	7.00921	6.32801	7.18052	7.06494	6.94861	7.29194	6.891	6.86327	6.4004	6.53603	6.8194	6.3412	6.73026	6.76869	FALSE	At3g61700					NaN	6.36e-13	-0.602649	-0.515234	-0.437652	0.350237	6.6396	6.78328	7.03811	6.54582	5.47356	6.63367	7.14222	6.46103	7.3557	7.19795	7.0601	7.42759	7.02402	6.99629	6.53342	6.66904	6.97612	6.42724
NaN	NaN	NaN	NaN	NaN	NaN	NaN	NaN	6.31739	NaN	5.65491	6.30879	3.991	NaN	NaN	NaN	6.13775	5.18539	6.80616	NaN	TRUE	At3g61700					NaN	6.36e-13	-0.602649	-0.515234	-0.437652	0.350237	6.6396	6.78328	7.03811	6.54582	5.47356	6.63367	7.14222	6.46103	7.3557	7.19795	7.0601	7.42759	7.02402	6.99629	6.53342	6.66904	6.97612	6.42724
7.2682	7.61425	6.49624	6.56078	6.78699	6.61278	7.05999	6.87507	6.92947	6.84818	7.46174	7.36662	6.92727	6.29883	7.09887	6.94649	6.90206	7.45385	6.69185	7.51682	TRUE	At3g16840;RH13					NaN	2.42e-39	-0.278586	0.116436	-0.145898	-0.249124	8.99853	9.06739	8.88828	8.56137	8.6795	8.87758	8.53826	8.73036	8.56273	9.00527	8.63211	8.89139	8.68333	8.74621	8.53316	8.48977	8.67655	8.93141
5.50596	5.38984	6.09629	5.61078	5.25225	6.12728	4.96711	5.66325	4.95447	6.01675	5.20068	5.56274	5.87156	5.9487	5.38987	5.53268	5.5605	6.05979	4.77488	6.07707	TRUE	At3g16840;RH13					NaN	2.42e-39	-0.278586	0.116436	-0.145898	-0.249124	8.99853	9.06739	8.88828	8.56137	8.6795	8.87758	8.53826	8.73036	8.56273	9.00527	8.63211	8.89139	8.68333	8.74621	8.53316	8.48977	8.67655	8.93141
7.23391	7.42813	6.91427	7.09023	7.56429	6.89487	6.29621	6.40153	6.76212	7.17243	6.46016	6.72917	5.74834	6.76312	6.58557	NaN	6.85138	6.97167	6.25386	6.65566	TRUE	At3g16840;RH13					NaN	2.42e-39	-0.278586	0.116436	-0.145898	-0.249124	8.99853	9.06739	8.88828	8.56137	8.6795	8.87758	8.53826	8.73036	8.56273	9.00527	8.63211	8.89139	8.68333	8.74621	8.53316	8.48977	8.67655	8.93141
7.14808	7.19733	5.76474	4.69472	6.83948	NaN	NaN	7.1407	6.82463	7.2749	6.43071	6.96697	7.02528	6.76477	6.48233	6.07729	6.83934	6.85974	6.54451	6.88042	TRUE	At3g16840;RH13					NaN	2.42e-39	-0.278586	0.116436	-0.145898	-0.249124	8.99853	9.06739	8.88828	8.56137	8.6795	8.87758	8.53826	8.73036	8.56273	9.00527	8.63211	8.89139	8.68333	8.74621	8.53316	8.48977	8.67655	8.93141
5.48291	4.88615	6.24033	5.30463	4.63007	NaN	5.52395	5.61655	4.95154	4.88665	5.62538	5.84009	5.23194	5.73451	4.78752	5.4086	4.7719	NaN	5.4657	6.38022	TRUE	At3g16840;RH13					NaN	2.42e-39	-0.278586	0.116436	-0.145898	-0.249124	8.99853	9.06739	8.88828	8.56137	8.6795	8.87758	8.53826	8.73036	8.56273	9.00527	8.63211	8.89139	8.68333	8.74621	8.53316	8.48977	8.67655	8.93141
8.78465	8.5895	8.38592	8.28439	8.28231	7.82417	8.71562	7.4153	8.66147	8.46427	8.82774	8.95617	5.95262	7.34957	8.51738	8.65219	8.94823	9.01131	7.30797	8.81234	TRUE	APUM5;At3g20250					NaN	9.9e-49	-0.16179	-0.0780195	0.244437	-0.328207	9.78509	9.67708	9.41274	9.5874	9.46189	9.34025	9.68318	9.60555	9.47422	9.48511	9.22588	9.50272	9.1617	9.47119	9.51588	9.63653	9.77195	9.66981
7.00734	7.16848	7.37645	6.77555	6.63924	7.44027	6.92684	6.59808	6.73642	6.57032	6.51633	6.88315	7.24352	6.55751	7.55855	7.44891	6.92399	6.8784	6.86938	7.03172	TRUE	APUM5;At3g20250					NaN	9.9e-49	-0.16179	-0.0780195	0.244437	-0.328207	9.78509	9.67708	9.41274	9.5874	9.46189	9.34025	9.68318	9.60555	9.47422	9.48511	9.22588	9.50272	9.1617	9.47119	9.51588	9.63653	9.77195	9.66981
6.9606	6.59469	6.30991	7.02677	6.15919	6.48937	6.86694	7.07132	6.28724	6.6135	6.4471	6.26141	6.4333	6.78847	6.88404	6.94811	7.1734	6.65843	6.18934	5.7786	TRUE	APUM5;At3g20250					NaN	9.9e-49	-0.16179	-0.0780195	0.244437	-0.328207	9.78509	9.67708	9.41274	9.5874	9.46189	9.34025	9.68318	9.60555	9.47422	9.48511	9.22588	9.50272	9.1617	9.47119	9.51588	9.63653	9.77195	9.66981
5.14457	5.61913	4.74327	5.92161	5.93807	5.23222	5.09724	5.69002	4.60331	5.50916	4.69704	5.33238	5.03356	5.41974	5.08458	5.93813	5.5234	5.35139	4.99873	4.28748	TRUE	APUM5;At3g20250					NaN	9.9e-49	-0.16179	-0.0780195	0.244437	-0.328207	9.78509	9.67708	9.41274	9.5874	9.46189	9.34025	9.68318	9.60555	9.47422	9.48511	9.22588	9.50272	9.1617	9.47119	9.51588	9.63653	9.77195	9.66981
6.5643	6.36543	6.92108	6.10269	6.28872	6.50353	6.55514	6.47334	6.68224	6.30021	5.90261	6.82699	6.19727	6.43559	6.12882	5.51789	6.47368	6.51831	6.2583	5.78273	TRUE	APUM5;At3g20250					NaN	9.9e-49	-0.16179	-0.0780195	0.244437	-0.328207	9.78509	9.67708	9.41274	9.5874	9.46189	9.34025	9.68318	9.60555	9.47422	9.48511	9.22588	9.50272	9.1617	9.47119	9.51588	9.63653	9.77195	9.66981
9.84785	6.32722	NaN	NaN	NaN	NaN	5.97047	6.41942	NaN	NaN	4.08338	4.66331	3.48095	4.22866	NaN	8.38819	NaN	8.88467	NaN	NaN	TRUE	APUM5;At3g20250					NaN	9.9e-49	-0.16179	-0.0780195	0.244437	-0.328207	9.78509	9.67708	9.41274	9.5874	9.46189	9.34025	9.68318	9.60555	9.47422	9.48511	9.22588	9.50272	9.1617	9.47119	9.51588	9.63653	9.77195	9.66981
10.1104	10.1819	10.1847	10.1287	10.2453	10.4445	10.3787	10.207	10.2397	10.4824	8.98615	9.22031	9.3694	9.13089	9.16147	9.13022	9.09893	8.96927	9.46781	9.40848	FALSE	At3g20810					NaN	3.82e-43	0.151282	1.18903	-0.230164	-0.807585	12.0073	11.9239	12.2149	12.1624	12.1719	12.2656	12.1837	12.0144	12.0191	12.1481	11.1989	11.2013	11.3231	11.0194	10.9438	11.0697	10.9865	10.9734
9.71799	9.57003	10.6117	9.83964	9.97024	10.76	9.95757	9.87299	9.79405	9.80666	8.92592	9.02142	9.73176	8.71369	8.38564	9.42241	8.70669	8.25948	8.92282	8.77899	TRUE	At3g20810					NaN	3.82e-43	0.151282	1.18903	-0.230164	-0.807585	12.0073	11.9239	12.2149	12.1624	12.1719	12.2656	12.1837	12.0144	12.0191	12.1481	11.1989	11.2013	11.3231	11.0194	10.9438	11.0697	10.9865	10.9734
8.53447	8.58568	8.87959	9.0039	8.8233	8.94181	8.80007	8.62316	8.82619	8.89433	7.81434	7.69593	7.81719	7.58795	7.44751	7.49621	7.58451	7.37666	7.78952	7.73108	FALSE	At3g20810					NaN	3.82e-43	0.151282	1.18903	-0.230164	-0.807585	12.0073	11.9239	12.2149	12.1624	12.1719	12.2656	12.1837	12.0144	12.0191	12.1481	11.1989	11.2013	11.3231	11.0194	10.9438	11.0697	10.9865	10.9734
8.71276	8.70261	8.47801	8.71915	8.54324	8.24494	8.06623	7.6573	7.28281	7.16935	7.79438	7.81396	7.19157	7.63468	7.29496	7.54416	7.15848	7.52179	7.02943	7.14053	FALSE	At3g20810					NaN	3.82e-43	0.151282	1.18903	-0.230164	-0.807585	12.0073	11.9239	12.2149	12.1624	12.1719	12.2656	12.1837	12.0144	12.0191	12.1481	11.1989	11.2013	11.3231	11.0194	10.9438	11.0697	10.9865	10.9734
8.25399	8.04986	7.37899	8.02655	8.0489	7.42797	8.56102	7.97167	7.31371	7.62431	7.76508	7.52095	6.95175	7.89638	7.71605	7.28075	7.65657	7.92366	7.83004	7.81125	FALSE	At3g20810					NaN	3.82e-43	0.151282	1.18903	-0.230164	-0.807585	12.0073	11.9239	12.2149	12.1624	12.1719	12.2656	12.1837	12.0144	12.0191	12.1481	11.1989	11.2013	11.3231	11.0194	10.9438	11.0697	10.9865	10.9734
7.8451	7.79	7.80414	8.45209	8.30185	7.97395	8.29866	8.01441	8.47724	8.34836	5.83988	6.62546	6.67775	6.45784	6.37006	6.91395	6.50873	7.36037	7.31865	7.55447	FALSE	At3g20810					NaN	3.82e-43	0.151282	1.18903	-0.230164	-0.807585	12.0073	11.9239	12.2149	12.1624	12.1719	12.2656	12.1837	12.0144	12.0191	12.1481	11.1989	11.2013	11.3231	11.0194	10.9438	11.0697	10.9865	10.9734
7.64082	7.25779	8.27715	7.35142	7.26457	7.05075	7.8597	7.60245	7.12571	6.4098	7.29013	7.07467	7.05354	6.74997	6.63483	7.10306	6.91277	7.15231	6.32084	6.86809	FALSE	At3g20810					NaN	3.82e-43	0.151282	1.18903	-0.230164	-0.807585	12.0073	11.9239	12.2149	12.1624	12.1719	12.2656	12.1837	12.0144	12.0191	12.1481	11.1989	11.2013	11.3231	11.0194	10.9438	11.0697	10.9865	10.9734
7.39094	6.8216	7.32337	7.35289	7.61892	7.40929	7.36965	7.50874	6.97611	7.53841	6.77173	6.10057	6.41241	6.43284	6.6425	6.01208	6.28569	6.24385	6.53149	6.41761	FALSE	At3g20810					NaN	3.82e-43	0.151282	1.18903	-0.230164	-0.807585	12.0073	11.9239	12.2149	12.1624	12.1719	12.2656	12.1837	12.0144	12.0191	12.1481	11.1989	11.2013	11.3231	11.0194	10.9438	11.0697	10.9865	10.9734
5.97308	6.48148	6.49593	6.15698	6.02323	6.87634	6.2036	5.48978	6.49557	6.08773	4.99136	5.43995	5.54505	4.72423	5.02959	5.49828	5.1142	5.28311	4.86911	5.14954	FALSE	At3g20810					NaN	3.82e-43	0.151282	1.18903	-0.230164	-0.807585	12.0073	11.9239	12.2149	12.1624	12.1719	12.2656	12.1837	12.0144	12.0191	12.1481	11.1989	11.2013	11.3231	11.0194	10.9438	11.0697	10.9865	10.9734
6.83303	6.82351	7.75571	7.27844	6.9238	7.88923	7.1329	7.10405	7.72215	7.56012	5.97441	6.66327	7.03399	6.12294	5.66667	NaN	NaN	5.83111	6.71001	5.60837	FALSE	At3g20810					NaN	3.82e-43	0.151282	1.18903	-0.230164	-0.807585	12.0073	11.9239	12.2149	12.1624	12.1719	12.2656	12.1837	12.0144	12.0191	12.1481	11.1989	11.2013	11.3231	11.0194	10.9438	11.0697	10.9865	10.9734
5.80086	5.42026	6.81012	NaN	NaN	6.49232	7.38788	6.85125	5.89726	6.9916	6.75425	6.3492	5.8279	5.75	6.64236	6.68652	6.09506	6.97674	6.84764	6.95332	FALSE	At3g20810					NaN	3.82e-43	0.151282	1.18903	-0.230164	-0.807585	12.0073	11.9239	12.2149	12.1624	12.1719	12.2656	12.1837	12.0144	12.0191	12.1481	11.1989	11.2013	11.3231	11.0194	10.9438	11.0697	10.9865	10.9734
7.1641	6.677	6.59194	6.7907	7.08308	7.15861	5.90907	6.50932	6.15548	7.05258	5.86105	6.54786	6.96132	6.71989	6.13671	6.29744	6.78793	5.74599	5.26034	6.31462	TRUE	At2g03720					NaN	2.74e-26	-0.197174	0.626616	-0.31137	-0.51242	8.2985	7.69194	7.40457	7.56943	7.51606	7.718	6.53848	7.15729	6.87139	7.73911	6.91688	7.36087	7.58	7.32337	6.56102	7.03925	7.38273	6.41535
7.05011	6.38532	5.97686	6.10594	5.242	5.94957	5.02717	5.70166	NaN	6.40701	6.33339	6.46577	6.3664	6.08446	5.16281	6.34884	6.31063	5.5942	NaN	6.15922	TRUE	At2g03720					NaN	2.74e-26	-0.197174	0.626616	-0.31137	-0.51242	8.2985	7.69194	7.40457	7.56943	7.51606	7.718	6.53848	7.15729	6.87139	7.73911	6.91688	7.36087	7.58	7.32337	6.56102	7.03925	7.38273	6.41535
8.74003	9.73025	7.6636	7.982	7.78536	7.75583	7.51967	7.93591	7.63041	9.25299	8.15527	8.09862	8.70835	8.41459	8.52548	8.68068	8.57541	8.5191	8.02292	8.01098	TRUE	At2g23890					NaN	1.16e-17	-0.365934	-0.48044	0.0914602	0.0230462	9.12099	9.14329	8.72345	8.78508	8.31421	8.79063	8.53654	8.32029	8.82476	9.13326	8.63799	9.00706	9.41181	9.11456	9.24511	8.97157	9.13572	8.66844
6.2654	5.66062	6.03612	6.02834	5.0488	6.00411	5.74402	5.56169	6.15098	5.8548	5.15537	6.57199	6.75259	6.55838	6.4927	6.15264	6.6418	5.90015	6.21567	5.93021	FALSE	At2g23890					NaN	1.16e-17	-0.365934	-0.48044	0.0914602	0.0230462	9.12099	9.14329	8.72345	8.78508	8.31421	8.79063	8.53654	8.32029	8.82476	9.13326	8.63799	9.00706	9.41181	9.11456	9.24511	8.97157	9.13572	8.66844
6.79081	6.85559	NaN	6.70765	NaN	7.34782	7.10383	6.02094	7.12867	7.03385	7.05214	6.79615	7.15892	6.75829	7.20463	6.70501	6.4848	6.2298	6.87035	6.82585	FALSE	At2g23890					NaN	1.16e-17	-0.365934	-0.48044	0.0914602	0.0230462	9.12099	9.14329	8.72345	8.78508	8.31421	8.79063	8.53654	8.32029	8.82476	9.13326	8.63799	9.00706	9.41181	9.11456	9.24511	8.97157	9.13572	8.66844
9.69711	9.5999	9.47496	8.31425	8.59918	9.51044	10.2044	10.0623	10.0648	9.69959	9.54827	9.58829	9.29684	9.85142	9.91741	9.46228	9.22178	9.60133	9.40134	9.46829	TRUE	At2g30150;UGT87A1					NaN	2.63e-53	0.189816	0.523283	0.0565093	-0.389976	11.1447	11.0845	11.2012	11.2501	11.3488	11.4009	11.3962	11.5017	11.314	11.2824	10.7213	10.7714	10.7677	10.6987	10.7951	10.9362	10.468	10.5041
8.60815	8.45797	9.05791	8.94598	9.18677	9.16892	9.03148	9.27479	9.06795	9.11719	8.45344	8.4202	8.60949	8.38967	8.27052	8.74071	8.03129	8.18849	9.06925	8.39131	TRUE	At2g30150;UGT87A1					NaN	2.63e-53	0.189816	0.523283	0.0565093	-0.389976	11.1447	11.0845	11.2012	11.2501	11.3488	11.4009	11.3962	11.5017	11.314	11.2824	10.7213	10.7714	10.7677	10.6987	10.7951	10.9362	10.468	10.5041
8.3617	7.96027	8.64471	8.56417	8.4426	8.82048	8.73514	8.57038	8.68759	8.46276	7.82145	8.32349	8.3743	8.22947	8.23355	8.36616	7.91112	7.68998	8.35683	8.15072	TRUE	At2g30150;UGT87A1					NaN	2.63e-53	0.189816	0.523283	0.0565093	-0.389976	11.1447	11.0845	11.2012	11.2501	11.3488	11.4009	11.3962	11.5017	11.314	11.2824	10.7213	10.7714	10.7677	10.6987	10.7951	10.9362	10.468	10.5041
7.91331	8.0385	7.52079	8.14567	8.12457	8.1921	7.93154	8.22454	8.06285	8.19234	7.4297	7.58351	7.63493	7.07091	7.78913	7.76623	7.33583	7.27726	7.83331	7.67058	TRUE	At2g30150;UGT87A1					NaN	2.63e-53	0.189816	0.523283	0.0565093	-0.389976	11.1447	11.0845	11.2012	11.2501	11.3488	11.4009	11.3962	11.5017	11.314	11.2824	10.7213	10.7714	10.7677	10.6987	10.7951	10.9362	10.468	10.5041
7.87092	7.65331	8.27981	8.08057	8.66502	8.47205	7.9416	8.19978	7.87849	7.80955	7.31341	7.21571	7.20247	7.20601	7.06822	7.85663	6.69883	7.08189	7.60302	7.10602	TRUE	At2g30150;UGT87A1					NaN	2.63e-53	0.189816	0.523283	0.0565093	-0.389976	11.1447	11.0845	11.2012	11.2501	11.3488	11.4009	11.3962	11.5017	11.314	11.2824	10.7213	10.7714	10.7677	10.6987	10.7951	10.9362	10.468	10.5041
7.74115	7.71443	7.08238	7.63032	7.80922	7.42793	8.10848	8.16077	7.82813	7.81669	7.49381	7.28185	5.08081	7.32606	7.39057	6.67607	7.44757	7.467	7.55496	7.05875	TRUE	At2g30150;UGT87A1					NaN	2.63e-53	0.189816	0.523283	0.0565093	-0.389976	11.1447	11.0845	11.2012	11.2501	11.3488	11.4009	11.3962	11.5017	11.314	11.2824	10.7213	10.7714	10.7677	10.6987	10.7951	10.9362	10.468	10.5041
2.06558	6.01227	5.62065	5.5008	4.93688	5.70922	5.2509	5.83439	5.57934	5.21111	5.69848	5.63033	6.02757	6.15941	6.27538	6.53514	6.39615	6.10072	6.68669	5.31519	FALSE	At2g17320					278	3.51e-28	-0.284807	-0.772237	0.371894	0.115536	6.53049	7.32433	7.28027	6.55204	6.26394	7.46468	6.57001	6.99721	6.57911	6.4127	7.38859	6.86582	7.22728	7.40516	7.40848	7.78372	7.28956	7.31639
3.9758	4.67483	4.7085	3.55255	3.64836	5.04187	3.92659	4.34136	3.96436	3.95209	5.30844	4.34028	4.96062	4.86023	4.71717	5.25564	4.69303	4.75743	4.4114	3.97343	FALSE	At2g17320					84	3.51e-28	-0.284807	-0.772237	0.371894	0.115536	6.53049	7.32433	7.28027	6.55204	6.26394	7.46468	6.57001	6.99721	6.57911	6.4127	7.38859	6.86582	7.22728	7.40516	7.40848	7.78372	7.28956	7.31639
NaN	6.28175	NaN	5.47595	5.26614	6.25892	5.68568	5.78917	5.08147	4.77114	6.01023	5.47825	5.3136	6.13111	6.21781	6.48866	5.62088	6.02131	5.44283	4.62551	FALSE	At2g17320					265	3.51e-28	-0.284807	-0.772237	0.371894	0.115536	6.53049	7.32433	7.28027	6.55204	6.26394	7.46468	6.57001	6.99721	6.57911	6.4127	7.38859	6.86582	7.22728	7.40516	7.40848	7.78372	7.28956	7.31639
6.86839	6.29909	7.60343	7.06597	7.27047	7.32606	7.12804	7.14662	7.39219	7.55729	7.95053	7.86222	7.95133	8.30535	8.1203	8.7723	8.10689	8.63197	7.66321	8.45992	TRUE	At2g28290;SYD					NaN	1.65e-49	0.371268	0.0420793	0.0194127	0.309776	11.5255	11.319	12.0257	11.7177	11.9502	12.3161	11.795	11.9354	11.9332	11.8391	11.7792	11.9573	12.063	11.8602	11.8952	12.1024	12.0454	12.0469
7.02359	6.92182	6.69833	7.61952	7.27815	7.34769	6.75552	7.20135	7.22076	7.48343	7.53504	7.02336	7.46124	7.74803	8.15822	7.61798	7.84889	8.44727	7.9138	7.87789	TRUE	At2g28290;SYD					NaN	1.65e-49	0.371268	0.0420793	0.0194127	0.309776	11.5255	11.319	12.0257	11.7177	11.9502	12.3161	11.795	11.9354	11.9332	11.8391	11.7792	11.9573	12.063	11.8602	11.8952	12.1024	12.0454	12.0469
5.77736	5.90744	6.95839	6.10196	6.51116	6.64039	6.22194	6.47374	6.84028	6.82143	6.48709	6.40227	7.04197	6.60298	6.98676	6.62553	6.05474	6.50471	6.99454	6.00683	TRUE	At2g28290;SYD					NaN	1.65e-49	0.371268	0.0420793	0.0194127	0.309776	11.5255	11.319	12.0257	11.7177	11.9502	12.3161	11.795	11.9354	11.9332	11.8391	11.7792	11.9573	12.063	11.8602	11.8952	12.1024	12.0454	12.0469
5.16634	5.70758	6.71094	7.0066	5.75354	6.54452	6.4469	6.53264	6.83629	6.99746	5.69353	5.96221	5.69338	5.5957	5.73314	6.47472	5.57873	6.88113	6.58838	6.82433	TRUE	At2g28290;SYD					NaN	1.65e-49	0.371268	0.0420793	0.0194127	0.309776	11.5255	11.319	12.0257	11.7177	11.9502	12.3161	11.795	11.9354	11.9332	11.8391	11.7792	11.9573	12.063	11.8602	11.8952	12.1024	12.0454	12.0469
4.72925	5.10647	5.9345	6.09736	6.32188	7.01551	6.16788	6.64426	6.04264	5.74435	6.09258	6.27643	7.05072	6.63117	6.37073	6.64903	6.57083	6.20692	5.88635	6.11585	TRUE	At2g28290;SYD					NaN	1.65e-49	0.371268	0.0420793	0.0194127	0.309776	11.5255	11.319	12.0257	11.7177	11.9502	12.3161	11.795	11.9354	11.9332	11.8391	11.7792	11.9573	12.063	11.8602	11.8952	12.1024	12.0454	12.0469
6.19024	5.46855	6.31766	6.16146	6.61189	6.90223	5.62585	6.19889	6.29005	5.67731	6.32389	6.26489	6.70404	6.36659	5.95379	6.2666	6.61751	6.47602	5.71836	6.10733	TRUE	At2g28290;SYD					NaN	1.65e-49	0.371268	0.0420793	0.0194127	0.309776	11.5255	11.319	12.0257	11.7177	11.9502	12.3161	11.795	11.9354	11.9332	11.8391	11.7792	11.9573	12.063	11.8602	11.8952	12.1024	12.0454	12.0469
5.86522	5.32391	5.87033	4.72437	5.66986	5.78236	6.05407	5.43846	6.1617	5.91225	5.56908	5.18396	5.72859	4.58463	5.28267	6.18378	6.36258	4.8741	5.47401	5.64167	TRUE	At2g28290;SYD					NaN	1.65e-49	0.371268	0.0420793	0.0194127	0.309776	11.5255	11.319	12.0257	11.7177	11.9502	12.3161	11.795	11.9354	11.9332	11.8391	11.7792	11.9573	12.063	11.8602	11.8952	12.1024	12.0454	12.0469
4.6741	4.38113	5.45506	4.5904	5.16536	5.05355	5.09398	5.20933	5.34021	5.0232	5.19469	5.85834	5.96604	6.02906	5.75854	5.55665	6.10471	6.2415	5.89918	6.29807	TRUE	At2g28290;SYD					NaN	1.65e-49	0.371268	0.0420793	0.0194127	0.309776	11.5255	11.319	12.0257	11.7177	11.9502	12.3161	11.795	11.9354	11.9332	11.8391	11.7792	11.9573	12.063	11.8602	11.8952	12.1024	12.0454	12.0469
4.48142	5.21827	5.48901	4.96987	5.66519	6.03266	4.55422	5.35013	5.90195	5.35182	5.40062	4.94998	5.6089	5.40761	5.14824	5.97794	5.47532	4.66498	5.7939	5.56105	TRUE	At2g28290;SYD					NaN	1.65e-49	0.371268	0.0420793	0.0194127	0.309776	11.5255	11.319	12.0257	11.7177	11.9502	12.3161	11.795	11.9354	11.9332	11.8391	11.7792	11.9573	12.063	11.8602	11.8952	12.1024	12.0454	12.0469
5.37274	4.22177	5.84741	4.88921	5.13748	5.8731	5.12805	5.42949	5.07649	4.85294	5.34258	5.34082	5.28943	4.78614	5.66406	5.32041	5.2373	5.6044	4.34897	5.46537	TRUE	At2g28290;SYD					NaN	1.65e-49	0.371268	0.0420793	0.0194127	0.309776	11.5255	11.319	12.0257	11.7177	11.9502	12.3161	11.795	11.9354	11.9332	11.8391	11.7792	11.9573	12.063	11.8602	11.8952	12.1024	12.0454	12.0469
4.28016	4.33685	3.17839	4.2693	4.92306	5.24595	5.66679	5.29717	5.09934	4.65375	5.15081	3.96239	5.1908	5.69737	4.94724	3.81978	5.04272	5.18552	4.76345	4.68916	TRUE	At2g28290;SYD					NaN	1.65e-49	0.371268	0.0420793	0.0194127	0.309776	11.5255	11.319	12.0257	11.7177	11.9502	12.3161	11.795	11.9354	11.9332	11.8391	11.7792	11.9573	12.063	11.8602	11.8952	12.1024	12.0454	12.0469
4.23864	1.38773	4.24631	4.38692	4.13232	4.63101	4.33633	4.56557	4.40193	4.14389	4.67193	4.12995	3.99662	3.72247	3.87014	4.36252	5.16615	4.91974	3.91831	4.024	TRUE	At2g28290;SYD					NaN	1.65e-49	0.371268	0.0420793	0.0194127	0.309776	11.5255	11.319	12.0257	11.7177	11.9502	12.3161	11.795	11.9354	11.9332	11.8391	11.7792	11.9573	12.063	11.8602	11.8952	12.1024	12.0454	12.0469
0	2.15741	0.522298	0	2.39066	3.48179	1.38082	3.76218	0	3.07595	2.70177	2.60174	2.49901	1.115	2.07452	0.716447	3.47875	1.54041	3.1673	2.20749	TRUE	At2g28290;SYD					NaN	1.65e-49	0.371268	0.0420793	0.0194127	0.309776	11.5255	11.319	12.0257	11.7177	11.9502	12.3161	11.795	11.9354	11.9332	11.8391	11.7792	11.9573	12.063	11.8602	11.8952	12.1024	12.0454	12.0469
5.93366	NaN	7.28303	6.6777	6.01776	6.47012	6.23786	7.12247	6.66353	6.07889	6.26161	7.24368	7.07197	6.50733	7.08809	6.8533	6.5615	6.34211	7.26281	7.29517	TRUE	At2g28290;SYD					NaN	1.65e-49	0.371268	0.0420793	0.0194127	0.309776	11.5255	11.319	12.0257	11.7177	11.9502	12.3161	11.795	11.9354	11.9332	11.8391	11.7792	11.9573	12.063	11.8602	11.8952	12.1024	12.0454	12.0469
6.17496	5.55573	6.5419	6.56605	6.89331	6.98476	6.694	6.25597	3.07422	NaN	5.5552	6.55486	6.47755	6.57313	5.57853	6.98894	6.15607	6.46744	6.01063	6.06758	TRUE	At2g28290;SYD					NaN	1.65e-49	0.371268	0.0420793	0.0194127	0.309776	11.5255	11.319	12.0257	11.7177	11.9502	12.3161	11.795	11.9354	11.9332	11.8391	11.7792	11.9573	12.063	11.8602	11.8952	12.1024	12.0454	12.0469
3.5288	4.19257	3.67042	4.99946	4.85662	NaN	5.48125	5.51122	5.67714	4.97513	5.47431	5.43051	5.08146	5.82788	6.19262	5.07121	6.71544	6.44087	4.81809	5.29872	TRUE	At2g28290;SYD					NaN	1.65e-49	0.371268	0.0420793	0.0194127	0.309776	11.5255	11.319	12.0257	11.7177	11.9502	12.3161	11.795	11.9354	11.9332	11.8391	11.7792	11.9573	12.063	11.8602	11.8952	12.1024	12.0454	12.0469
4.09492	4.16049	NaN	4.09957	4.92314	5.42981	3.60946	3.86222	5.30785	3.70566	4.4812	4.61316	4.38218	4.24551	4.25713	4.55406	4.4374	4.37179	4.53862	4.52369	TRUE	At2g28290;SYD					NaN	1.65e-49	0.371268	0.0420793	0.0194127	0.309776	11.5255	11.319	12.0257	11.7177	11.9502	12.3161	11.795	11.9354	11.9332	11.8391	11.7792	11.9573	12.063	11.8602	11.8952	12.1024	12.0454	12.0469
1.75689	3.7931	3.82192	3.22823	NaN	4.80046	3.58367	4.06535	3.13781	2.84508	2.67663	4.46055	4.15505	3.38597	2.59774	3.707	3.22422	4.50974	3.67262	3.2352	TRUE	At2g28290;SYD					NaN	1.65e-49	0.371268	0.0420793	0.0194127	0.309776	11.5255	11.319	12.0257	11.7177	11.9502	12.3161	11.795	11.9354	11.9332	11.8391	11.7792	11.9573	12.063	11.8602	11.8952	12.1024	12.0454	12.0469
2.62994	1.61856	3.64727	1.64452	3.35741	3.58892	NaN	3.44164	2.50995	3.52636	2.67578	2.81243	2.93575	2.51336	2.70936	3.60637	3.17436	3.91964	3.64367	2.30828	TRUE	At2g28290;SYD					NaN	1.65e-49	0.371268	0.0420793	0.0194127	0.309776	11.5255	11.319	12.0257	11.7177	11.9502	12.3161	11.795	11.9354	11.9332	11.8391	11.7792	11.9573	12.063	11.8602	11.8952	12.1024	12.0454	12.0469
2.20816	NaN	1.43171	0.618831	0.685529	2.88217	2.20389	1.78679	2.57434	1.73903	1.54019	3.19385	2.45798	2.32617	3.64829	1.52931	2.22448	2.18488	1.71335	2.44531	TRUE	At2g28290;SYD					NaN	1.65e-49	0.371268	0.0420793	0.0194127	0.309776	11.5255	11.319	12.0257	11.7177	11.9502	12.3161	11.795	11.9354	11.9332	11.8391	11.7792	11.9573	12.063	11.8602	11.8952	12.1024	12.0454	12.0469
1.48837	0	NaN	1.55051	2.19241	0	0.557545	2.03728	2.17758	1.96544	2.00677	2.77977	2.87619	0	1.35634	2.24601	2.80858	0.381427	0	1.13294	TRUE	At2g28290;SYD					NaN	1.65e-49	0.371268	0.0420793	0.0194127	0.309776	11.5255	11.319	12.0257	11.7177	11.9502	12.3161	11.795	11.9354	11.9332	11.8391	11.7792	11.9573	12.063	11.8602	11.8952	12.1024	12.0454	12.0469
10.2075	6.6395	NaN	7.49043	7.03909	NaN	7.11154	6.5404	6.88796	6.99586	6.21263	6.5288	7.72945	6.77773	6.49478	9.97293	6.26268	5.97615	6.65516	6.2416	TRUE	At2g28290;SYD					NaN	1.65e-49	0.371268	0.0420793	0.0194127	0.309776	11.5255	11.319	12.0257	11.7177	11.9502	12.3161	11.795	11.9354	11.9332	11.8391	11.7792	11.9573	12.063	11.8602	11.8952	12.1024	12.0454	12.0469
NaN	NaN	7.34791	7.55333	7.01732	6.98468	7.65157	7.48397	7.4055	7.76224	7.0412	7.38868	7.87226	7.95555	7.37356	7.63508	7.2215	7.63962	7.62595	7.32239	TRUE	At2g28290;SYD					NaN	1.65e-49	0.371268	0.0420793	0.0194127	0.309776	11.5255	11.319	12.0257	11.7177	11.9502	12.3161	11.795	11.9354	11.9332	11.8391	11.7792	11.9573	12.063	11.8602	11.8952	12.1024	12.0454	12.0469
5.21513	4.97973	NaN	5.25598	5.99594	4.56911	5.58844	5.44856	5.33004	5.16107	5.57512	5.85181	1.62635	5.54887	5.41186	0.687066	6.12838	5.66527	5.55239	5.90999	TRUE	At2g28290;SYD					NaN	1.65e-49	0.371268	0.0420793	0.0194127	0.309776	11.5255	11.319	12.0257	11.7177	11.9502	12.3161	11.795	11.9354	11.9332	11.8391	11.7792	11.9573	12.063	11.8602	11.8952	12.1024	12.0454	12.0469
5.27147	3.88938	NaN	5.2442	5.13936	NaN	5.87441	5.8752	5.35905	5.75537	5.49488	6.07552	4.31029	5.40724	6.09409	5.60344	6.03326	5.29442	5.57769	5.89556	TRUE	At2g28290;SYD					NaN	1.65e-49	0.371268	0.0420793	0.0194127	0.309776	11.5255	11.319	12.0257	11.7177	11.9502	12.3161	11.795	11.9354	11.9332	11.8391	11.7792	11.9573	12.063	11.8602	11.8952	12.1024	12.0454	12.0469
4.21288	4.33369	NaN	NaN	4.36521	3.94133	4.88538	NaN	3.29405	5.10964	3.19372	4.27912	2.84461	3.21749	4.01631	4.95456	2.49423	4.1546	3.35322	2.05204	TRUE	At2g28290;SYD					NaN	1.65e-49	0.371268	0.0420793	0.0194127	0.309776	11.5255	11.319	12.0257	11.7177	11.9502	12.3161	11.795	11.9354	11.9332	11.8391	11.7792	11.9573	12.063	11.8602	11.8952	12.1024	12.0454	12.0469
11.2414	11.275	NaN	11.2032	11.0059	NaN	10.7334	NaN	6.41802	11.1714	11.0752	11.2303	11.193	6.57873	11.0349	6.72515	11.0796	NaN	11.0121	11.0623	TRUE	At2g28290;SYD					NaN	1.65e-49	0.371268	0.0420793	0.0194127	0.309776	11.5255	11.319	12.0257	11.7177	11.9502	12.3161	11.795	11.9354	11.9332	11.8391	11.7792	11.9573	12.063	11.8602	11.8952	12.1024	12.0454	12.0469
7.93783	7.659	NaN	7.36973	NaN	7.54214	NaN	7.61254	8.39382	7.73164	4.01344	4.87392	7.19838	7.41104	7.38137	7.24103	7.2662	7.20416	7.70194	7.00201	TRUE	At2g28290;SYD					NaN	1.65e-49	0.371268	0.0420793	0.0194127	0.309776	11.5255	11.319	12.0257	11.7177	11.9502	12.3161	11.795	11.9354	11.9332	11.8391	11.7792	11.9573	12.063	11.8602	11.8952	12.1024	12.0454	12.0469
NaN	5.69317	6.43408	6.12441	NaN	5.70129	5.10402	NaN	6.35252	5.58668	4.79277	5.3959	3.93651	5.87126	NaN	5.10163	6.43397	5.71938	5.32691	4.56296	TRUE	At2g28290;SYD					NaN	1.65e-49	0.371268	0.0420793	0.0194127	0.309776	11.5255	11.319	12.0257	11.7177	11.9502	12.3161	11.795	11.9354	11.9332	11.8391	11.7792	11.9573	12.063	11.8602	11.8952	12.1024	12.0454	12.0469
NaN	5.18258	7.77922	5.21408	NaN	7.45579	5.35863	5.44372	NaN	NaN	4.2773	3.90612	7.65383	6.43894	NaN	5.20517	3.89438	5.76931	5.1052	5.5571	TRUE	At2g28290;SYD					NaN	1.65e-49	0.371268	0.0420793	0.0194127	0.309776	11.5255	11.319	12.0257	11.7177	11.9502	12.3161	11.795	11.9354	11.9332	11.8391	11.7792	11.9573	12.063	11.8602	11.8952	12.1024	12.0454	12.0469
NaN	NaN	6.14927	NaN	NaN	6.57382	NaN	NaN	5.70278	5.72808	5.36958	4.847	6.12569	5.58754	5.40856	6.46923	5.22079	5.59976	5.98296	4.25922	TRUE	At2g28290;SYD					NaN	1.65e-49	0.371268	0.0420793	0.0194127	0.309776	11.5255	11.319	12.0257	11.7177	11.9502	12.3161	11.795	11.9354	11.9332	11.8391	11.7792	11.9573	12.063	11.8602	11.8952	12.1024	12.0454	12.0469
3.97487	NaN	4.6882	3.83118	4.11904	7.17723	2.99263	1.95122	3.92327	4.1632	3.44168	4.68564	3.7219	3.13006	4.3174	4.2371	3.14363	4.77122	2.29874	3.38628	TRUE	At2g28290;SYD					NaN	1.65e-49	0.371268	0.0420793	0.0194127	0.309776	11.5255	11.319	12.0257	11.7177	11.9502	12.3161	11.795	11.9354	11.9332	11.8391	11.7792	11.9573	12.063	11.8602	11.8952	12.1024	12.0454	12.0469
6.03028	6.33078	NaN	6.913	NaN	NaN	8.20713	8.10743	7.5496	7.4562	4.81168	2.97623	3.72258	NaN	7.55381	6.85579	7.17438	6.92477	6.82688	7.01047	TRUE	At2g28290;SYD					NaN	1.65e-49	0.371268	0.0420793	0.0194127	0.309776	11.5255	11.319	12.0257	11.7177	11.9502	12.3161	11.795	11.9354	11.9332	11.8391	11.7792	11.9573	12.063	11.8602	11.8952	12.1024	12.0454	12.0469
NaN	7.30121	7.30278	7.83072	NaN	NaN	6.21316	6.68864	NaN	NaN	3.7891	4.06475	7.03576	7.31325	6.54785	7.29767	6.66672	6.9584	6.65199	7.2315	TRUE	At2g28290;SYD					NaN	1.65e-49	0.371268	0.0420793	0.0194127	0.309776	11.5255	11.319	12.0257	11.7177	11.9502	12.3161	11.795	11.9354	11.9332	11.8391	11.7792	11.9573	12.063	11.8602	11.8952	12.1024	12.0454	12.0469
NaN	NaN	NaN	NaN	NaN	NaN	NaN	NaN	4.74993	4.40364	6.04644	5.09674	3.93995	6.65986	6.22284	7.49888	6.6966	6.86618	5.78133	6.74505	TRUE	At2g28290;SYD					NaN	1.65e-49	0.371268	0.0420793	0.0194127	0.309776	11.5255	11.319	12.0257	11.7177	11.9502	12.3161	11.795	11.9354	11.9332	11.8391	11.7792	11.9573	12.063	11.8602	11.8952	12.1024	12.0454	12.0469
6.54976	NaN	NaN	NaN	NaN	NaN	4.50108	4.25583	NaN	5.03059	4.07745	3.29563	3.55719	3.23511	3.54907	5.37095	NaN	3.92977	NaN	NaN	TRUE	At2g28290;SYD					NaN	1.65e-49	0.371268	0.0420793	0.0194127	0.309776	11.5255	11.319	12.0257	11.7177	11.9502	12.3161	11.795	11.9354	11.9332	11.8391	11.7792	11.9573	12.063	11.8602	11.8952	12.1024	12.0454	12.0469
NaN	NaN	NaN	NaN	5.2725	NaN	NaN	NaN	4.82986	NaN	4.89356	3.81046	5.53918	NaN	NaN	NaN	NaN	NaN	NaN	NaN	TRUE	At2g28290;SYD					NaN	1.65e-49	0.371268	0.0420793	0.0194127	0.309776	11.5255	11.319	12.0257	11.7177	11.9502	12.3161	11.795	11.9354	11.9332	11.8391	11.7792	11.9573	12.063	11.8602	11.8952	12.1024	12.0454	12.0469
NaN	7.17093	6.24648	NaN	NaN	NaN	7.36439	NaN	NaN	NaN	7.11761	7.02754	3.87309	7.40277	7.17334	NaN	7.62542	7.29306	NaN	NaN	TRUE	At2g36355;At3g52900					NaN	0.00073751	NaN	NaN	NaN	NaN	NaN	NaN	NaN	NaN	NaN	NaN	NaN	NaN	NaN	NaN	NaN	NaN	NaN	NaN	NaN	NaN	NaN	NaN
8.96484	8.95181	9.08032	9.21956	8.93419	9.1714	8.64416	8.8602	8.90418	8.96139	9.03996	8.99322	9.18535	9.15618	9.16123	9.48965	9.34843	9.3243	9.22609	9.30708	FALSE	At2g44180;MAP2A					NaN	1.11e-23	-0.121774	-0.157144	0.150863	-0.115492	10.6583	10.6646	10.5177	10.5878	10.6159	10.2716	10.2728	10.4648	10.1801	10.4724	10.7504	10.6148	10.129	10.675	10.6932	10.5784	10.8871	10.8703
9.32782	9.42466	9.37189	9.36572	9.63491	9.19739	9.33715	9.34591	9.12266	9.27908	9.62812	9.76704	9.02564	9.57704	9.63154	9.60814	9.73054	9.72322	9.1936	9.57112	FALSE	At2g44180;MAP2A					NaN	1.11e-23	-0.121774	-0.157144	0.150863	-0.115492	10.6583	10.6646	10.5177	10.5878	10.6159	10.2716	10.2728	10.4648	10.1801	10.4724	10.7504	10.6148	10.129	10.675	10.6932	10.5784	10.8871	10.8703
8.45654	7.9955	7.63507	7.56846	7.60968	6.27722	8.17503	7.80649	7.60034	7.33337	8.25937	8.23286	7.49182	7.85974	7.71756	6.68287	7.77985	7.9164	7.63695	7.62796	FALSE	At2g44180;MAP2A					NaN	1.11e-23	-0.121774	-0.157144	0.150863	-0.115492	10.6583	10.6646	10.5177	10.5878	10.6159	10.2716	10.2728	10.4648	10.1801	10.4724	10.7504	10.6148	10.129	10.675	10.6932	10.5784	10.8871	10.8703
5.64087	6.15313	5.97935	6.10807	6.07596	5.4695	5.05931	5.83422	4.90185	6.02008	5.75212	5.72441	5.03178	5.55672	5.80197	5.61536	6.32104	6.44101	5.51729	5.95725	FALSE	At2g44180;MAP2A					NaN	1.11e-23	-0.121774	-0.157144	0.150863	-0.115492	10.6583	10.6646	10.5177	10.5878	10.6159	10.2716	10.2728	10.4648	10.1801	10.4724	10.7504	10.6148	10.129	10.675	10.6932	10.5784	10.8871	10.8703
5.25031	4.91681	3.97876	4.30836	4.85794	4.14108	4.50122	4.5395	3.47861	NaN	5.20276	4.44647	4.53891	5.45849	4.86996	NaN	6.03087	5.14385	2.87076	5.00915	TRUE	At2g44180;MAP2A					NaN	1.11e-23	-0.121774	-0.157144	0.150863	-0.115492	10.6583	10.6646	10.5177	10.5878	10.6159	10.2716	10.2728	10.4648	10.1801	10.4724	10.7504	10.6148	10.129	10.675	10.6932	10.5784	10.8871	10.8703
NaN	NaN	NaN	NaN	NaN	NaN	NaN	NaN	NaN	NaN	4.45871	4.55989	3.72531	8.08379	6.78869	9.72889	8.02444	8.17712	NaN	NaN	TRUE	At2g41720;EMB2654					NaN	2.34e-06	0	-3.23381	3.95328	0	NaN	NaN	NaN	NaN	NaN	NaN	NaN	NaN	NaN	NaN	NaN	NaN	NaN	9.70811	8.59312	8.25238	9.05875	8.51695
NaN	NaN	NaN	NaN	NaN	NaN	NaN	NaN	NaN	NaN	5.24245	3.73699	4.00301	6.84386	6.97372	6.44795	7.04247	6.26256	NaN	NaN	FALSE	At2g41720;EMB2654					NaN	2.34e-06	0	-3.23381	3.95328	0	NaN	NaN	NaN	NaN	NaN	NaN	NaN	NaN	NaN	NaN	NaN	NaN	NaN	9.70811	8.59312	8.25238	9.05875	8.51695
5.55668	5.33289	6.3854	4.91003	5.05862	5.62948	4.69801	5.64104	5.85069	5.966	5.34051	5.6341	6.20121	4.80415	4.95759	4.4198	3.44289	4.13032	4.65389	4.40697	TRUE	At2g46070					NaN	3.74e-07	-0.55895	0.472197	-0.998096	-0.0330513	5.55668	5.33289	6.3854	4.91003	5.05862	5.62948	4.69801	5.64104	5.85069	5.966	5.34051	5.6341	6.20121	4.80415	4.95759	4.4198	3.44289	4.13032
9.9559	10.0339	9.59338	9.64787	9.53376	9.81999	9.13628	9.70329	9.99197	9.5596	8.78569	8.94448	8.77131	8.65842	8.69831	8.63334	8.15313	8.20238	8.6645	8.31104	TRUE	At2g38010					NaN	8.08e-17	-0.171828	-0.252946	0.0416066	0.0395117	10.4075	10.5799	10.4127	10.4534	10.0555	10.3757	10.4313	10.7855	10.344	10.5035	10.6465	10.4317	10.4404	10.5495	10.5364	10.5575	10.6925	10.6085
7.26307	7.40657	7.96228	6.79874	6.57466	7.43411	7.95988	8.54037	7.66723	8.08694	8.17636	7.88011	8.08238	7.87861	7.94812	7.89611	8.03179	7.99676	7.68454	7.4053	TRUE	At2g38010					NaN	8.08e-17	-0.171828	-0.252946	0.0416066	0.0395117	10.4075	10.5799	10.4127	10.4534	10.0555	10.3757	10.4313	10.7855	10.344	10.5035	10.6465	10.4317	10.4404	10.5495	10.5364	10.5575	10.6925	10.6085
7.884	7.62025	7.71472	7.81888	7.86836	7.76519	7.81226	7.73384	7.00765	7.24533	7.71049	7.9751	6.83935	8.08227	7.84142	7.88763	8.30165	8.04041	7.32282	7.82902	TRUE	At2g38010					NaN	8.08e-17	-0.171828	-0.252946	0.0416066	0.0395117	10.4075	10.5799	10.4127	10.4534	10.0555	10.3757	10.4313	10.7855	10.344	10.5035	10.6465	10.4317	10.4404	10.5495	10.5364	10.5575	10.6925	10.6085
6.80274	7.47537	7.37262	7.06321	6.8152	7.40412	6.79612	6.95264	7.1369	7.16447	7.32289	7.03514	7.83969	7.42232	7.53771	7.66659	8.09335	7.98943	7.70555	7.65006	FALSE	At2g38010					NaN	8.08e-17	-0.171828	-0.252946	0.0416066	0.0395117	10.4075	10.5799	10.4127	10.4534	10.0555	10.3757	10.4313	10.7855	10.344	10.5035	10.6465	10.4317	10.4404	10.5495	10.5364	10.5575	10.6925	10.6085
8.03667	8.48277	7.1709	8.4012	7.37341	7.29841	8.1252	8.58255	NaN	8.27378	8.57206	8.11166	7.98024	8.24657	8.23856	8.29555	7.97093	8.05975	7.64194	8.35136	TRUE	At2g38010					NaN	8.08e-17	-0.171828	-0.252946	0.0416066	0.0395117	10.4075	10.5799	10.4127	10.4534	10.0555	10.3757	10.4313	10.7855	10.344	10.5035	10.6465	10.4317	10.4404	10.5495	10.5364	10.5575	10.6925	10.6085
8.82763	8.41368	NaN	8.73304	8.64897	8.86131	8.60784	8.7756	8.80471	8.91817	8.02179	9.06901	3.55712	8.75204	8.29055	8.12169	8.65572	8.71756	8.44219	8.72105	FALSE	At2g25320					NaN	2.32e-17	1.11076	0.140252	0.138861	0.831645	9.21461	7.66839	NaN	9.17186	9.04847	8.95337	8.98398	9.1911	9.09418	9.098	8.57179	9.37768	8.3869	9.04081	9.06185	8.65029	9.19535	9.11586
4.62785	6.02323	NaN	5.41491	5.18143	4.29816	5.37755	5.73596	5.82757	5.70263	5.39332	5.81104	4.96906	5.86599	6.5136	5.57966	6.49409	6.1545	5.50905	6.12205	FALSE	At2g25320					NaN	2.32e-17	1.11076	0.140252	0.138861	0.831645	9.21461	7.66839	NaN	9.17186	9.04847	8.95337	8.98398	9.1911	9.09418	9.098	8.57179	9.37768	8.3869	9.04081	9.06185	8.65029	9.19535	9.11586
NaN	NaN	NaN	NaN	NaN	NaN	NaN	NaN	6.57006	8.74725	10.3644	4.89905	3.60406	5.49045	10.0093	9.92677	NaN	6.19351	10.2298	10.1158	TRUE	At2g25320					NaN	2.32e-17	1.11076	0.140252	0.138861	0.831645	9.21461	7.66839	NaN	9.17186	9.04847	8.95337	8.98398	9.1911	9.09418	9.098	8.57179	9.37768	8.3869	9.04081	9.06185	8.65029	9.19535	9.11586
7.49052	7.44636	7.2414	NaN	7.20275	7.0023	7.60625	7.98688	7.76898	NaN	7.23239	7.76915	5.02816	7.60719	7.26716	7.22926	7.5158	7.56536	7.34184	7.63748	TRUE	At2g44140;ATG4A					NaN	4.3e-05	-0.995405	-0.970513	1.0326	-1.0575	7.49052	7.44636	7.2414	NaN	7.20275	7.0023	7.60625	7.98688	7.76898	NaN	7.23239	7.76915	NaN	7.60719	7.26716	7.22926	7.5158	7.56536
7.71668	7.34614	8.10423	8.12171	7.82955	8.36462	7.7005	8.0311	8.33072	7.99514	7.5774	7.90696	7.27567	7.46637	7.94572	8.05598	7.77555	7.60649	7.14977	7.83868	TRUE	At1g52500;FPG1					NaN	2.13e-15	0.759113	0.265536	0.37752	0.116057	7.35247	7.71749	8.55065	8.60112	8.47344	8.82339	7.8067	8.28679	8.53753	7.904	7.98724	7.66899	8.31255	8.23133	8.18737	8.68264	8.48454	8.39547
3.05568	4.58004	5.1484	6.39235	5.91292	5.7806	4.41948	5.45192	5.68805	4.9666	5.03069	4.63718	5.38979	5.59411	5.5511	5.5044	5.64428	5.71307	5.93803	5.70179	TRUE	At1g52500;FPG1					NaN	2.13e-15	0.759113	0.265536	0.37752	0.116057	7.35247	7.71749	8.55065	8.60112	8.47344	8.82339	7.8067	8.28679	8.53753	7.904	7.98724	7.66899	8.31255	8.23133	8.18737	8.68264	8.48454	8.39547
4.42335	4.82856	6.2807	5.18215	5.34417	5.96321	4.85925	4.99789	5.23771	4.58413	5.00478	4.39598	6.46992	5.22692	4.71298	6.84131	5.65634	5.46366	4.94545	4.97165	TRUE	At1g52500;FPG1					NaN	2.13e-15	0.759113	0.265536	0.37752	0.116057	7.35247	7.71749	8.55065	8.60112	8.47344	8.82339	7.8067	8.28679	8.53753	7.904	7.98724	7.66899	8.31255	8.23133	8.18737	8.68264	8.48454	8.39547
6.51055	6.03538	5.53788	5.67327	6.35123	5.5672	4.84506	4.51095	5.16819	5.45092	5.33993	5.46147	5.16292	5.48506	5.4237	5.69531	6.10631	6.32453	5.92508	6.17818	TRUE	At2g43140;BHLH129					NaN	5.72e-25	-0.264355	0.212723	0.333067	-0.810145	7.21865	6.77019	6.38929	6.53179	6.83327	6.22001	6.11613	5.51482	5.86284	6.43636	6.12663	6.0545	5.76656	6.40276	6.3122	6.23193	6.53105	6.0196
4.71128	4.41425	4.49559	4.64876	4.12558	NaN	4.77865	4.05251	4.09187	5.01965	4.53031	4.29471	4.01739	5.12141	4.98766	4.56237	4.82109	4.12359	3.8481	5.53329	TRUE	At2g43140;BHLH129					NaN	5.72e-25	-0.264355	0.212723	0.333067	-0.810145	7.21865	6.77019	6.38929	6.53179	6.83327	6.22001	6.11613	5.51482	5.86284	6.43636	6.12663	6.0545	5.76656	6.40276	6.3122	6.23193	6.53105	6.0196
8.89567	8.94696	8.8336	8.91988	8.90381	9.15127	8.27289	7.46761	8.8281	8.8693	8.00941	8.11425	8.28271	7.87202	7.88505	8.31737	7.66362	7.24603	8.29826	7.96942	FALSE	At2g36810;SGR6					NaN	1.16e-46	0.0974696	-0.102712	-0.0113227	0.211504	10.8857	10.6586	10.9943	10.8916	10.8298	11.1097	10.8579	10.6878	10.6792	10.6845	10.9729	11.0749	11.1254	11.0258	10.9662	11.1473	11.1139	11.1666
8.64476	8.2244	7.94361	8.82694	8.51731	8.36751	8.49019	8.33641	7.91103	7.68746	7.90794	8.37246	8.28358	8.44936	8.26847	8.7943	8.28967	8.23513	8.31772	7.54402	FALSE	At2g36810;SGR6					NaN	1.16e-46	0.0974696	-0.102712	-0.0113227	0.211504	10.8857	10.6586	10.9943	10.8916	10.8298	11.1097	10.8579	10.6878	10.6792	10.6845	10.9729	11.0749	11.1254	11.0258	10.9662	11.1473	11.1139	11.1666
7.61355	8.06159	8.25769	7.6332	8.09545	8.58176	7.81005	7.77025	8.06596	8.14818	8.14003	8.15483	8.17236	8.06794	8.05375	8.26918	8.15878	8.12844	8.21473	7.79948	FALSE	At2g36810;SGR6					NaN	1.16e-46	0.0974696	-0.102712	-0.0113227	0.211504	10.8857	10.6586	10.9943	10.8916	10.8298	11.1097	10.8579	10.6878	10.6792	10.6845	10.9729	11.0749	11.1254	11.0258	10.9662	11.1473	11.1139	11.1666
7.33913	7.1616	5.26759	7.49456	6.97012	7.1435	7.26131	7.24903	6.91427	6.75801	7.29443	7.44566	6.69261	7.28977	7.15778	7.19393	7.7606	7.37891	7.23976	7.07006	FALSE	At2g36810;SGR6					NaN	1.16e-46	0.0974696	-0.102712	-0.0113227	0.211504	10.8857	10.6586	10.9943	10.8916	10.8298	11.1097	10.8579	10.6878	10.6792	10.6845	10.9729	11.0749	11.1254	11.0258	10.9662	11.1473	11.1139	11.1666
6.38338	6.42614	6.9314	6.66499	5.61725	7.27301	5.93457	6.77842	7.1834	6.96121	6.3173	6.65586	6.66357	7.01103	6.76949	7.02723	6.54639	6.99759	6.94214	6.99548	FALSE	At2g36810;SGR6					NaN	1.16e-46	0.0974696	-0.102712	-0.0113227	0.211504	10.8857	10.6586	10.9943	10.8916	10.8298	11.1097	10.8579	10.6878	10.6792	10.6845	10.9729	11.0749	11.1254	11.0258	10.9662	11.1473	11.1139	11.1666
6.35909	5.95079	6.49162	6.56637	6.65951	6.73766	5.91074	5.5618	6.07405	5.50147	6.69591	6.4876	6.92297	6.37581	6.49121	7.10233	6.44671	7.21812	6.59868	6.68398	FALSE	At2g36810;SGR6					NaN	1.16e-46	0.0974696	-0.102712	-0.0113227	0.211504	10.8857	10.6586	10.9943	10.8916	10.8298	11.1097	10.8579	10.6878	10.6792	10.6845	10.9729	11.0749	11.1254	11.0258	10.9662	11.1473	11.1139	11.1666
6.11031	5.16033	5.83573	5.78087	6.08739	6.04163	6.01314	6.16437	5.72056	5.81584	6.17646	6.1019	7.12961	5.9543	6.60293	6.85811	6.72749	6.56734	6.57813	6.02515	FALSE	At2g36810;SGR6					NaN	1.16e-46	0.0974696	-0.102712	-0.0113227	0.211504	10.8857	10.6586	10.9943	10.8916	10.8298	11.1097	10.8579	10.6878	10.6792	10.6845	10.9729	11.0749	11.1254	11.0258	10.9662	11.1473	11.1139	11.1666
5.8545	6.4063	4.78203	6.65385	5.27391	5.98804	5.47175	4.12087	5.0086	5.87672	5.99928	6.56691	4.64715	5.62684	6.78818	5.90633	6.62702	6.39509	6.14114	6.16891	FALSE	At2g36810;SGR6					NaN	1.16e-46	0.0974696	-0.102712	-0.0113227	0.211504	10.8857	10.6586	10.9943	10.8916	10.8298	11.1097	10.8579	10.6878	10.6792	10.6845	10.9729	11.0749	11.1254	11.0258	10.9662	11.1473	11.1139	11.1666
5.39397	5.37689	6.19925	6.0051	6.11315	6.05166	5.972	5.19068	5.8404	5.26525	5.2764	6.48426	6.1001	6.41367	5.86765	6.01951	5.99386	6.01719	5.96551	6.28689	FALSE	At2g36810;SGR6					NaN	1.16e-46	0.0974696	-0.102712	-0.0113227	0.211504	10.8857	10.6586	10.9943	10.8916	10.8298	11.1097	10.8579	10.6878	10.6792	10.6845	10.9729	11.0749	11.1254	11.0258	10.9662	11.1473	11.1139	11.1666
3.59269	4.0932	5.41532	3.20625	4.38005	2.98644	4.53277	2.00997	3.21038	3.76574	4.55397	4.47107	4.95052	4.21679	4.18768	4.16591	4.61474	4.75785	4.19232	4.29249	FALSE	At2g36810;SGR6					NaN	1.16e-46	0.0974696	-0.102712	-0.0113227	0.211504	10.8857	10.6586	10.9943	10.8916	10.8298	11.1097	10.8579	10.6878	10.6792	10.6845	10.9729	11.0749	11.1254	11.0258	10.9662	11.1473	11.1139	11.1666
NaN	6.98632	7.35548	6.72567	6.40974	7.29046	7.31764	7.18641	6.95295	7.48346	7.11612	7.50244	7.90881	7.39532	7.05218	7.93901	7.12706	7.43067	6.9794	7.46063	FALSE	At2g36810;SGR6					NaN	1.16e-46	0.0974696	-0.102712	-0.0113227	0.211504	10.8857	10.6586	10.9943	10.8916	10.8298	11.1097	10.8579	10.6878	10.6792	10.6845	10.9729	11.0749	11.1254	11.0258	10.9662	11.1473	11.1139	11.1666
5.52839	4.83132	5.25105	5.24062	3.94497	NaN	5.1921	5.3299	4.9084	4.69405	5.9636	5.50772	5.57181	6.11952	5.62739	5.48919	6.26099	5.96037	5.83724	5.85071	TRUE	At2g36810;SGR6					NaN	1.16e-46	0.0974696	-0.102712	-0.0113227	0.211504	10.8857	10.6586	10.9943	10.8916	10.8298	11.1097	10.8579	10.6878	10.6792	10.6845	10.9729	11.0749	11.1254	11.0258	10.9662	11.1473	11.1139	11.1666
7.27075	6.48931	NaN	6.92573	7.20452	NaN	7.43133	7.33988	6.88971	7.21953	7.70155	7.20116	7.77547	7.55376	7.4955	7.37225	7.52108	7.67125	8.0037	7.26779	FALSE	At2g36810;SGR6					NaN	1.16e-46	0.0974696	-0.102712	-0.0113227	0.211504	10.8857	10.6586	10.9943	10.8916	10.8298	11.1097	10.8579	10.6878	10.6792	10.6845	10.9729	11.0749	11.1254	11.0258	10.9662	11.1473	11.1139	11.1666
NaN	NaN	NaN	7.50377	7.99218	5.14353	8.06137	8.13846	7.75882	NaN	7.77832	7.99638	5.68236	7.94908	7.33087	NaN	7.84824	8.02665	7.54715	7.25247	FALSE	At2g36810;SGR6					NaN	1.16e-46	0.0974696	-0.102712	-0.0113227	0.211504	10.8857	10.6586	10.9943	10.8916	10.8298	11.1097	10.8579	10.6878	10.6792	10.6845	10.9729	11.0749	11.1254	11.0258	10.9662	11.1473	11.1139	11.1666
NaN	NaN	NaN	3.84322	1.67117	4.22727	0.855044	2.69916	NaN	3.05446	3.58626	3.24916	2.97066	2.81799	3.30877	2.43035	2.9782	1.32394	3.85998	3.41549	FALSE	At2g36810;SGR6					NaN	1.16e-46	0.0974696	-0.102712	-0.0113227	0.211504	10.8857	10.6586	10.9943	10.8916	10.8298	11.1097	10.8579	10.6878	10.6792	10.6845	10.9729	11.0749	11.1254	11.0258	10.9662	11.1473	11.1139	11.1666
13.3992	13.6498	13.9329	13.8434	13.9004	13.8837	13.9147	13.872	13.8352	13.6577	13.0332	13.0739	13.531	12.9864	13.067	13.3282	12.6868	12.5784	13.1554	13.0045	TRUE	At1g65260;VIPP1				+	NaN	1.22e-51	0.285952	0.903251	-0.115127	-0.502172	14.7041	15.006	15.2609	15.191	15.2681	15.3698	15.2076	15.1907	15.1726	15.0497	14.2998	14.3529	14.8118	14.2608	14.2312	14.6272	13.9752	13.9434
12.126	12.4088	12.6256	12.7575	12.6854	12.7756	12.5823	12.6328	12.4859	12.3739	11.5937	11.706	12.1127	11.7549	11.5638	12.1086	11.3658	11.6257	12.1119	11.7801	TRUE	At1g65260;VIPP1				+	NaN	1.22e-51	0.285952	0.903251	-0.115127	-0.502172	14.7041	15.006	15.2609	15.191	15.2681	15.3698	15.2076	15.1907	15.1726	15.0497	14.2998	14.3529	14.8118	14.2608	14.2312	14.6272	13.9752	13.9434
10.9851	11.443	11.2364	11.5627	11.553	11.6037	11.6118	11.5238	11.544	11.4269	10.7257	10.7938	11.0045	10.7	10.9117	10.99	10.6357	10.6055	11.0907	10.8465	TRUE	At1g65260;VIPP1				+	NaN	1.22e-51	0.285952	0.903251	-0.115127	-0.502172	14.7041	15.006	15.2609	15.191	15.2681	15.3698	15.2076	15.1907	15.1726	15.0497	14.2998	14.3529	14.8118	14.2608	14.2312	14.6272	13.9752	13.9434
9.05827	9.34988	10.6145	9.52748	9.58255	10.4017	9.71376	9.71126	9.77886	9.89422	8.61043	8.49257	9.91132	8.26379	7.91153	8.99099	6.9039	7.29394	8.94819	8.55964	TRUE	At1g65260;VIPP1				+	NaN	1.22e-51	0.285952	0.903251	-0.115127	-0.502172	14.7041	15.006	15.2609	15.191	15.2681	15.3698	15.2076	15.1907	15.1726	15.0497	14.2998	14.3529	14.8118	14.2608	14.2312	14.6272	13.9752	13.9434
11.5006	11.5987	11.3524	11.9607	12.0654	11.3491	12.0643	11.8683	11.834	11.5714	11.1869	11.2751	11.3141	11.0994	11.1091	11.0336	10.6462	10.7891	11.3914	11.1466	TRUE	At1g65260;VIPP1				+	NaN	1.22e-51	0.285952	0.903251	-0.115127	-0.502172	14.7041	15.006	15.2609	15.191	15.2681	15.3698	15.2076	15.1907	15.1726	15.0497	14.2998	14.3529	14.8118	14.2608	14.2312	14.6272	13.9752	13.9434
8.23682	8.33672	8.99405	8.62943	8.93574	9.0327	8.83744	8.74672	9.03607	8.73857	7.8177	8.0005	8.97678	7.59973	7.75812	8.21039	7.60833	7.68309	8.48906	7.69537	TRUE	At1g65260;VIPP1				+	NaN	1.22e-51	0.285952	0.903251	-0.115127	-0.502172	14.7041	15.006	15.2609	15.191	15.2681	15.3698	15.2076	15.1907	15.1726	15.0497	14.2998	14.3529	14.8118	14.2608	14.2312	14.6272	13.9752	13.9434
10.9353	11.394	11.0713	11.3484	11.5694	11.2852	11.6555	11.3686	11.4576	11.3758	10.7268	10.7458	10.8446	10.7122	10.7799	10.5222	10.3993	10.2074	10.7194	10.3847	TRUE	At1g65260;VIPP1				+	NaN	1.22e-51	0.285952	0.903251	-0.115127	-0.502172	14.7041	15.006	15.2609	15.191	15.2681	15.3698	15.2076	15.1907	15.1726	15.0497	14.2998	14.3529	14.8118	14.2608	14.2312	14.6272	13.9752	13.9434
9.7504	10.3648	9.82426	10.1061	10.3815	10.1149	10.3595	10.056	10.0909	10.0467	9.55771	9.59861	9.71322	9.46684	9.92625	9.11513	9.14	8.64268	9.3784	9.18835	TRUE	At1g65260;VIPP1				+	NaN	1.22e-51	0.285952	0.903251	-0.115127	-0.502172	14.7041	15.006	15.2609	15.191	15.2681	15.3698	15.2076	15.1907	15.1726	15.0497	14.2998	14.3529	14.8118	14.2608	14.2312	14.6272	13.9752	13.9434
10.5912	10.8874	11.1555	11.0456	11.0763	10.4086	10.9339	11.0045	10.823	10.6897	10.3179	10.425	10.8936	10.3734	10.3174	10.8263	10.1777	10.1354	10.5979	10.3458	TRUE	At1g65260;VIPP1				+	NaN	1.22e-51	0.285952	0.903251	-0.115127	-0.502172	14.7041	15.006	15.2609	15.191	15.2681	15.3698	15.2076	15.1907	15.1726	15.0497	14.2998	14.3529	14.8118	14.2608	14.2312	14.6272	13.9752	13.9434
9.2229	9.55605	10.0399	9.96664	9.8574	10.1637	9.67069	9.76884	9.76371	9.49054	8.68706	8.77924	9.55782	8.78203	8.62662	9.48006	8.58045	8.91466	9.41048	9.20082	TRUE	At1g65260;VIPP1				+	NaN	1.22e-51	0.285952	0.903251	-0.115127	-0.502172	14.7041	15.006	15.2609	15.191	15.2681	15.3698	15.2076	15.1907	15.1726	15.0497	14.2998	14.3529	14.8118	14.2608	14.2312	14.6272	13.9752	13.9434
7.8636	8.48086	8.55901	8.23263	8.81555	8.88215	8.58415	8.41784	8.07437	8.16773	7.74869	7.65514	8.02476	7.22047	7.91853	7.81606	7.38366	6.89547	7.53462	7.52562	TRUE	At1g65260;VIPP1				+	NaN	1.22e-51	0.285952	0.903251	-0.115127	-0.502172	14.7041	15.006	15.2609	15.191	15.2681	15.3698	15.2076	15.1907	15.1726	15.0497	14.2998	14.3529	14.8118	14.2608	14.2312	14.6272	13.9752	13.9434
8.61543	8.67961	9.3805	9.4714	9.36358	9.31068	8.96931	9.46531	9.46211	9.31476	8.05267	7.99243	8.37384	8.10846	8.04078	8.63634	7.67255	8.48382	8.98263	8.08204	TRUE	At1g65260;VIPP1				+	NaN	1.22e-51	0.285952	0.903251	-0.115127	-0.502172	14.7041	15.006	15.2609	15.191	15.2681	15.3698	15.2076	15.1907	15.1726	15.0497	14.2998	14.3529	14.8118	14.2608	14.2312	14.6272	13.9752	13.9434
6.20948	7.1219	7.92553	7.39694	7.29488	7.91692	6.81156	7.21057	6.86389	6.49916	6.181	5.63919	7.73556	6.30103	6.3472	7.13125	4.90506	6.01172	6.53813	6.12154	TRUE	At1g65260;VIPP1				+	NaN	1.22e-51	0.285952	0.903251	-0.115127	-0.502172	14.7041	15.006	15.2609	15.191	15.2681	15.3698	15.2076	15.1907	15.1726	15.0497	14.2998	14.3529	14.8118	14.2608	14.2312	14.6272	13.9752	13.9434
NaN	NaN	NaN	NaN	6.06019	NaN	NaN	NaN	NaN	NaN	4.11705	4.61896	4.88622	NaN	NaN	NaN	NaN	7.00677	5.87025	4.44111	TRUE	At1g65260;VIPP1				+	NaN	1.22e-51	0.285952	0.903251	-0.115127	-0.502172	14.7041	15.006	15.2609	15.191	15.2681	15.3698	15.2076	15.1907	15.1726	15.0497	14.2998	14.3529	14.8118	14.2608	14.2312	14.6272	13.9752	13.9434
9.79292	9.99095	9.62752	9.7646	9.86676	9.6633	9.92041	9.817	10.1457	9.77709	9.83731	9.83244	9.73903	10.1378	9.93443	9.80626	9.94803	10.128	10.0024	9.71728	FALSE	At2g37020					NaN	8.85e-34	-0.0297448	-0.352749	0.441622	-0.118617	11.0878	11.4003	11.311	11.2178	11.341	11.1511	11.4323	11.5092	11.6265	11.339	11.1737	11.2585	11.0111	11.7027	11.4728	11.5926	11.7042	11.8321
8.77598	8.76008	8.07017	8.64858	8.83088	8.0437	8.96518	8.48513	8.88667	8.48516	8.84886	8.74444	8.81962	9.22071	9.01731	9.00756	9.21025	9.19089	9.05118	8.90685	FALSE	At2g37020					NaN	8.85e-34	-0.0297448	-0.352749	0.441622	-0.118617	11.0878	11.4003	11.311	11.2178	11.341	11.1511	11.4323	11.5092	11.6265	11.339	11.1737	11.2585	11.0111	11.7027	11.4728	11.5926	11.7042	11.8321
8.73204	9.13812	8.95137	8.71881	9.13599	8.93062	9.14043	9.23081	9.31159	9.28501	8.80023	9.137	8.23239	9.50507	9.18976	9.45183	9.62781	9.54688	9.22231	9.06706	FALSE	At2g37020					NaN	8.85e-34	-0.0297448	-0.352749	0.441622	-0.118617	11.0878	11.4003	11.311	11.2178	11.341	11.1511	11.4323	11.5092	11.6265	11.339	11.1737	11.2585	11.0111	11.7027	11.4728	11.5926	11.7042	11.8321
7.89251	8.10511	8.03444	7.95304	8.01602	8.13333	8.04724	8.22476	8.54653	8.16199	7.50476	7.25694	7.67108	8.22078	8.10838	8.31012	8.04676	8.7445	8.50401	8.20046	FALSE	At2g37020					NaN	8.85e-34	-0.0297448	-0.352749	0.441622	-0.118617	11.0878	11.4003	11.311	11.2178	11.341	11.1511	11.4323	11.5092	11.6265	11.339	11.1737	11.2585	11.0111	11.7027	11.4728	11.5926	11.7042	11.8321
6.4447	6.77453	7.20211	7.14679	6.80865	6.35449	7.40454	8.03042	7.70465	7.65256	7.98157	7.95972	7.9651	8.46839	7.87738	8.83403	8.40471	9.24317	8.95163	8.55141	FALSE	At2g37020					NaN	8.85e-34	-0.0297448	-0.352749	0.441622	-0.118617	11.0878	11.4003	11.311	11.2178	11.341	11.1511	11.4323	11.5092	11.6265	11.339	11.1737	11.2585	11.0111	11.7027	11.4728	11.5926	11.7042	11.8321
6.50465	5.84787	6.88018	6.19266	6.42502	6.42723	6.63137	6.92279	6.5426	5.83875	6.96724	7.17976	6.16468	8.11987	7.45369	7.99706	8.17443	8.05448	7.37621	7.54069	TRUE	At2g37020					NaN	8.85e-34	-0.0297448	-0.352749	0.441622	-0.118617	11.0878	11.4003	11.311	11.2178	11.341	11.1511	11.4323	11.5092	11.6265	11.339	11.1737	11.2585	11.0111	11.7027	11.4728	11.5926	11.7042	11.8321
5.81076	6.4689	6.48995	6.18699	6.21606	6.12936	6.48075	6.2308	6.24996	5.86559	5.58902	5.74292	5.30967	6.00671	6.09172	6.48406	6.6977	6.50429	6.31576	6.01624	TRUE	At2g37020					NaN	8.85e-34	-0.0297448	-0.352749	0.441622	-0.118617	11.0878	11.4003	11.311	11.2178	11.341	11.1511	11.4323	11.5092	11.6265	11.339	11.1737	11.2585	11.0111	11.7027	11.4728	11.5926	11.7042	11.8321
5.97467	6.36822	7.19367	7.07248	6.46962	6.07535	6.22879	6.76599	6.66982	6.91841	5.98471	6.05906	5.83033	6.46309	6.39704	6.15496	6.48482	6.89352	6.85177	5.99556	TRUE	At2g37020					NaN	8.85e-34	-0.0297448	-0.352749	0.441622	-0.118617	11.0878	11.4003	11.311	11.2178	11.341	11.1511	11.4323	11.5092	11.6265	11.339	11.1737	11.2585	11.0111	11.7027	11.4728	11.5926	11.7042	11.8321
NaN	NaN	NaN	NaN	NaN	NaN	NaN	NaN	NaN	NaN	3.29755	3.22129	4.54601	NaN	4.34461	5.03485	5.20952	4.36807	NaN	NaN	TRUE	At1g80720					NaN	0.00642871	NaN	NaN	NaN	NaN	NaN	NaN	NaN	NaN	NaN	NaN	NaN	NaN	NaN	NaN	NaN	NaN	NaN	NaN	NaN	NaN	NaN	NaN
7.37634	7.75024	7.62405	7.8179	7.66377	7.4923	7.52624	7.31331	7.80686	7.53785	8.01407	7.9505	8.1635	8.20108	8.49236	8.14633	8.60748	8.54466	7.49109	8.5146	TRUE	At1g69070					NaN	1.21e-26	-0.380888	-0.5248	0.123465	0.0204468	9.37402	9.51111	9.40345	9.03786	9.03316	9.0749	9.31014	9.14176	9.15146	9.13258	9.569	9.36893	9.41199	9.63461	9.51546	9.57025	9.7384	9.87927
4.36423	5.23275	4.94898	3.57943	3.97641	4.22845	4.42145	3.18513	5.13491	NaN	4.08231	3.62467	4.34422	4.70293	1.5942	4.6924	3.23499	5.51718	4.09383	4.613	TRUE	At1g69070					NaN	1.21e-26	-0.380888	-0.5248	0.123465	0.0204468	9.37402	9.51111	9.40345	9.03786	9.03316	9.0749	9.31014	9.14176	9.15146	9.13258	9.569	9.36893	9.41199	9.63461	9.51546	9.57025	9.7384	9.87927
4.09017	3.81854	3.93729	3.14794	3.83839	NaN	3.97167	3.71051	3.21781	2.72398	4.67073	3.50107	4.32672	3.89265	4.00422	3.55548	4.96855	5.15723	4.61622	4.67423	TRUE	At1g69070					NaN	1.21e-26	-0.380888	-0.5248	0.123465	0.0204468	9.37402	9.51111	9.40345	9.03786	9.03316	9.0749	9.31014	9.14176	9.15146	9.13258	9.569	9.36893	9.41199	9.63461	9.51546	9.57025	9.7384	9.87927
5.22051	5.86243	5.47148	4.95182	4.86129	4.84093	5.69461	5.03049	5.59431	5.42947	5.37612	5.90161	5.22215	5.83104	6.03289	5.70345	6.30201	5.96348	4.62692	5.32305	TRUE	At1g69070					NaN	1.21e-26	-0.380888	-0.5248	0.123465	0.0204468	9.37402	9.51111	9.40345	9.03786	9.03316	9.0749	9.31014	9.14176	9.15146	9.13258	9.569	9.36893	9.41199	9.63461	9.51546	9.57025	9.7384	9.87927
NaN	6.11817	5.96686	5.98358	NaN	5.77573	6.04034	6.33129	5.96507	6.72244	6.38614	6.1134	6.66445	6.19609	6.00755	6.64461	6.14247	6.53483	6.03446	6.31272	TRUE	At1g69070					NaN	1.21e-26	-0.380888	-0.5248	0.123465	0.0204468	9.37402	9.51111	9.40345	9.03786	9.03316	9.0749	9.31014	9.14176	9.15146	9.13258	9.569	9.36893	9.41199	9.63461	9.51546	9.57025	9.7384	9.87927
NaN	5.51157	5.02255	NaN	4.90314	5.82447	5.69409	5.61726	5.85844	6.48218	6.08725	5.87364	5.61582	5.85959	5.76591	5.44841	5.81427	5.46727	6.44532	5.35997	TRUE	At1g69070					NaN	1.21e-26	-0.380888	-0.5248	0.123465	0.0204468	9.37402	9.51111	9.40345	9.03786	9.03316	9.0749	9.31014	9.14176	9.15146	9.13258	9.569	9.36893	9.41199	9.63461	9.51546	9.57025	9.7384	9.87927
6.96662	7.0684	7.21551	6.46321	6.92854	6.13882	6.28289	7.05464	6.17948	6.63974	7.02661	5.6618	6.41674	NaN	NaN	NaN	6.64107	7.41472	6.21997	6.74675	TRUE	At1g69070					NaN	1.21e-26	-0.380888	-0.5248	0.123465	0.0204468	9.37402	9.51111	9.40345	9.03786	9.03316	9.0749	9.31014	9.14176	9.15146	9.13258	9.569	9.36893	9.41199	9.63461	9.51546	9.57025	9.7384	9.87927
6.23035	5.89697	NaN	NaN	5.59479	6.15373	5.22836	NaN	5.21886	4.82873	5.84096	6.40449	6.12081	6.15992	6.33983	5.82913	6.38808	6.45683	6.20802	6.67527	TRUE	At1g69070					NaN	1.21e-26	-0.380888	-0.5248	0.123465	0.0204468	9.37402	9.51111	9.40345	9.03786	9.03316	9.0749	9.31014	9.14176	9.15146	9.13258	9.569	9.36893	9.41199	9.63461	9.51546	9.57025	9.7384	9.87927
6.56308	6.86164	NaN	6.78742	5.91081	NaN	NaN	NaN	NaN	6.16485	7.36863	6.98126	6.75553	7.37418	6.58653	7.43446	7.54225	6.5478	6.85994	6.86024	TRUE	At1g69070					NaN	1.21e-26	-0.380888	-0.5248	0.123465	0.0204468	9.37402	9.51111	9.40345	9.03786	9.03316	9.0749	9.31014	9.14176	9.15146	9.13258	9.569	9.36893	9.41199	9.63461	9.51546	9.57025	9.7384	9.87927
7.79801	7.56185	7.36235	7.34328	7.25608	7.95371	7.47743	7.60865	7.24063	7.79629	7.92067	7.55132	8.28307	7.92341	7.66484	8.00957	7.81005	7.53801	7.77771	8.15253	TRUE	At1g30270;CIPK23				+	NaN	5.73e-37	-0.183981	-0.18197	-0.0749639	0.0729527	8.36934	8.17933	7.96609	7.9878	8.05219	7.92283	8.9665	8.00957	7.64154	7.82818	8.87595	7.48225	8.37541	7.82222	8.27603	8.41048	7.73877	7.43179
6.06011	5.95143	5.7214	5.81448	6.16041	4.70377	8.72316	NaN	NaN	5.50486	8.30414	5.3499	6.46608	5.69619	8.21965	NaN	5.94848	5.61291	NaN	8.98642	TRUE	At1g30270;CIPK23				+	NaN	5.73e-37	-0.183981	-0.18197	-0.0749639	0.0729527	8.36934	8.17933	7.96609	7.9878	8.05219	7.92283	8.9665	8.00957	7.64154	7.82818	8.87595	7.48225	8.37541	7.82222	8.27603	8.41048	7.73877	7.43179
6.78563	7.43602	7.83512	6.68486	6.58361	7.1598	7.09213	7.17314	7.29952	6.82175	8.37295	8.0372	8.64374	7.90359	8.21195	7.95966	8.15514	8.28955	8.10351	7.68494	FALSE	At1g14700;PAP3					NaN	1.14e-17	0.0671708	-0.521267	-0.223379	0.811817	8.30903	8.77648	8.71173	8.5027	8.58679	8.90927	8.54238	8.35899	8.24123	8.13405	9.40939	9.30051	9.52279	9.06197	9.3856	9.11499	9.60824	9.61884
4.86317	5.59055	4.78053	5.24623	5.43477	5.57421	5.20659	4.77081	4.77792	4.73468	5.62347	6.06339	5.95612	6.01587	6.36987	5.93516	6.57951	6.48442	6.0608	5.49284	FALSE	At1g14700;PAP3					NaN	1.14e-17	0.0671708	-0.521267	-0.223379	0.811817	8.30903	8.77648	8.71173	8.5027	8.58679	8.90927	8.54238	8.35899	8.24123	8.13405	9.40939	9.30051	9.52279	9.06197	9.3856	9.11499	9.60824	9.61884
5.64982	6.59536	6.54043	6.31176	5.34091	7.3523	6.11803	7.01563	5.52037	6.30984	6.69681	6.38755	7.29629	6.18376	6.66904	6.83831	7.30856	7.34741	6.07186	7.27566	TRUE	At1g14700;PAP3					NaN	1.14e-17	0.0671708	-0.521267	-0.223379	0.811817	8.30903	8.77648	8.71173	8.5027	8.58679	8.90927	8.54238	8.35899	8.24123	8.13405	9.40939	9.30051	9.52279	9.06197	9.3856	9.11499	9.60824	9.61884
7.85808	5.14657	7.6698	7.1714	7.78041	7.44615	7.62678	6.63259	NaN	NaN	8.18108	7.88149	6.03544	6.69959	6.36702	5.93857	7.32058	5.31192	5.05581	7.19275	FALSE	At1g14700;PAP3					NaN	1.14e-17	0.0671708	-0.521267	-0.223379	0.811817	8.30903	8.77648	8.71173	8.5027	8.58679	8.90927	8.54238	8.35899	8.24123	8.13405	9.40939	9.30051	9.52279	9.06197	9.3856	9.11499	9.60824	9.61884
10.0181	9.88978	9.82037	9.83852	9.66499	9.20614	9.47253	9.56759	9.38091	9.58314	9.74394	9.74658	9.77214	9.74195	9.80966	9.90116	9.81536	9.73415	9.98584	9.63342	FALSE	At1g14910					NaN	1.75e-44	-0.113442	-0.240469	0.0706676	0.0563599	10.8438	11.0784	10.916	10.9858	10.8967	10.6153	10.7276	10.8778	10.845	11.0322	10.9508	11.0529	11.0035	11.0276	11.1305	11.0611	11.0875	11.1778
9.60097	9.86574	9.55413	9.65143	9.59903	9.75727	9.61929	9.40775	9.55482	9.68004	9.34407	9.481	9.89854	9.55669	9.7303	9.78659	9.71931	9.74633	9.56646	9.6777	FALSE	At1g14910					NaN	1.75e-44	-0.113442	-0.240469	0.0706676	0.0563599	10.8438	11.0784	10.916	10.9858	10.8967	10.6153	10.7276	10.8778	10.845	11.0322	10.9508	11.0529	11.0035	11.0276	11.1305	11.0611	11.0875	11.1778
7.03464	7.03567	7.12186	7.49725	7.10814	7.61262	6.84962	7.1377	7.43488	7.349	7.29307	7.74854	7.46116	7.25832	7.75238	7.39835	7.33885	7.3423	7.47928	7.60222	TRUE	At1g14910					NaN	1.75e-44	-0.113442	-0.240469	0.0706676	0.0563599	10.8438	11.0784	10.916	10.9858	10.8967	10.6153	10.7276	10.8778	10.845	11.0322	10.9508	11.0529	11.0035	11.0276	11.1305	11.0611	11.0875	11.1778
6.87822	6.92442	5.57427	6.51095	6.99393	5.73489	6.70072	7.25833	7.05388	7.22084	7.06566	7.07096	5.31003	7.59355	7.3489	6.39183	7.34521	7.62181	7.25109	7.3725	TRUE	At1g14910					NaN	1.75e-44	-0.113442	-0.240469	0.0706676	0.0563599	10.8438	11.0784	10.916	10.9858	10.8967	10.6153	10.7276	10.8778	10.845	11.0322	10.9508	11.0529	11.0035	11.0276	11.1305	11.0611	11.0875	11.1778
6.47387	7.06018	NaN	6.74878	6.82331	6.39574	6.67356	6.88348	6.67071	7.03452	6.97899	7.02113	5.21442	7.04927	6.90677	6.87113	7.05133	7.67427	7.29138	7.23224	FALSE	At1g14910					NaN	1.75e-44	-0.113442	-0.240469	0.0706676	0.0563599	10.8438	11.0784	10.916	10.9858	10.8967	10.6153	10.7276	10.8778	10.845	11.0322	10.9508	11.0529	11.0035	11.0276	11.1305	11.0611	11.0875	11.1778
7.39492	7.77839	8.1178	8.34551	6.11289	7.73374	9.28531	9.39745	9.37215	9.07979	9.11755	9.21168	9.00394	9.04826	8.70623	8.26093	8.67478	8.59383	9.14612	8.91494	TRUE	At1g03060					NaN	4.35e-54	0.0330766	0.123662	-0.167327	0.0767419	10.8276	10.4673	10.502	10.5727	10.616	10.7075	10.7042	10.6768	10.5854	10.6502	10.5965	10.6847	10.746	10.5416	10.6116	10.372	10.6401	10.5901
7.89026	7.78823	7.62155	7.52544	8.89475	7.74841	9.0315	9.04166	8.9417	7.25917	7.71073	7.58385	7.55559	7.09038	7.57745	8.26471	7.36223	7.67335	9.24147	7.62985	TRUE	At1g03060					NaN	4.35e-54	0.0330766	0.123662	-0.167327	0.0767419	10.8276	10.4673	10.502	10.5727	10.616	10.7075	10.7042	10.6768	10.5854	10.6502	10.5965	10.6847	10.746	10.5416	10.6116	10.372	10.6401	10.5901
7.85026	8.04608	8.0323	7.96657	7.99577	8.23131	7.98557	8.2432	8.12995	8.2798	8.0528	8.21481	8.39623	7.74881	8.33989	8.0316	7.88969	7.92857	8.61033	8.23322	TRUE	At1g03060					NaN	4.35e-54	0.0330766	0.123662	-0.167327	0.0767419	10.8276	10.4673	10.502	10.5727	10.616	10.7075	10.7042	10.6768	10.5854	10.6502	10.5965	10.6847	10.746	10.5416	10.6116	10.372	10.6401	10.5901
7.56057	6.95978	6.88335	7.44221	6.99716	7.1365	7.19812	7.12998	7.35808	7.4765	7.20387	7.26947	7.3653	7.02673	7.24257	7.01717	7.19136	7.19957	6.78003	7.02519	TRUE	At1g03060					NaN	4.35e-54	0.0330766	0.123662	-0.167327	0.0767419	10.8276	10.4673	10.502	10.5727	10.616	10.7075	10.7042	10.6768	10.5854	10.6502	10.5965	10.6847	10.746	10.5416	10.6116	10.372	10.6401	10.5901
6.22434	5.33058	5.98856	6.01996	5.56826	5.9317	5.74582	6.9827	5.89622	5.9999	5.15133	6.25371	6.01616	5.62957	5.56739	6.1971	5.80196	6.22621	5.57738	6.14584	TRUE	At1g03060					NaN	4.35e-54	0.0330766	0.123662	-0.167327	0.0767419	10.8276	10.4673	10.502	10.5727	10.616	10.7075	10.7042	10.6768	10.5854	10.6502	10.5965	10.6847	10.746	10.5416	10.6116	10.372	10.6401	10.5901
5.84872	5.7296	5.72001	5.8455	6.09808	5.89617	6.48514	6.336	5.77004	6.1744	5.93992	6.17781	6.21358	5.83895	5.57904	5.22871	5.82553	5.3755	6.08642	6.24354	TRUE	At1g03060					NaN	4.35e-54	0.0330766	0.123662	-0.167327	0.0767419	10.8276	10.4673	10.502	10.5727	10.616	10.7075	10.7042	10.6768	10.5854	10.6502	10.5965	10.6847	10.746	10.5416	10.6116	10.372	10.6401	10.5901
7.0506	6.50909	6.45426	6.79556	6.93942	NaN	6.44474	6.60923	6.59465	6.18103	6.54697	6.71213	6.75157	7.12392	7.01164	6.609	7.04733	7.15287	6.81887	7.07304	TRUE	At1g03060					NaN	4.35e-54	0.0330766	0.123662	-0.167327	0.0767419	10.8276	10.4673	10.502	10.5727	10.616	10.7075	10.7042	10.6768	10.5854	10.6502	10.5965	10.6847	10.746	10.5416	10.6116	10.372	10.6401	10.5901
5.85759	4.38219	4.85528	4.93774	5.49848	5.16924	5.32774	5.51067	4.56325	NaN	6.48545	4.76845	5.34444	5.40568	5.67375	5.05651	5.15705	6.22261	5.68867	5.79208	TRUE	At1g03060					NaN	4.35e-54	0.0330766	0.123662	-0.167327	0.0767419	10.8276	10.4673	10.502	10.5727	10.616	10.7075	10.7042	10.6768	10.5854	10.6502	10.5965	10.6847	10.746	10.5416	10.6116	10.372	10.6401	10.5901
4.53518	6.06585	5.27997	5.25572	NaN	5.01228	5.08114	4.06927	4.50764	5.04337	5.04823	4.92156	4.67026	5.27708	5.68826	4.11556	5.79492	4.08348	4.86585	5.13583	TRUE	At1g03060					NaN	4.35e-54	0.0330766	0.123662	-0.167327	0.0767419	10.8276	10.4673	10.502	10.5727	10.616	10.7075	10.7042	10.6768	10.5854	10.6502	10.5965	10.6847	10.746	10.5416	10.6116	10.372	10.6401	10.5901
5.48404	4.63579	NaN	3.93277	3.65843	6.76214	3.93366	3.935	3.8705	3.64343	3.36488	4.04609	6.13297	4.00469	4.66559	5.49742	5.27637	3.73002	4.42573	4.59648	TRUE	At1g03060					NaN	4.35e-54	0.0330766	0.123662	-0.167327	0.0767419	10.8276	10.4673	10.502	10.5727	10.616	10.7075	10.7042	10.6768	10.5854	10.6502	10.5965	10.6847	10.746	10.5416	10.6116	10.372	10.6401	10.5901
4.23846	4.86166	NaN	4.5168	5.91624	NaN	5.1378	5.23824	4.64044	5.4106	5.17055	5.49251	3.74208	5.20743	5.04441	4.4864	5.39626	5.48147	5.2566	4.78044	TRUE	At1g03060					NaN	4.35e-54	0.0330766	0.123662	-0.167327	0.0767419	10.8276	10.4673	10.502	10.5727	10.616	10.7075	10.7042	10.6768	10.5854	10.6502	10.5965	10.6847	10.746	10.5416	10.6116	10.372	10.6401	10.5901
4.65508	NaN	4.74486	3.92543	NaN	4.16268	4.95187	2.78701	3.85797	3.66275	3.99072	3.81975	4.08906	3.38168	3.03966	2.88126	3.77645	3.86685	3.11827	4.11802	TRUE	At1g03060					NaN	4.35e-54	0.0330766	0.123662	-0.167327	0.0767419	10.8276	10.4673	10.502	10.5727	10.616	10.7075	10.7042	10.6768	10.5854	10.6502	10.5965	10.6847	10.746	10.5416	10.6116	10.372	10.6401	10.5901
NaN	5.15065	6.61453	NaN	NaN	NaN	4.54224	5.04671	4.93403	4.87103	3.9483	3.01002	5.77679	5.10281	NaN	5.47985	5.29471	5.12039	5.81061	4.86331	TRUE	At1g03060					NaN	4.35e-54	0.0330766	0.123662	-0.167327	0.0767419	10.8276	10.4673	10.502	10.5727	10.616	10.7075	10.7042	10.6768	10.5854	10.6502	10.5965	10.6847	10.746	10.5416	10.6116	10.372	10.6401	10.5901
NaN	NaN	NaN	NaN	NaN	NaN	NaN	NaN	NaN	NaN	6.85098	7.07629	3.29121	7.12585	4.33573	NaN	7.39421	7.0295	7.19079	7.05911	TRUE	At1g03060					NaN	4.35e-54	0.0330766	0.123662	-0.167327	0.0767419	10.8276	10.4673	10.502	10.5727	10.616	10.7075	10.7042	10.6768	10.5854	10.6502	10.5965	10.6847	10.746	10.5416	10.6116	10.372	10.6401	10.5901
6.54307	6.95061	5.64736	6.92887	7.24299	5.20438	6.93965	6.79743	6.24503	6.55089	6.67769	7.2277	4.68847	7.39907	7.13282	6.51176	7.47729	7.84496	7.12847	7.39615	TRUE	At1g01520;RVE3					NaN	3.09e-07	0.078397	-0.555804	0.816593	-0.182392	6.54307	6.95061	5.64736	6.92887	7.24299	5.20438	6.93965	6.79743	6.24503	6.55089	6.67769	7.2277	4.68847	7.39907	7.13282	6.51176	7.47729	7.84496
8.39564	8.50318	8.65415	8.8137	8.8387	8.69344	8.71595	8.48349	9.38711	9.17621	8.69723	8.19513	8.89197	8.50862	8.34799	8.9174	8.29536	8.63646	8.94157	8.79382	FALSE	At1g24706;THO2					NaN	7.9e-43	-0.115016	-0.353086	0.144434	0.0936359	11.54	11.5352	11.6464	11.4638	11.3288	11.5839	11.4676	11.4055	11.4263	11.5611	11.6273	11.6354	11.7398	11.7496	11.7695	11.9167	11.8643	11.9488
7.67842	7.93573	6.10289	7.09994	7.24696	5.64525	8.20389	7.74985	7.92865	7.38095	8.8671	8.68852	6.25005	9.13783	9.09031	8.32887	9.48103	9.51053	8.93833	9.0194	FALSE	At1g24706;THO2					NaN	7.9e-43	-0.115016	-0.353086	0.144434	0.0936359	11.54	11.5352	11.6464	11.4638	11.3288	11.5839	11.4676	11.4055	11.4263	11.5611	11.6273	11.6354	11.7398	11.7496	11.7695	11.9167	11.8643	11.9488
8.26958	8.25207	8.19718	8.11873	8.14442	7.66857	8.37971	8.31215	7.76328	7.92461	8.18518	8.20533	8.28795	8.46921	8.66545	8.52977	8.54027	8.51968	8.42412	8.76815	FALSE	At1g24706;THO2					NaN	7.9e-43	-0.115016	-0.353086	0.144434	0.0936359	11.54	11.5352	11.6464	11.4638	11.3288	11.5839	11.4676	11.4055	11.4263	11.5611	11.6273	11.6354	11.7398	11.7496	11.7695	11.9167	11.8643	11.9488
8.1844	8.04039	8.20232	7.89604	7.54256	8.1319	7.89925	8.05182	7.92531	8.1446	8.27934	8.59334	8.26522	8.4525	8.18379	8.47692	8.58346	8.55959	8.38552	8.17876	FALSE	At1g24706;THO2					NaN	7.9e-43	-0.115016	-0.353086	0.144434	0.0936359	11.54	11.5352	11.6464	11.4638	11.3288	11.5839	11.4676	11.4055	11.4263	11.5611	11.6273	11.6354	11.7398	11.7496	11.7695	11.9167	11.8643	11.9488
7.67621	7.5415	7.52755	6.92463	7.73698	7.02965	7.86405	8.46859	8.32337	8.16624	8.33855	8.6985	7.8348	8.54953	8.12077	8.44783	8.60062	8.80974	8.31075	8.40157	FALSE	At1g24706;THO2					NaN	7.9e-43	-0.115016	-0.353086	0.144434	0.0936359	11.54	11.5352	11.6464	11.4638	11.3288	11.5839	11.4676	11.4055	11.4263	11.5611	11.6273	11.6354	11.7398	11.7496	11.7695	11.9167	11.8643	11.9488
7.93243	8.12946	7.55633	7.88108	7.62498	7.63875	7.91007	7.94512	7.89787	7.82561	8.00712	7.83844	8.09223	8.36691	8.23583	7.82625	8.25012	8.26226	8.08943	8.46394	FALSE	At1g24706;THO2					NaN	7.9e-43	-0.115016	-0.353086	0.144434	0.0936359	11.54	11.5352	11.6464	11.4638	11.3288	11.5839	11.4676	11.4055	11.4263	11.5611	11.6273	11.6354	11.7398	11.7496	11.7695	11.9167	11.8643	11.9488
4.3234	5.11737	9.39984	5.09408	4.51639	9.09456	4.70802	5.43648	4.841	5.51276	5.14609	5.27656	9.02655	5.25538	5.24046	7.9989	4.96396	4.9677	5.11271	5.19595	FALSE	At1g24706;THO2					NaN	7.9e-43	-0.115016	-0.353086	0.144434	0.0936359	11.54	11.5352	11.6464	11.4638	11.3288	11.5839	11.4676	11.4055	11.4263	11.5611	11.6273	11.6354	11.7398	11.7496	11.7695	11.9167	11.8643	11.9488
7.8932	7.6582	7.99841	7.71297	7.87186	7.81981	7.77634	7.25828	7.5793	7.5766	7.96678	7.85495	8.25527	8.01834	8.12599	7.51487	8.13008	8.00088	8.09068	8.10628	FALSE	At1g24706;THO2					NaN	7.9e-43	-0.115016	-0.353086	0.144434	0.0936359	11.54	11.5352	11.6464	11.4638	11.3288	11.5839	11.4676	11.4055	11.4263	11.5611	11.6273	11.6354	11.7398	11.7496	11.7695	11.9167	11.8643	11.9488
7.29199	7.4413	7.46727	7.4088	6.97943	7.8602	7.21189	7.39927	7.43539	7.56963	7.37507	7.67098	7.85291	7.5636	7.85438	8.19072	7.66119	7.7324	7.67414	8.05991	FALSE	At1g24706;THO2					NaN	7.9e-43	-0.115016	-0.353086	0.144434	0.0936359	11.54	11.5352	11.6464	11.4638	11.3288	11.5839	11.4676	11.4055	11.4263	11.5611	11.6273	11.6354	11.7398	11.7496	11.7695	11.9167	11.8643	11.9488
6.97091	7.39097	6.98984	7.4339	6.99308	7.29102	6.44762	6.63838	6.78428	6.78482	6.84588	6.85611	6.73583	7.19976	7.42334	6.92506	6.94333	7.43153	6.81832	6.43243	FALSE	At1g24706;THO2					NaN	7.9e-43	-0.115016	-0.353086	0.144434	0.0936359	11.54	11.5352	11.6464	11.4638	11.3288	11.5839	11.4676	11.4055	11.4263	11.5611	11.6273	11.6354	11.7398	11.7496	11.7695	11.9167	11.8643	11.9488
6.7932	6.38303	6.24487	6.44552	6.7784	6.4997	6.79767	6.42922	6.55233	6.32091	7.39803	7.19399	7.21115	7.16307	7.02643	6.99967	7.40678	6.53534	6.61881	7.39998	FALSE	At1g24706;THO2					NaN	7.9e-43	-0.115016	-0.353086	0.144434	0.0936359	11.54	11.5352	11.6464	11.4638	11.3288	11.5839	11.4676	11.4055	11.4263	11.5611	11.6273	11.6354	11.7398	11.7496	11.7695	11.9167	11.8643	11.9488
5.97895	5.79225	6.1463	5.26407	5.10427	5.57118	5.55066	5.30022	5.5447	5.52987	5.65661	5.64004	5.70278	5.06832	5.20055	5.31223	5.69285	5.38502	5.80243	5.41997	FALSE	At1g24706;THO2					NaN	7.9e-43	-0.115016	-0.353086	0.144434	0.0936359	11.54	11.5352	11.6464	11.4638	11.3288	11.5839	11.4676	11.4055	11.4263	11.5611	11.6273	11.6354	11.7398	11.7496	11.7695	11.9167	11.8643	11.9488
5.32473	4.59623	5.63149	5.27129	5.22979	5.17896	5.11426	5.54095	4.77028	5.09476	5.01489	5.13238	5.14282	5.35461	5.64043	5.82891	5.47399	5.65439	5.71152	5.56262	FALSE	At1g24706;THO2					NaN	7.9e-43	-0.115016	-0.353086	0.144434	0.0936359	11.54	11.5352	11.6464	11.4638	11.3288	11.5839	11.4676	11.4055	11.4263	11.5611	11.6273	11.6354	11.7398	11.7496	11.7695	11.9167	11.8643	11.9488
5.97901	4.59227	4.68264	4.75798	4.7507	NaN	5.69889	5.68817	4.8971	5.71379	6.94453	7.12671	6.78712	7.00202	6.92027	7.53428	7.42317	7.33454	7.44025	7.13037	FALSE	At1g24706;THO2					NaN	7.9e-43	-0.115016	-0.353086	0.144434	0.0936359	11.54	11.5352	11.6464	11.4638	11.3288	11.5839	11.4676	11.4055	11.4263	11.5611	11.6273	11.6354	11.7398	11.7496	11.7695	11.9167	11.8643	11.9488
5.57934	NaN	5.03711	5.31428	5.67248	5.6398	5.21018	4.49092	5.32564	5.67467	5.45544	5.9341	5.87483	5.00058	4.88234	6.11048	5.6053	6.23518	6.34307	6.42766	FALSE	At1g24706;THO2					NaN	7.9e-43	-0.115016	-0.353086	0.144434	0.0936359	11.54	11.5352	11.6464	11.4638	11.3288	11.5839	11.4676	11.4055	11.4263	11.5611	11.6273	11.6354	11.7398	11.7496	11.7695	11.9167	11.8643	11.9488
3.3774	4.82697	4.83703	2.95356	3.4312	3.5009	NaN	2.95153	2.58515	3.10155	2.81084	2.82098	3.76684	3.48246	3.85202	4.11905	4.50157	4.20137	1.96705	3.19949	FALSE	At1g24706;THO2					NaN	7.9e-43	-0.115016	-0.353086	0.144434	0.0936359	11.54	11.5352	11.6464	11.4638	11.3288	11.5839	11.4676	11.4055	11.4263	11.5611	11.6273	11.6354	11.7398	11.7496	11.7695	11.9167	11.8643	11.9488
5.63902	5.40449	5.98473	6.15608	6.19918	5.28196	NaN	1.38794	NaN	3.20474	2.96325	4.22273	3.58912	6.16126	5.57641	6.2126	6.08203	6.51355	6.13825	6.40412	FALSE	At1g24706;THO2					NaN	7.9e-43	-0.115016	-0.353086	0.144434	0.0936359	11.54	11.5352	11.6464	11.4638	11.3288	11.5839	11.4676	11.4055	11.4263	11.5611	11.6273	11.6354	11.7398	11.7496	11.7695	11.9167	11.8643	11.9488
NaN	3.93563	4.87437	4.21241	4.74753	6.56988	3.73961	2.38788	5.11264	NaN	4.27836	4.89841	5.06849	4.25489	5.11973	6.21155	5.27349	5.95688	5.02516	5.318	FALSE	At1g24706;THO2					NaN	7.9e-43	-0.115016	-0.353086	0.144434	0.0936359	11.54	11.5352	11.6464	11.4638	11.3288	11.5839	11.4676	11.4055	11.4263	11.5611	11.6273	11.6354	11.7398	11.7496	11.7695	11.9167	11.8643	11.9488
7.08746	7.17299	6.904	6.60974	6.78285	7.04284	7.52802	7.08872	7.11559	6.62172	7.18606	6.96159	7.10915	6.65426	6.65779	6.81609	6.70642	6.93367	7.84194	6.68752	FALSE	At1g24706;THO2					NaN	7.9e-43	-0.115016	-0.353086	0.144434	0.0936359	11.54	11.5352	11.6464	11.4638	11.3288	11.5839	11.4676	11.4055	11.4263	11.5611	11.6273	11.6354	11.7398	11.7496	11.7695	11.9167	11.8643	11.9488
NaN	6.53255	NaN	6.74056	5.80112	6.33233	NaN	5.38772	NaN	6.93463	6.73268	6.5054	6.50328	6.33353	6.59345	5.54413	6.30762	6.48347	NaN	6.0135	FALSE	At1g24706;THO2					NaN	7.9e-43	-0.115016	-0.353086	0.144434	0.0936359	11.54	11.5352	11.6464	11.4638	11.3288	11.5839	11.4676	11.4055	11.4263	11.5611	11.6273	11.6354	11.7398	11.7496	11.7695	11.9167	11.8643	11.9488
3.55989	2.90134	NaN	2.97076	1.37734	NaN	1.82176	0.880796	NaN	0	4.12124	2.98855	4.1518	4.72278	6.02271	4.67426	6.66681	7.35916	7.16838	7.66263	FALSE	At1g24706;THO2					NaN	7.9e-43	-0.115016	-0.353086	0.144434	0.0936359	11.54	11.5352	11.6464	11.4638	11.3288	11.5839	11.4676	11.4055	11.4263	11.5611	11.6273	11.6354	11.7398	11.7496	11.7695	11.9167	11.8643	11.9488
NaN	NaN	NaN	NaN	NaN	NaN	NaN	NaN	NaN	NaN	5.39265	2.93465	4.61905	NaN	NaN	4.98293	NaN	NaN	4.50489	NaN	FALSE	At1g24706;THO2					NaN	7.9e-43	-0.115016	-0.353086	0.144434	0.0936359	11.54	11.5352	11.6464	11.4638	11.3288	11.5839	11.4676	11.4055	11.4263	11.5611	11.6273	11.6354	11.7398	11.7496	11.7695	11.9167	11.8643	11.9488
NaN	NaN	4.64796	NaN	NaN	NaN	NaN	5.05635	4.79473	NaN	4.73124	4.37182	4.71277	NaN	4.96024	4.18652	4.69571	5.13927	4.439	5.44779	TRUE	At1g11940					NaN	0.00173055	1.36048	1.82947	-0.0292061	-0.439788	NaN	NaN	4.64796	NaN	NaN	NaN	NaN	5.05635	4.79473	NaN	4.73124	4.37182	4.71277	NaN	4.96024	4.18652	4.69571	5.13927
4.62173	4.49577	2.86799	5.06217	5.30977	5.6212	5.63747	4.92203	5.07153	5.46093	4.92041	4.4729	2.76116	5.23138	5.69771	5.411	5.40306	5.38773	5.06776	5.15517	TRUE	At1g18650;PDCB3					NaN	2.9e-12	1.33467	0.0649784	0.95395	0.31574	6.84955	6.83842	5.09581	7.28999	7.64877	7.84902	7.80446	7.30149	7.40273	7.45197	7.14823	6.77982	5.80294	7.43855	7.57906	7.57523	7.50767	7.29206
NaN	6.33206	NaN	NaN	7.13389	NaN	6.74069	7.15789	7.13676	6.32677	4.06685	6.73872	7.18784	7.53866	7.13082	7.7234	7.5268	7.04634	7.5042	7.59122	TRUE	At1g18650;PDCB3					NaN	2.9e-12	1.33467	0.0649784	0.95395	0.31574	6.84955	6.83842	5.09581	7.28999	7.64877	7.84902	7.80446	7.30149	7.40273	7.45197	7.14823	6.77982	5.80294	7.43855	7.57906	7.57523	7.50767	7.29206
6.14334	5.32344	5.0881	5.39517	6.01851	5.22891	5.96486	NaN	6.53873	5.88871	5.65971	6.06271	6.1935	6.60618	7.08032	6.72809	6.16791	6.98173	6.99839	7.3384	TRUE	At1g29330;ERD2A					NaN	1.7e-15	0.0292422	-1.25733	0.832891	0.453684	6.14334	5.32344	5.0881	5.39517	6.01851	5.22891	5.96486	NaN	6.53873	5.88871	5.65971	6.06271	6.1935	6.60618	7.08032	6.72809	6.16791	6.98173
8.61371	8.51031	9.77542	8.70956	8.88106	9.86938	8.86591	9.07859	8.89109	8.96182	8.67379	8.79596	9.73649	8.67178	8.59602	9.61828	8.8061	8.5496	8.75545	8.7387	FALSE	At1g55980;At1g56000					NaN	4.55e-36	0.113109	0.0131969	0.0710332	0.0288785	10.968	10.75	10.6942	10.9907	11.015	10.7457	11.042	11.1193	11.0231	10.9223	10.8812	10.9429	10.6746	10.8863	10.8888	10.9367	11.0776	10.9892
8.54742	8.80421	8.25146	8.76112	8.86219	8.45658	8.6859	8.63982	8.52423	8.40744	8.3603	8.39827	8.32837	8.71605	8.57239	8.57852	8.71606	8.48992	8.82471	8.5757	FALSE	At1g55980;At1g56000					NaN	4.55e-36	0.113109	0.0131969	0.0710332	0.0288785	10.968	10.75	10.6942	10.9907	11.015	10.7457	11.042	11.1193	11.0231	10.9223	10.8812	10.9429	10.6746	10.8863	10.8888	10.9367	11.0776	10.9892
8.72885	8.3438	8.22348	8.50668	8.24719	8.69899	8.59847	8.42855	8.71597	8.60236	8.32603	8.56934	8.34217	7.3665	8.39334	8.4329	7.95119	8.40694	8.32335	8.54857	FALSE	At1g55980;At1g56000					NaN	4.55e-36	0.113109	0.0131969	0.0710332	0.0288785	10.968	10.75	10.6942	10.9907	11.015	10.7457	11.042	11.1193	11.0231	10.9223	10.8812	10.9429	10.6746	10.8863	10.8888	10.9367	11.0776	10.9892
7.73924	7.3926	7.1982	7.61856	7.611	6.90213	7.94596	8.12675	7.77926	7.45837	7.79292	8.18364	7.23627	8.11069	7.80755	8.05958	7.76059	7.92212	8.25929	7.99183	FALSE	At1g55980;At1g56000					NaN	4.55e-36	0.113109	0.0131969	0.0710332	0.0288785	10.968	10.75	10.6942	10.9907	11.015	10.7457	11.042	11.1193	11.0231	10.9223	10.8812	10.9429	10.6746	10.8863	10.8888	10.9367	11.0776	10.9892
7.3077	6.7407	5.80265	6.40133	6.85029	6.39445	7.37469	7.44579	7.17868	7.33368	7.33252	7.27283	6.13407	7.2002	7.34898	7.05721	7.41319	7.49108	7.22665	7.02696	FALSE	At1g55980;At1g56000					NaN	4.55e-36	0.113109	0.0131969	0.0710332	0.0288785	10.968	10.75	10.6942	10.9907	11.015	10.7457	11.042	11.1193	11.0231	10.9223	10.8812	10.9429	10.6746	10.8863	10.8888	10.9367	11.0776	10.9892
7.08618	6.47707	6.92165	7.33653	7.11655	6.88907	6.59525	6.82354	6.76848	6.73371	6.3252	6.81232	6.28821	6.70298	6.68604	5.83122	7.08806	6.94852	7.00717	6.77203	FALSE	At1g55980;At1g56000					NaN	4.55e-36	0.113109	0.0131969	0.0710332	0.0288785	10.968	10.75	10.6942	10.9907	11.015	10.7457	11.042	11.1193	11.0231	10.9223	10.8812	10.9429	10.6746	10.8863	10.8888	10.9367	11.0776	10.9892
6.31527	6.82178	6.10197	6.49568	6.6708	6.32612	5.97071	6.74377	6.01286	6.2931	6.59749	6.37204	5.81251	6.25545	6.00628	6.09379	6.79901	7.14442	6.41349	6.70158	FALSE	At1g55980;At1g56000					NaN	4.55e-36	0.113109	0.0131969	0.0710332	0.0288785	10.968	10.75	10.6942	10.9907	11.015	10.7457	11.042	11.1193	11.0231	10.9223	10.8812	10.9429	10.6746	10.8863	10.8888	10.9367	11.0776	10.9892
6.0604	5.80086	6.59476	6.01308	6.52905	5.57729	6.5672	6.28829	6.41048	6.08676	5.9459	4.90138	6.03831	5.85792	5.94485	6.18858	6.40524	5.75282	6.06976	5.84278	TRUE	At1g55980;At1g56000					NaN	4.55e-36	0.113109	0.0131969	0.0710332	0.0288785	10.968	10.75	10.6942	10.9907	11.015	10.7457	11.042	11.1193	11.0231	10.9223	10.8812	10.9429	10.6746	10.8863	10.8888	10.9367	11.0776	10.9892
6.76396	6.5078	5.73427	NaN	5.74901	5.4251	7.28826	7.11734	7.51613	NaN	7.29015	7.33375	7.72067	6.92278	7.54209	7.33468	7.0606	7.33283	7.27748	6.7189	FALSE	At1g55980;At1g56000					NaN	4.55e-36	0.113109	0.0131969	0.0710332	0.0288785	10.968	10.75	10.6942	10.9907	11.015	10.7457	11.042	11.1193	11.0231	10.9223	10.8812	10.9429	10.6746	10.8863	10.8888	10.9367	11.0776	10.9892
6.91392	6.86885	7.03453	7.18638	7.1108	7.67718	7.30811	7.35368	7.23611	7.34511	7.64406	7.69926	8.39368	8.69487	8.3838	9.06094	8.79111	8.29046	8.04194	8.12329	FALSE	At1g01860				+	NaN	5.44e-41	-0.00954676	-0.831377	0.41778	0.404051	7.6524	8.91271	9.24535	8.3407	8.65751	8.78362	9.10877	9.02805	8.22492	8.82998	8.9617	8.85199	9.20893	9.45066	9.50911	9.31619	9.35277	9.662
4.90122	7.16501	7.31871	NaN	6.77171	NaN	6.34193	7.22735	NaN	6.5611	3.6737	6.90236	7.45009	7.28684	7.47577	6.69975	7.1911	7.8511	6.95137	6.51048	FALSE	At1g01860				+	NaN	5.44e-41	-0.00954676	-0.831377	0.41778	0.404051	7.6524	8.91271	9.24535	8.3407	8.65751	8.78362	9.10877	9.02805	8.22492	8.82998	8.9617	8.85199	9.20893	9.45066	9.50911	9.31619	9.35277	9.662
NaN	NaN	NaN	NaN	NaN	4.2251	7.40157	NaN	NaN	7.11953	6.96217	6.67726	6.47596	7.80453	7.84556	7.53062	7.77218	7.76196	6.95504	6.87109	FALSE	At1g01860				+	NaN	5.44e-41	-0.00954676	-0.831377	0.41778	0.404051	7.6524	8.91271	9.24535	8.3407	8.65751	8.78362	9.10877	9.02805	8.22492	8.82998	8.9617	8.85199	9.20893	9.45066	9.50911	9.31619	9.35277	9.662
NaN	NaN	7.84416	4.545	6.18043	7.64123	7.93712	NaN	NaN	NaN	4.849	2.79493	5.10081	5.32215	NaN	5.9373	5.11664	6.51016	NaN	5.64806	FALSE	At1g01860				+	NaN	5.44e-41	-0.00954676	-0.831377	0.41778	0.404051	7.6524	8.91271	9.24535	8.3407	8.65751	8.78362	9.10877	9.02805	8.22492	8.82998	8.9617	8.85199	9.20893	9.45066	9.50911	9.31619	9.35277	9.662
2.08698	NaN	3.92621	NaN	NaN	NaN	6.6177	NaN	3.40533	6.61371	3.9744	5.69566	6.48197	6.14491	NaN	6.01801	5.66771	6.44456	NaN	NaN	FALSE	At1g01860				+	NaN	5.44e-41	-0.00954676	-0.831377	0.41778	0.404051	7.6524	8.91271	9.24535	8.3407	8.65751	8.78362	9.10877	9.02805	8.22492	8.82998	8.9617	8.85199	9.20893	9.45066	9.50911	9.31619	9.35277	9.662
6.93656	7.07643	7.49163	7.57066	6.67282	8.06177	6.85877	7.10137	7.33844	7.30608	7.43566	7.39389	8.0119	7.62161	6.95782	8.11486	7.47384	7.15928	7.41411	7.35573	TRUE	At1g54730					NaN	2.15e-39	0.661076	0.911254	-0.204087	-0.0460914	7.16202	8.06335	7.77698	8.32283	8.32086	8.34189	8.026	7.32684	8.43642	7.97157	7.5358	7.2812	8.04708	7.78261	7.22423	7.24497	7.13744	6.21739
NaN	4.97206	4.16797	5.20864	5.69439	5.09057	5.33582	NaN	5.71656	5.07538	4.46034	4.11964	4.96514	4.79026	4.31812	3.97377	4.06125	2.97373	3.72436	3.74935	TRUE	At1g54730					NaN	2.15e-39	0.661076	0.911254	-0.204087	-0.0460914	7.16202	8.06335	7.77698	8.32283	8.32086	8.34189	8.026	7.32684	8.43642	7.97157	7.5358	7.2812	8.04708	7.78261	7.22423	7.24497	7.13744	6.21739
8.42145	8.56963	8.90776	8.6378	8.66138	8.34259	8.22244	8.3271	8.59294	8.47784	8.81615	9.02974	9.69356	10.0655	10.2632	10.3624	9.85179	9.84779	9.54034	9.45979	FALSE	At3g13730;At3g13740				+	NaN	4.93e-38	-0.152596	-1.41357	0.839513	0.421461	9.81504	9.66819	9.90015	9.46326	9.968	9.49434	9.60851	9.45155	9.65524	9.48828	10.3502	10.1277	10.1699	11.1463	11.1817	10.8383	10.9169	10.5689
8.68922	8.1803	8.79509	8.59368	7.90942	8.78932	8.26783	8.04606	8.13235	8.33998	8.64168	8.55584	9.20957	9.64358	9.39626	10.1661	9.27509	10.0267	9.54908	9.31017	FALSE	At3g13730;At3g13740				+	NaN	4.93e-38	-0.152596	-1.41357	0.839513	0.421461	9.81504	9.66819	9.90015	9.46326	9.968	9.49434	9.60851	9.45155	9.65524	9.48828	10.3502	10.1277	10.1699	11.1463	11.1817	10.8383	10.9169	10.5689
5.62408	5.26221	5.68687	5.34288	6.76851	6.2288	5.55322	5.66928	5.9436	5.75928	7.42479	6.16069	6.22443	6.84091	7.21304	6.84073	6.68052	6.2634	6.73194	6.19742	FALSE	At3g13730;At3g13740				+	NaN	4.93e-38	-0.152596	-1.41357	0.839513	0.421461	9.81504	9.66819	9.90015	9.46326	9.968	9.49434	9.60851	9.45155	9.65524	9.48828	10.3502	10.1277	10.1699	11.1463	11.1817	10.8383	10.9169	10.5689
5.31652	5.38558	4.67374	3.95179	5.57455	4.64152	5.03067	5.1058	5.63631	4.86461	5.89203	5.6022	5.7401	6.93454	6.30882	6.22149	6.79896	6.34059	6.32405	5.80795	FALSE	At3g13730;At3g13740				+	NaN	4.93e-38	-0.152596	-1.41357	0.839513	0.421461	9.81504	9.66819	9.90015	9.46326	9.968	9.49434	9.60851	9.45155	9.65524	9.48828	10.3502	10.1277	10.1699	11.1463	11.1817	10.8383	10.9169	10.5689
6.52707	6.31616	NaN	5.386	6.58621	6.28008	6.64744	5.99512	5.90472	5.37706	7.02299	6.71558	5.22687	7.83859	8.10538	6.56077	7.71128	6.78354	6.81247	6.75634	FALSE	At3g13730;At3g13740				+	NaN	4.93e-38	-0.152596	-1.41357	0.839513	0.421461	9.81504	9.66819	9.90015	9.46326	9.968	9.49434	9.60851	9.45155	9.65524	9.48828	10.3502	10.1277	10.1699	11.1463	11.1817	10.8383	10.9169	10.5689
6.45945	6.3997	6.1987	5.79287	5.86986	5.43937	5.46385	6.16756	6.20875	5.87211	7.33301	7.61115	7.63221	7.89194	8.05672	7.78562	8.02155	8.07123	7.37451	7.68586	TRUE	At3g21280;UBP7					NaN	1.09e-26	-0.539243	-1.16058	-0.211567	0.832901	10.1261	9.50643	9.64892	8.75593	9.39076	9.517	9.59214	9.16013	9.37574	9.1125	10.4578	10.7389	10.5835	10.6097	10.3745	10.1613	10.4017	10.6026
6.23585	5.29326	5.49578	4.44563	5.26652	5.68705	5.70341	5.06894	5.40615	5.51352	6.68816	6.75885	6.50366	6.61986	6.34772	5.83953	6.23977	6.60894	6.28585	6.45834	TRUE	At3g21280;UBP7					NaN	1.09e-26	-0.539243	-1.16058	-0.211567	0.832901	10.1261	9.50643	9.64892	8.75593	9.39076	9.517	9.59214	9.16013	9.37574	9.1125	10.4578	10.7389	10.5835	10.6097	10.3745	10.1613	10.4017	10.6026
5.81705	5.78416	7.1005	5.49043	5.71564	6.48701	5.9668	NaN	5.19027	5.6695	7.16377	7.56	7.34562	7.12494	7.06492	7.02597	7.28187	7.44482	7.19626	6.86201	TRUE	At3g21280;UBP7					NaN	1.09e-26	-0.539243	-1.16058	-0.211567	0.832901	10.1261	9.50643	9.64892	8.75593	9.39076	9.517	9.59214	9.16013	9.37574	9.1125	10.4578	10.7389	10.5835	10.6097	10.3745	10.1613	10.4017	10.6026
10.348	10.0718	NaN	NaN	10.7311	7.98666	10.4524	NaN	10.2682	7.44722	5.78898	9.2982	9.71288	9.61601	7.52841	10.1009	9.29109	6.76546	9.93728	9.33684	TRUE	At3g21280;UBP7					NaN	1.09e-26	-0.539243	-1.16058	-0.211567	0.832901	10.1261	9.50643	9.64892	8.75593	9.39076	9.517	9.59214	9.16013	9.37574	9.1125	10.4578	10.7389	10.5835	10.6097	10.3745	10.1613	10.4017	10.6026
7.99103	7.67366	7.05842	8.24057	8.03223	7.42151	7.42136	7.96743	7.87677	8.31627	8.39603	8.53967	8.05724	8.71696	8.36724	8.61346	8.84044	8.90873	8.51418	8.69149	TRUE	At3g16440;JAL32					NaN	1.99e-29	0.410809	-0.868767	0.188981	1.09059	9.6334	9.22879	8.94446	9.73526	9.73632	9.5675	9.41848	9.87194	9.50192	10.0507	10.4795	10.4701	10.1288	10.5494	10.4476	10.6484	10.632	10.98
6.94908	6.94123	7.74339	7.09403	6.92883	7.62633	6.92213	7.48618	6.92436	7.61167	8.12267	7.98565	8.13284	8.04255	7.99945	8.4267	8.32057	8.18575	7.87792	7.92944	TRUE	At3g16440;JAL32					NaN	1.99e-29	0.410809	-0.868767	0.188981	1.09059	9.6334	9.22879	8.94446	9.73526	9.73632	9.5675	9.41848	9.87194	9.50192	10.0507	10.4795	10.4701	10.1288	10.5494	10.4476	10.6484	10.632	10.98
6.69291	6.51205	6.17687	6.73666	7.18894	6.39141	6.9007	7.19719	6.95558	7.10934	8.02262	8.41333	7.33578	8.24485	7.97524	7.86521	8.29418	8.59278	8.00705	8.34367	TRUE	At3g16440;JAL32					NaN	1.99e-29	0.410809	-0.868767	0.188981	1.09059	9.6334	9.22879	8.94446	9.73526	9.73632	9.5675	9.41848	9.87194	9.50192	10.0507	10.4795	10.4701	10.1288	10.5494	10.4476	10.6484	10.632	10.98
6.62732	6.14507	5.60838	6.86813	6.73222	6.53771	6.02273	6.89388	6.62871	7.0115	7.2974	7.51114	7.07758	7.3444	7.28426	7.93428	7.33404	8.24164	7.4131	7.69365	TRUE	At3g16440;JAL32					NaN	1.99e-29	0.410809	-0.868767	0.188981	1.09059	9.6334	9.22879	8.94446	9.73526	9.73632	9.5675	9.41848	9.87194	9.50192	10.0507	10.4795	10.4701	10.1288	10.5494	10.4476	10.6484	10.632	10.98
7.32156	7.73122	7.73024	8.49952	7.51303	7.41863	7.59616	8.51335	7.80182	7.69103	8.46314	8.13825	8.09359	8.62846	8.5123	8.44548	8.60061	8.97907	8.39799	8.43288	TRUE	At3g16440;JAL32					NaN	1.99e-29	0.410809	-0.868767	0.188981	1.09059	9.6334	9.22879	8.94446	9.73526	9.73632	9.5675	9.41848	9.87194	9.50192	10.0507	10.4795	10.4701	10.1288	10.5494	10.4476	10.6484	10.632	10.98
NaN	3.76952	NaN	3.09703	NaN	NaN	NaN	4.66859	4.34915	4.41297	4.36702	4.50386	5.04366	3.92082	NaN	NaN	NaN	NaN	NaN	3.57137	TRUE	At3g59090					NaN	0.000500086	NaN	NaN	NaN	NaN	NaN	NaN	NaN	NaN	NaN	NaN	NaN	NaN	NaN	NaN	NaN	NaN	NaN	NaN	NaN	NaN	NaN	NaN
4.12655	5.55665	5.85302	NaN	4.55215	NaN	NaN	NaN	4.44228	4.88954	5.04295	4.91406	4.99572	5.76011	5.42621	5.8266	4.68084	5.68699	4.12755	5.14017	TRUE	At3g09180;MED27					NaN	1.91e-16	0.524237	0.0320017	0.686731	-0.194496	4.12655	5.55665	5.85302	NaN	4.55215	NaN	NaN	NaN	4.44228	4.88954	5.04295	4.91406	4.99572	5.76011	5.42621	5.8266	4.68084	5.68699
9.49993	9.65493	9.87761	9.61767	9.46234	10.0161	9.95237	9.55416	9.77167	9.89847	10.1654	10.1765	10.5112	10.189	10.0153	10.3253	10.3209	10.1243	10.2576	10.2945	TRUE	At3g14010;CID4					NaN	3.56e-42	-0.0669998	-0.126069	-0.0673291	0.126398	11.3201	11.216	11.292	11.1516	11.1224	11.353	11.0716	11.0502	11.1685	11.4005	11.4345	11.2509	11.5219	11.3398	11.2803	11.3852	11.4578	11.4364
8.55163	8.41927	8.21611	8.20817	8.32074	8.22078	8.37955	8.44423	8.29331	8.54247	8.44529	8.28696	8.49537	8.33525	8.25472	8.0879	8.5932	8.33062	8.3121	8.53266	TRUE	At3g14010;CID4					NaN	3.56e-42	-0.0669998	-0.126069	-0.0673291	0.126398	11.3201	11.216	11.292	11.1516	11.1224	11.353	11.0716	11.0502	11.1685	11.4005	11.4345	11.2509	11.5219	11.3398	11.2803	11.3852	11.4578	11.4364
8.22834	8.19518	7.72299	8.30797	8.4756	7.84987	8.13239	8.26901	8.08474	8.4709	8.41568	8.3994	7.83999	8.52144	8.21384	8.26204	8.39305	8.75779	8.53971	8.18735	TRUE	At3g14010;CID4					NaN	3.56e-42	-0.0669998	-0.126069	-0.0673291	0.126398	11.3201	11.216	11.292	11.1516	11.1224	11.353	11.0716	11.0502	11.1685	11.4005	11.4345	11.2509	11.5219	11.3398	11.2803	11.3852	11.4578	11.4364
7.62936	8.01639	7.06522	8.08548	8.52233	7.75766	7.94535	8.2978	8.00102	7.90078	8.23505	8.24067	7.22488	8.25095	8.67398	8.16596	8.54788	8.89162	8.58503	8.68376	TRUE	At3g14010;CID4					NaN	3.56e-42	-0.0669998	-0.126069	-0.0673291	0.126398	11.3201	11.216	11.292	11.1516	11.1224	11.353	11.0716	11.0502	11.1685	11.4005	11.4345	11.2509	11.5219	11.3398	11.2803	11.3852	11.4578	11.4364
7.62647	7.62051	7.63741	7.40897	7.43792	7.91175	7.91814	6.5647	7.27265	7.47248	7.57275	6.06916	7.6919	7.21662	7.61333	7.07132	8.01974	7.80582	7.3024	7.81401	TRUE	At3g14010;CID4					NaN	3.56e-42	-0.0669998	-0.126069	-0.0673291	0.126398	11.3201	11.216	11.292	11.1516	11.1224	11.353	11.0716	11.0502	11.1685	11.4005	11.4345	11.2509	11.5219	11.3398	11.2803	11.3852	11.4578	11.4364
6.21474	6.58238	7.15541	6.49876	5.69909	6.83687	5.5724	6.17738	6.32387	6.57915	5.74959	6.2203	6.95436	6.13207	5.94248	6.57546	6.35129	6.55471	6.16471	6.00765	TRUE	At3g14010;CID4					NaN	3.56e-42	-0.0669998	-0.126069	-0.0673291	0.126398	11.3201	11.216	11.292	11.1516	11.1224	11.353	11.0716	11.0502	11.1685	11.4005	11.4345	11.2509	11.5219	11.3398	11.2803	11.3852	11.4578	11.4364
5.9376	4.13752	5.98501	5.5618	5.27299	4.78927	5.71524	5.72289	6.31755	6.73346	6.67874	6.1364	7.05366	6.82914	6.32147	6.99344	6.37297	6.57752	6.9296	7.08684	FALSE	At3g14010;CID4					NaN	3.56e-42	-0.0669998	-0.126069	-0.0673291	0.126398	11.3201	11.216	11.292	11.1516	11.1224	11.353	11.0716	11.0502	11.1685	11.4005	11.4345	11.2509	11.5219	11.3398	11.2803	11.3852	11.4578	11.4364
3.94804	4.26053	5.19797	3.55639	2.65956	4.94359	3.39159	3.9531	3.07918	4.03272	4.66321	2.16279	4.4715	4.37342	3.927	4.31372	3.78245	3.21345	3.00023	4.44439	TRUE	At3g14010;CID4					NaN	3.56e-42	-0.0669998	-0.126069	-0.0673291	0.126398	11.3201	11.216	11.292	11.1516	11.1224	11.353	11.0716	11.0502	11.1685	11.4005	11.4345	11.2509	11.5219	11.3398	11.2803	11.3852	11.4578	11.4364
7.78677	7.87824	8.73724	7.2179	7.15891	8.51208	7.46695	6.85177	7.47502	7.51241	7.55484	7.50097	7.60464	7.31385	7.46319	7.68389	7.39766	7.36258	7.10812	7.31245	TRUE	At3g14010;CID4					NaN	3.56e-42	-0.0669998	-0.126069	-0.0673291	0.126398	11.3201	11.216	11.292	11.1516	11.1224	11.353	11.0716	11.0502	11.1685	11.4005	11.4345	11.2509	11.5219	11.3398	11.2803	11.3852	11.4578	11.4364
7.62254	7.8248	7.37214	7.89471	7.85917	8.13811	7.59478	7.50645	7.86764	7.75784	7.17561	7.21771	7.72389	7.64491	7.5628	7.58251	7.34304	7.26771	6.90463	7.33925	TRUE	ARR1;At3g16857					NaN	0.000108459	0.249262	0.486266	0.168741	-0.405745	9.15958	9.2225	9.01705	9.17964	9.41793	9.54935	9.06438	8.45746	9.1926	9.06446	8.62038	8.71812	8.84339	8.99255	8.78259	8.91297	8.11594	8.59843
8.26557	8.12508	8.23905	7.931	8.65543	8.6622	8.24992	6.96758	8.33858	8.19208	7.99788	8.25363	7.91939	8.32617	7.9753	8.25306	7.16896	NaN	8.0428	8.62981	TRUE	ARR1;At3g16857					NaN	0.000108459	0.249262	0.486266	0.168741	-0.405745	9.15958	9.2225	9.01705	9.17964	9.41793	9.54935	9.06438	8.45746	9.1926	9.06446	8.62038	8.71812	8.84339	8.99255	8.78259	8.91297	8.11594	8.59843
3.96403	4.80893	6.00137	5.45127	4.81493	5.58611	5.61907	5.6161	5.28953	5.58463	4.63265	4.83315	5.26041	5.47599	5.16395	5.27405	5.76437	6.31921	5.93296	5.84723	TRUE	At3g02875					NaN	4.5e-43	0.475574	0.220206	0.306973	-0.0516049	6.56587	7.54582	7.81682	7.95732	7.45255	7.94536	8.31865	8.12242	8.05136	8.11207	7.028	7.16694	7.57874	7.55766	7.59656	7.54038	7.96612	8.4928
11.2248	NaN	NaN	11.1973	10.8587	9.41337	NaN	NaN	NaN	11.5715	11.8769	12.1967	7.548	NaN	11.3334	8.01399	7.10814	NaN	6.10523	11.8123	TRUE	At3g02875					NaN	4.5e-43	0.475574	0.220206	0.306973	-0.0516049	6.56587	7.54582	7.81682	7.95732	7.45255	7.94536	8.31865	8.12242	8.05136	8.11207	7.028	7.16694	7.57874	7.55766	7.59656	7.54038	7.96612	8.4928
6.6492	7.10862	7.48796	6.49968	6.81968	7.93246	6.23425	6.87298	7.06255	6.57681	6.94522	7.27665	8.18026	7.71393	8.06033	8.49113	7.63763	7.82647	7.37358	7.54867	TRUE	At3g07130;PAP15					NaN	6.95e-41	0.323368	-0.328683	0.242765	0.409286	7.45584	7.63533	8.20202	7.93082	7.78158	8.5509	7.32356	7.2164	7.56439	7.48914	7.72644	8.36047	8.43414	8.27091	8.29075	8.6877	8.20438	8.28777
4.50872	4.22118	5.55107	5.4225	5.08812	5.68129	4.80346	3.8075	4.67241	5.06722	5.41358	6.14186	5.80376	5.78218	5.6524	6.04583	5.70035	5.57905	5.2164	5.1195	TRUE	At3g07130;PAP15					NaN	6.95e-41	0.323368	-0.328683	0.242765	0.409286	7.45584	7.63533	8.20202	7.93082	7.78158	8.5509	7.32356	7.2164	7.56439	7.48914	7.72644	8.36047	8.43414	8.27091	8.29075	8.6877	8.20438	8.28777
NaN	5.87322	5.87279	NaN	6.52909	NaN	NaN	5.94517	6.14655	NaN	5.45703	4.06381	5.67775	5.77216	5.55208	3.54161	5.98952	6.78867	6.1986	6.38971	TRUE	At3g07130;PAP15					NaN	6.95e-41	0.323368	-0.328683	0.242765	0.409286	7.45584	7.63533	8.20202	7.93082	7.78158	8.5509	7.32356	7.2164	7.56439	7.48914	7.72644	8.36047	8.43414	8.27091	8.29075	8.6877	8.20438	8.28777
9.60147	9.37635	8.98793	8.97538	9.18932	8.87897	9.43329	9.36203	9.48908	9.53355	9.57272	9.62116	9.38828	9.90082	9.47254	9.47708	9.48655	9.68179	9.45505	9.79877	FALSE	At3g60250;CKB3					NaN	8.31e-40	-0.374674	-0.548657	0.219913	-0.0459302	10.3969	10.1722	9.88485	9.92141	9.74198	9.66651	10.1811	10.3435	10.1694	10.0218	10.4474	10.4534	9.41539	10.4963	10.1192	10.3603	10.33	10.5275
5.65921	6.01187	5.75802	5.86913	5.80944	5.44253	5.88447	6.52039	5.93079	5.9899	6.90579	6.67902	4.20896	6.67469	6.37549	6.67518	6.80598	6.73435	6.4782	6.73764	FALSE	At3g60250;CKB3					NaN	8.31e-40	-0.374674	-0.548657	0.219913	-0.0459302	10.3969	10.1722	9.88485	9.92141	9.74198	9.66651	10.1811	10.3435	10.1694	10.0218	10.4474	10.4534	9.41539	10.4963	10.1192	10.3603	10.33	10.5275
NaN	9.45062	NaN	9.86965	6.75533	9.11274	9.54139	NaN	9.2061	8.27294	8.81983	9.06312	8.34728	6.58016	6.02456	8.96043	8.46279	9.38987	NaN	9.06858	TRUE	At3g60250;CKB3					NaN	8.31e-40	-0.374674	-0.548657	0.219913	-0.0459302	10.3969	10.1722	9.88485	9.92141	9.74198	9.66651	10.1811	10.3435	10.1694	10.0218	10.4474	10.4534	9.41539	10.4963	10.1192	10.3603	10.33	10.5275
9.15934	9.19719	9.68587	9.41838	9.2488	9.834	9.02331	9.40412	9.36138	9.46776	8.94305	8.968	9.11416	9.12668	9.09232	8.84503	9.2578	9.06437	9.07366	9.0517	TRUE	At3g14690;CYP72A15					NaN	4.6e-33	0.0570901	0.582818	-0.167308	-0.35842	10.3516	9.98582	10.27	10.2346	9.99788	10.5462	10.2133	10.3126	10.0966	9.82594	9.89279	9.75543	9.884	9.63617	9.55651	9.8376	9.97712	10.1942
7.72706	7.59365	7.96362	7.76005	7.31189	8.19495	7.14826	7.82927	7.51997	7.1518	7.69267	7.05341	7.8227	7.11647	6.94423	7.67162	7.52725	7.60931	7.28166	7.52235	FALSE	At3g14690;CYP72A15					NaN	4.6e-33	0.0570901	0.582818	-0.167308	-0.35842	10.3516	9.98582	10.27	10.2346	9.99788	10.5462	10.2133	10.3126	10.0966	9.82594	9.89279	9.75543	9.884	9.63617	9.55651	9.8376	9.97712	10.1942
7.74805	7.42155	7.25055	7.54179	7.46205	7.54015	7.8839	7.72589	7.59987	7.29518	7.13746	6.98329	7.15301	6.99712	6.80227	7.02156	7.16864	7.59379	7.16329	7.56111	TRUE	At3g14690;CYP72A15					NaN	4.6e-33	0.0570901	0.582818	-0.167308	-0.35842	10.3516	9.98582	10.27	10.2346	9.99788	10.5462	10.2133	10.3126	10.0966	9.82594	9.89279	9.75543	9.884	9.63617	9.55651	9.8376	9.97712	10.1942
6.38575	5.49092	5.84674	5.69262	NaN	NaN	6.53478	6.35775	5.81771	5.26936	5.92308	6.43901	5.48901	5.25915	5.72217	5.81933	6.16674	6.50861	5.59246	6.12903	TRUE	At3g14690;CYP72A15					NaN	4.6e-33	0.0570901	0.582818	-0.167308	-0.35842	10.3516	9.98582	10.27	10.2346	9.99788	10.5462	10.2133	10.3126	10.0966	9.82594	9.89279	9.75543	9.884	9.63617	9.55651	9.8376	9.97712	10.1942
NaN	0.75694	NaN	3.14229	0.6396	NaN	NaN	2.11798	2.43754	0.91562	2.27328	0.66557	3.66771	NaN	0.432428	2.71461	1.64321	4.07623	0.493163	0	TRUE	At3g14690;CYP72A15					NaN	4.6e-33	0.0570901	0.582818	-0.167308	-0.35842	10.3516	9.98582	10.27	10.2346	9.99788	10.5462	10.2133	10.3126	10.0966	9.82594	9.89279	9.75543	9.884	9.63617	9.55651	9.8376	9.97712	10.1942
NaN	NaN	5.93795	NaN	NaN	NaN	NaN	NaN	NaN	6.446	4.85263	8.11776	5.61384	NaN	NaN	NaN	NaN	7.81577	NaN	5.30805	TRUE	At3g14690;CYP72A15					NaN	4.6e-33	0.0570901	0.582818	-0.167308	-0.35842	10.3516	9.98582	10.27	10.2346	9.99788	10.5462	10.2133	10.3126	10.0966	9.82594	9.89279	9.75543	9.884	9.63617	9.55651	9.8376	9.97712	10.1942
8.09405	8.77711	7.86409	7.87878	8.51283	7.93616	8.4491	8.05764	8.80339	8.13408	8.1759	8.51688	8.19675	7.75347	7.9255	7.17085	8.21868	8.35488	7.87178	7.94372	FALSE	At3g52370;FLA15					NaN	2.03e-38	-0.335392	0.54058	-0.790946	-0.0850258	9.07645	9.29554	8.94131	8.39451	9.01059	8.90202	9.18006	8.8739	9.26604	8.8124	8.83871	9.00408	9.21543	8.34424	8.51952	7.82163	8.57858	8.74971
6.77307	7.02865	6.7434	5.42168	6.70806	6.72529	6.99202	6.66874	7.03539	6.77108	6.90793	6.72821	7.32996	6.11943	6.34801	5.31721	5.99753	6.13186	6.59736	6.58299	FALSE	At3g52370;FLA15					NaN	2.03e-38	-0.335392	0.54058	-0.790946	-0.0850258	9.07645	9.29554	8.94131	8.39451	9.01059	8.90202	9.18006	8.8739	9.26604	8.8124	8.83871	9.00408	9.21543	8.34424	8.51952	7.82163	8.57858	8.74971
NaN	6.1277	7.16904	NaN	6.74018	7.36125	7.19248	NaN	6.78707	6.43377	5.29089	6.76955	7.09813	NaN	6.29103	6.6104	6.58465	6.87181	6.98623	5.33368	FALSE	At3g52370;FLA15					NaN	2.03e-38	-0.335392	0.54058	-0.790946	-0.0850258	9.07645	9.29554	8.94131	8.39451	9.01059	8.90202	9.18006	8.8739	9.26604	8.8124	8.83871	9.00408	9.21543	8.34424	8.51952	7.82163	8.57858	8.74971
7.25863	7.64404	7.67324	7.07997	NaN	7.65793	6.90381	7.20466	7.2325	7.73834	7.2467	7.19921	8.19312	7.28055	7.52443	7.8203	6.66501	6.82565	NaN	7.24634	TRUE	At3g26440					NaN	9.05e-23	-1.07559	-1.09204	-0.00458193	0.0210377	7.25863	7.64404	7.67324	7.07997	NaN	7.65793	6.90381	7.20466	7.2325	7.73834	7.2467	7.19921	8.19312	7.28055	7.52443	7.8203	6.66501	6.82565
NaN	6.58719	6.54739	NaN	NaN	NaN	NaN	NaN	NaN	NaN	6.3457	6.9909	4.71007	7.01238	6.01513	NaN	5.81508	5.07346	6.91628	5.8714	TRUE	At3g58620;TTL4					NaN	1.99e-09	NaN	NaN	NaN	NaN	NaN	NaN	NaN	NaN	NaN	NaN	NaN	NaN	NaN	NaN	NaN	NaN	NaN	NaN	NaN	NaN	NaN	NaN
NaN	NaN	7.17115	NaN	NaN	NaN	6.9265	6.93315	7.25978	NaN	6.07326	6.49495	3.9902	7.03567	6.65793	NaN	7.27963	6.59589	6.88905	7.25556	TRUE	At3g58620;TTL4					NaN	1.99e-09	NaN	NaN	NaN	NaN	NaN	NaN	NaN	NaN	NaN	NaN	NaN	NaN	NaN	NaN	NaN	NaN	NaN	NaN	NaN	NaN	NaN	NaN
NaN	NaN	NaN	NaN	NaN	NaN	NaN	7.07563	NaN	NaN	4.68002	3.78094	4.31121	NaN	NaN	NaN	3.48569	3.08215	NaN	5.18359	TRUE	At3g58620;TTL4					NaN	1.99e-09	NaN	NaN	NaN	NaN	NaN	NaN	NaN	NaN	NaN	NaN	NaN	NaN	NaN	NaN	NaN	NaN	NaN	NaN	NaN	NaN	NaN	NaN
5.9522	6.20392	6.53427	5.35044	6.1323	7.28719	5.67759	4.92286	6.36321	4.85701	5.33745	4.34017	6.13628	NaN	NaN	4.88414	NaN	NaN	4.75651	3.23489	TRUE	At3g01550;PPT2				+	NaN	3.69e-05	0.0265176	0.985689	-0.000343482	-0.958827	5.9522	6.20392	6.53427	5.35044	6.1323	7.28719	5.67759	4.92286	6.36321	4.85701	5.33745	4.34017	6.13628	NaN	NaN	4.88414	NaN	NaN
6.19835	6.81635	6.09585	NaN	6.28231	6.02765	8.92787	8.72515	8.94549	8.83644	8.96164	8.95702	8.73887	8.59603	9.03723	NaN	8.44782	8.57289	8.62065	8.41897	FALSE	At3g53760;GCP4					NaN	3.49e-07	-1.19207	-1.42347	-1.33176	1.56317	8.75075	6.77561	7.53519	NaN	6.88815	6.63349	9.17897	9.45285	9.23426	8.8214	9.06603	9.3403	9.34471	8.78496	9.15954	NaN	8.57236	9.03184
6.48692	5.33627	6.43614	NaN	NaN	NaN	6.25182	6.87156	6.43068	5.65786	6.14136	6.77602	4.52517	6.03181	6.35343	NaN	5.76847	6.8812	6.46724	5.60909	TRUE	At3g53760;GCP4					NaN	3.49e-07	-1.19207	-1.42347	-1.33176	1.56317	8.75075	6.77561	7.53519	NaN	6.88815	6.63349	9.17897	9.45285	9.23426	8.8214	9.06603	9.3403	9.34471	8.78496	9.15954	NaN	8.57236	9.03184
8.8895	8.86776	6.79657	8.96473	6.004	6.541	9.8223	7.16071	8.21093	8.06476	9.38283	10.8035	10.5923	7.55375	10.0033	6.88923	9.98865	10.5756	6.94415	7.34348	TRUE	At3g49600;UBP26					NaN	3.77e-43	-0.017897	0.114904	-0.168548	0.0357463	9.43081	9.15349	8.78712	9.35727	9.02428	8.93619	9.27108	8.50738	8.85123	9.25423	8.95347	9.37316	9.15203	8.93817	9.26403	8.77082	9.45293	9.36548
7.83816	7.61697	7.64257	7.48868	7.33392	7.54189	7.6944	6.7741	7.13704	7.50545	7.27535	7.49896	7.58795	7.0512	7.58212	6.98285	6.97438	7.25886	7.49245	7.41735	TRUE	At3g49600;UBP26					NaN	3.77e-43	-0.017897	0.114904	-0.168548	0.0357463	9.43081	9.15349	8.78712	9.35727	9.02428	8.93619	9.27108	8.50738	8.85123	9.25423	8.95347	9.37316	9.15203	8.93817	9.26403	8.77082	9.45293	9.36548
5.81979	4.4264	5.32081	6.00911	6.58248	NaN	5.31756	5.14566	5.45213	5.48348	5.6104	6.11246	3.88451	6.29598	5.53406	6.61157	6.56339	6.55688	5.64641	6.48265	TRUE	At3g49600;UBP26					NaN	3.77e-43	-0.017897	0.114904	-0.168548	0.0357463	9.43081	9.15349	8.78712	9.35727	9.02428	8.93619	9.27108	8.50738	8.85123	9.25423	8.95347	9.37316	9.15203	8.93817	9.26403	8.77082	9.45293	9.36548
0	NaN	NaN	NaN	3.26213	4.37175	NaN	3.57681	NaN	4.72751	2.70245	3.10304	3.514	NaN	NaN	3.82824	NaN	4.40091	4.32152	3.80815	TRUE	At3g49600;UBP26					NaN	3.77e-43	-0.017897	0.114904	-0.168548	0.0357463	9.43081	9.15349	8.78712	9.35727	9.02428	8.93619	9.27108	8.50738	8.85123	9.25423	8.95347	9.37316	9.15203	8.93817	9.26403	8.77082	9.45293	9.36548
5.13211	6.20292	NaN	NaN	NaN	4.85152	NaN	5.64743	5.22672	NaN	4.22525	4.91761	5.16335	5.78681	NaN	NaN	NaN	4.09896	NaN	NaN	TRUE	At3g49600;UBP26					NaN	3.77e-43	-0.017897	0.114904	-0.168548	0.0357463	9.43081	9.15349	8.78712	9.35727	9.02428	8.93619	9.27108	8.50738	8.85123	9.25423	8.95347	9.37316	9.15203	8.93817	9.26403	8.77082	9.45293	9.36548
8.53201	8.66769	9.12885	8.74206	8.31834	8.83551	8.75507	8.44264	8.83117	8.77939	8.51619	8.37035	8.85496	8.37404	8.5407	8.40084	8.25363	8.19486	8.57318	8.49467	TRUE	At3g45740					NaN	2.77e-41	-0.121499	0.371235	-0.127112	-0.365622	9.9235	9.94894	9.77915	9.85044	9.53099	9.90566	9.77453	9.57878	9.78706	9.7111	9.5869	9.3219	9.64592	9.49982	9.33258	9.34097	9.11617	9.17271
7.89705	7.65012	7.01696	7.4682	7.31252	7.66034	7.53587	7.5837	7.52578	7.46229	7.44227	7.05779	7.25594	7.07295	7.08599	6.89799	6.83235	6.84611	6.99047	6.73448	TRUE	At3g45740					NaN	2.77e-41	-0.121499	0.371235	-0.127112	-0.365622	9.9235	9.94894	9.77915	9.85044	9.53099	9.90566	9.77453	9.57878	9.78706	9.7111	9.5869	9.3219	9.64592	9.49982	9.33258	9.34097	9.11617	9.17271
7.25281	7.28728	7.18325	7.4327	6.85828	6.73558	6.94387	6.99516	6.8832	6.72007	6.84367	6.65575	6.49524	7.11493	7.05043	6.71901	7.10705	6.62051	6.6159	6.82919	TRUE	At3g45740					NaN	2.77e-41	-0.121499	0.371235	-0.127112	-0.365622	9.9235	9.94894	9.77915	9.85044	9.53099	9.90566	9.77453	9.57878	9.78706	9.7111	9.5869	9.3219	9.64592	9.49982	9.33258	9.34097	9.11617	9.17271
6.50078	7.17217	6.6835	7.03287	6.72899	7.20233	6.98882	6.47549	7.14302	7.12603	6.81119	6.46676	7.0761	6.82827	5.67727	6.77054	5.89571	6.48279	6.5677	6.07722	TRUE	At3g45740					NaN	2.77e-41	-0.121499	0.371235	-0.127112	-0.365622	9.9235	9.94894	9.77915	9.85044	9.53099	9.90566	9.77453	9.57878	9.78706	9.7111	9.5869	9.3219	9.64592	9.49982	9.33258	9.34097	9.11617	9.17271
NaN	NaN	4.18929	NaN	NaN	4.64375	NaN	3.07037	3.50403	2.76844	4.40809	5.09934	4.78066	3.43897	2.19109	NaN	NaN	NaN	NaN	NaN	TRUE	At3g45740					NaN	2.77e-41	-0.121499	0.371235	-0.127112	-0.365622	9.9235	9.94894	9.77915	9.85044	9.53099	9.90566	9.77453	9.57878	9.78706	9.7111	9.5869	9.3219	9.64592	9.49982	9.33258	9.34097	9.11617	9.17271
8.64617	8.52279	8.89944	8.61681	8.51347	8.741	8.3341	8.47919	8.54818	8.71471	8.5655	8.67441	9.28836	8.30399	8.27208	8.85254	8.52807	8.44383	8.76323	8.9202	TRUE	At3g24530					NaN	8.36e-44	0.00830015	0.0773363	-0.40251	0.333474	10.6769	10.6824	10.3881	10.7548	10.6328	10.3847	10.504	10.6844	10.6723	10.5688	10.9333	10.8506	10.9639	10.6013	10.6722	10.2667	10.7403	10.6578
7.82425	8.65788	8.12184	8.52989	8.04848	8.42395	8.42758	8.49302	8.52956	8.27615	8.8599	8.69828	8.81691	8.67978	8.62257	8.14017	8.57887	8.6205	8.45576	8.91499	TRUE	At3g24530					NaN	8.36e-44	0.00830015	0.0773363	-0.40251	0.333474	10.6769	10.6824	10.3881	10.7548	10.6328	10.3847	10.504	10.6844	10.6723	10.5688	10.9333	10.8506	10.9639	10.6013	10.6722	10.2667	10.7403	10.6578
8.36139	8.47566	8.38422	8.597	8.50695	8.30186	8.08311	8.42168	8.3312	8.29275	8.54159	8.39772	8.97577	8.1565	8.35677	8.11488	8.31729	8.4856	8.29047	8.62609	TRUE	At3g24530					NaN	8.36e-44	0.00830015	0.0773363	-0.40251	0.333474	10.6769	10.6824	10.3881	10.7548	10.6328	10.3847	10.504	10.6844	10.6723	10.5688	10.9333	10.8506	10.9639	10.6013	10.6722	10.2667	10.7403	10.6578
7.37883	7.40432	6.85975	7.42016	7.55665	6.88496	7.26982	7.39883	7.46052	7.26942	7.63798	7.51808	7.57221	7.3758	7.63232	6.87376	7.46316	7.51669	7.4129	7.64443	TRUE	At3g24530					NaN	8.36e-44	0.00830015	0.0773363	-0.40251	0.333474	10.6769	10.6824	10.3881	10.7548	10.6328	10.3847	10.504	10.6844	10.6723	10.5688	10.9333	10.8506	10.9639	10.6013	10.6722	10.2667	10.7403	10.6578
7.67268	7.54781	7.47584	7.23237	7.75385	7.50994	7.41145	7.80682	7.51664	7.68192	8.24004	8.36422	7.81846	8.23106	8.01402	7.11398	8.29172	8.13598	7.94028	8.2883	TRUE	At3g24530					NaN	8.36e-44	0.00830015	0.0773363	-0.40251	0.333474	10.6769	10.6824	10.3881	10.7548	10.6328	10.3847	10.504	10.6844	10.6723	10.5688	10.9333	10.8506	10.9639	10.6013	10.6722	10.2667	10.7403	10.6578
4.28513	4.51384	3.28353	4.56064	3.19754	2.48927	3.41154	2.86839	4.68618	4.43935	4.92397	5.15944	3.46414	4.07452	4.00956	4.15811	4.91728	3.46403	2.53692	4.10388	TRUE	At3g24530					NaN	8.36e-44	0.00830015	0.0773363	-0.40251	0.333474	10.6769	10.6824	10.3881	10.7548	10.6328	10.3847	10.504	10.6844	10.6723	10.5688	10.9333	10.8506	10.9639	10.6013	10.6722	10.2667	10.7403	10.6578
6.9811	6.39576	7.1894	7.30746	6.6833	NaN	7.32704	7.47071	7.42103	6.78101	7.20679	7.16482	3.43001	6.94986	6.94347	6.4916	6.55745	6.94024	7.26088	7.46663	TRUE	At3g24530					NaN	8.36e-44	0.00830015	0.0773363	-0.40251	0.333474	10.6769	10.6824	10.3881	10.7548	10.6328	10.3847	10.504	10.6844	10.6723	10.5688	10.9333	10.8506	10.9639	10.6013	10.6722	10.2667	10.7403	10.6578
NaN	NaN	NaN	NaN	NaN	NaN	NaN	NaN	NaN	NaN	3.72999	4.1249	4.9117	3.73406	2.7955	3.862	4.28197	3.04382	NaN	3.11178	TRUE	At3g24530					NaN	8.36e-44	0.00830015	0.0773363	-0.40251	0.333474	10.6769	10.6824	10.3881	10.7548	10.6328	10.3847	10.504	10.6844	10.6723	10.5688	10.9333	10.8506	10.9639	10.6013	10.6722	10.2667	10.7403	10.6578
6.76685	6.73656	6.07125	5.60528	5.98968	6.0297	6.87902	6.7717	6.64423	6.32357	6.82593	6.9341	7.06233	7.20143	7.13094	6.73443	6.83634	6.97801	6.5725	6.95462	TRUE	At3g52170					NaN	6.24e-27	-0.527684	-0.530756	0.0486625	-0.0455907	9.34174	9.41439	9.47256	8.51697	9.00393	9.12474	8.95944	9.25742	9.25935	9.0339	9.18796	9.30024	9.60371	9.39756	9.19097	9.64938	9.5837	9.28885
5.93375	5.90621	5.60885	5.11722	6.18069	6.49071	5.81277	6.65376	5.74908	6.39102	5.73804	6.59448	7.45458	6.12254	6.38877	7.10446	6.73841	5.91452	5.0633	6.8522	TRUE	At3g52170					NaN	6.24e-27	-0.527684	-0.530756	0.0486625	-0.0455907	9.34174	9.41439	9.47256	8.51697	9.00393	9.12474	8.95944	9.25742	9.25935	9.0339	9.18796	9.30024	9.60371	9.39756	9.19097	9.64938	9.5837	9.28885
6.0737	6.17775	6.26209	5.80801	5.48386	5.30367	5.4669	6.08087	6.01444	6.00115	5.44945	5.75261	6.33944	6.15833	5.70476	6.37026	6.44691	6.22747	4.96557	5.41933	TRUE	At3g52170					NaN	6.24e-27	-0.527684	-0.530756	0.0486625	-0.0455907	9.34174	9.41439	9.47256	8.51697	9.00393	9.12474	8.95944	9.25742	9.25935	9.0339	9.18796	9.30024	9.60371	9.39756	9.19097	9.64938	9.5837	9.28885
5.6237	6.26856	6.30358	4.85501	5.74189	4.98275	5.379	5.65662	5.69856	5.69261	6.09473	6.10765	6.14825	6.13458	5.73901	6.34424	6.44266	5.97666	5.65085	6.16671	TRUE	At3g52170					NaN	6.24e-27	-0.527684	-0.530756	0.0486625	-0.0455907	9.34174	9.41439	9.47256	8.51697	9.00393	9.12474	8.95944	9.25742	9.25935	9.0339	9.18796	9.30024	9.60371	9.39756	9.19097	9.64938	9.5837	9.28885
5.33918	5.37714	5.97133	5.13306	5.04458	5.51415	4.9201	5.03882	5.3219	4.69292	5.19798	4.80383	5.14931	5.12526	4.64365	5.31207	4.31359	4.93253	4.64213	5.36279	TRUE	At3g52170					NaN	6.24e-27	-0.527684	-0.530756	0.0486625	-0.0455907	9.34174	9.41439	9.47256	8.51697	9.00393	9.12474	8.95944	9.25742	9.25935	9.0339	9.18796	9.30024	9.60371	9.39756	9.19097	9.64938	9.5837	9.28885
7.41991	7.16331	NaN	6.37602	6.92627	NaN	NaN	7.32433	7.39217	6.63214	7.78233	7.40687	7.61597	7.3147	7.6068	7.53918	8.01034	7.7185	6.88521	7.33944	TRUE	At3g52170					NaN	6.24e-27	-0.527684	-0.530756	0.0486625	-0.0455907	9.34174	9.41439	9.47256	8.51697	9.00393	9.12474	8.95944	9.25742	9.25935	9.0339	9.18796	9.30024	9.60371	9.39756	9.19097	9.64938	9.5837	9.28885
6.60179	5.73549	NaN	5.55079	6.23441	NaN	NaN	NaN	5.92209	5.76518	4.82012	2.51794	5.49276	6.1179	4.94398	6.28956	5.3392	4.98722	5.84842	4.91307	TRUE	At3g52170					NaN	6.24e-27	-0.527684	-0.530756	0.0486625	-0.0455907	9.34174	9.41439	9.47256	8.51697	9.00393	9.12474	8.95944	9.25742	9.25935	9.0339	9.18796	9.30024	9.60371	9.39756	9.19097	9.64938	9.5837	9.28885
NaN	NaN	NaN	NaN	NaN	8.72147	NaN	5.46107	7.45874	NaN	4.75219	6.19786	4.38458	5.45571	7.30705	9.00424	6.28061	6.38901	8.37655	5.23667	TRUE	At3g52170					NaN	6.24e-27	-0.527684	-0.530756	0.0486625	-0.0455907	9.34174	9.41439	9.47256	8.51697	9.00393	9.12474	8.95944	9.25742	9.25935	9.0339	9.18796	9.30024	9.60371	9.39756	9.19097	9.64938	9.5837	9.28885
9.57601	9.73481	9.5812	9.67774	9.75551	9.6197	9.66714	9.59458	9.83243	9.65807	9.50896	9.78985	9.54585	9.73039	9.75729	9.45372	9.58061	9.67159	9.86837	9.79621	TRUE	At3g45190					NaN	3.81e-52	-0.116905	-0.16761	-0.011687	0.0623926	12.0718	11.9642	12.0699	11.9909	11.9923	11.7719	11.9536	12.0167	12.0424	12.0258	12.0826	12.1337	12.0768	12.1207	12.0851	12.0522	12.1705	12.2706
9.18124	8.88202	9.26322	8.84254	8.97538	8.88472	8.69017	8.58433	8.8557	8.50617	9.21937	9.09901	9.63336	9.05265	9.12208	9.53546	9.15905	9.02622	9.16233	9.28707	TRUE	At3g45190					NaN	3.81e-52	-0.116905	-0.16761	-0.011687	0.0623926	12.0718	11.9642	12.0699	11.9909	11.9923	11.7719	11.9536	12.0167	12.0424	12.0258	12.0826	12.1337	12.0768	12.1207	12.0851	12.0522	12.1705	12.2706
8.12968	8.12092	8.03451	7.94296	8.15998	7.21063	8.01317	7.88883	7.94806	7.99535	8.02931	8.14398	7.99571	8.21232	8.23556	7.88828	8.19562	8.33371	8.24966	8.17165	TRUE	At3g45190					NaN	3.81e-52	-0.116905	-0.16761	-0.011687	0.0623926	12.0718	11.9642	12.0699	11.9909	11.9923	11.7719	11.9536	12.0167	12.0424	12.0258	12.0826	12.1337	12.0768	12.1207	12.0851	12.0522	12.1705	12.2706
8.92276	8.84863	9.01576	8.89175	8.70403	8.99621	8.42372	8.83324	9.12711	8.96118	9.03973	8.94523	9.42592	9.00256	8.77882	9.44766	9.13432	9.12924	8.80768	9.16824	TRUE	At3g45190					NaN	3.81e-52	-0.116905	-0.16761	-0.011687	0.0623926	12.0718	11.9642	12.0699	11.9909	11.9923	11.7719	11.9536	12.0167	12.0424	12.0258	12.0826	12.1337	12.0768	12.1207	12.0851	12.0522	12.1705	12.2706
8.40581	8.05821	8.71801	8.72292	8.13509	8.22405	9.49702	9.08822	9.4709	9.1184	9.50285	9.29228	9.19951	8.76397	8.70507	8.45491	8.93833	8.9644	9.23128	9.27913	TRUE	At3g45190					NaN	3.81e-52	-0.116905	-0.16761	-0.011687	0.0623926	12.0718	11.9642	12.0699	11.9909	11.9923	11.7719	11.9536	12.0167	12.0424	12.0258	12.0826	12.1337	12.0768	12.1207	12.0851	12.0522	12.1705	12.2706
8.41108	8.54915	7.78103	8.51624	8.58042	7.82653	8.27965	8.19171	8.28769	8.30008	8.22172	8.72522	8.08638	8.36337	8.58039	8.07405	8.37737	8.20281	8.62458	8.461	TRUE	At3g45190					NaN	3.81e-52	-0.116905	-0.16761	-0.011687	0.0623926	12.0718	11.9642	12.0699	11.9909	11.9923	11.7719	11.9536	12.0167	12.0424	12.0258	12.0826	12.1337	12.0768	12.1207	12.0851	12.0522	12.1705	12.2706
7.23737	6.95611	6.67189	7.3738	7.45935	6.92282	7.37709	7.44491	7.19912	7.27055	7.4322	7.2327	6.64686	7.36035	7.24413	7.07092	7.65379	7.93493	7.65594	7.77972	TRUE	At3g45190					NaN	3.81e-52	-0.116905	-0.16761	-0.011687	0.0623926	12.0718	11.9642	12.0699	11.9909	11.9923	11.7719	11.9536	12.0167	12.0424	12.0258	12.0826	12.1337	12.0768	12.1207	12.0851	12.0522	12.1705	12.2706
7.91992	7.92467	8.33072	7.85141	7.85221	8.6906	7.7776	7.71035	7.31715	7.73385	7.48058	7.87136	8.50983	7.60666	8.03469	8.47604	7.91722	7.6518	7.8931	7.80448	TRUE	At3g45190					NaN	3.81e-52	-0.116905	-0.16761	-0.011687	0.0623926	12.0718	11.9642	12.0699	11.9909	11.9923	11.7719	11.9536	12.0167	12.0424	12.0258	12.0826	12.1337	12.0768	12.1207	12.0851	12.0522	12.1705	12.2706
7.83153	7.59777	6.15943	7.29558	7.56104	7.02672	7.99836	8.01257	7.61715	7.61776	8.17693	8.59113	7.6916	8.60219	8.53157	8.26497	7.95801	7.73575	8.05572	8.61612	TRUE	At3g45190					NaN	3.81e-52	-0.116905	-0.16761	-0.011687	0.0623926	12.0718	11.9642	12.0699	11.9909	11.9923	11.7719	11.9536	12.0167	12.0424	12.0258	12.0826	12.1337	12.0768	12.1207	12.0851	12.0522	12.1705	12.2706
7.12935	6.53541	7.82958	7.0393	7.14401	7.6738	7.25918	7.31476	7.05426	6.57662	7.45106	7.42276	7.69924	7.3165	7.20892	7.84078	7.46101	7.18473	7.3607	7.36339	TRUE	At3g45190					NaN	3.81e-52	-0.116905	-0.16761	-0.011687	0.0623926	12.0718	11.9642	12.0699	11.9909	11.9923	11.7719	11.9536	12.0167	12.0424	12.0258	12.0826	12.1337	12.0768	12.1207	12.0851	12.0522	12.1705	12.2706
6.81031	6.76728	6.77473	7.04878	7.12322	6.71379	7.05605	7.39798	7.39287	7.60237	7.16954	6.82121	5.8959	7.1791	6.88623	6.96555	7.49228	7.9845	7.68676	7.25283	TRUE	At3g45190					NaN	3.81e-52	-0.116905	-0.16761	-0.011687	0.0623926	12.0718	11.9642	12.0699	11.9909	11.9923	11.7719	11.9536	12.0167	12.0424	12.0258	12.0826	12.1337	12.0768	12.1207	12.0851	12.0522	12.1705	12.2706
5.65524	6.17795	6.78751	6.43755	5.92321	6.83535	5.42051	6.30947	6.19216	6.11225	6.04001	5.45774	6.48323	6.63694	5.48321	6.11663	6.01608	6.82923	6.76532	6.51558	TRUE	At3g45190					NaN	3.81e-52	-0.116905	-0.16761	-0.011687	0.0623926	12.0718	11.9642	12.0699	11.9909	11.9923	11.7719	11.9536	12.0167	12.0424	12.0258	12.0826	12.1337	12.0768	12.1207	12.0851	12.0522	12.1705	12.2706
7.21607	7.20299	6.70832	6.05616	5.50709	5.59049	6.44253	6.39179	7.03672	6.56316	4.72269	6.05757	7.48188	7.18765	5.90453	7.35144	7.19195	7.58868	6.76974	4.84363	TRUE	At3g45190					NaN	3.81e-52	-0.116905	-0.16761	-0.011687	0.0623926	12.0718	11.9642	12.0699	11.9909	11.9923	11.7719	11.9536	12.0167	12.0424	12.0258	12.0826	12.1337	12.0768	12.1207	12.0851	12.0522	12.1705	12.2706
4.18864	4.62841	5.45805	4.25697	4.39513	4.33196	4.07232	3.74623	4.3304	4.57874	3.8825	4.8578	4.02787	4.0023	5.26303	4.31624	3.94661	4.86167	4.76292	4.38858	TRUE	At3g45190					NaN	3.81e-52	-0.116905	-0.16761	-0.011687	0.0623926	12.0718	11.9642	12.0699	11.9909	11.9923	11.7719	11.9536	12.0167	12.0424	12.0258	12.0826	12.1337	12.0768	12.1207	12.0851	12.0522	12.1705	12.2706
8.03607	NaN	NaN	7.55098	8.515	NaN	6.12683	8.38177	7.41549	8.42014	6.94039	7.91537	3.72057	6.95614	8.15906	7.63737	7.70268	7.89369	7.71938	7.00282	TRUE	At3g45190					NaN	3.81e-52	-0.116905	-0.16761	-0.011687	0.0623926	12.0718	11.9642	12.0699	11.9909	11.9923	11.7719	11.9536	12.0167	12.0424	12.0258	12.0826	12.1337	12.0768	12.1207	12.0851	12.0522	12.1705	12.2706
9.753	9.64853	9.15286	9.68085	9.61468	8.943	9.64156	9.16373	9.24739	8.91718	9.41468	9.60647	8.95322	9.73124	9.72081	9.33671	9.82699	10.0724	9.33214	9.6298	TRUE	At3g42170;HAT					NaN	1.72e-40	0.0555302	-0.0705811	0.145013	-0.0189021	12.9989	12.9543	13.0104	13.0165	13.0337	13.0799	12.962	12.9988	13.0149	12.8848	12.9662	13.0054	12.9353	13.0777	13.136	13.1282	13.123	13.1999
10.3756	10.2824	10.5302	10.4562	10.3239	10.6032	10.1809	10.2796	10.3563	10.4072	10.3112	10.3571	10.5266	10.283	10.4086	10.5041	10.372	10.2116	10.5465	10.3596	TRUE	At3g42170;HAT					NaN	1.72e-40	0.0555302	-0.0705811	0.145013	-0.0189021	12.9989	12.9543	13.0104	13.0165	13.0337	13.0799	12.962	12.9988	13.0149	12.8848	12.9662	13.0054	12.9353	13.0777	13.136	13.1282	13.123	13.1999
9.75445	9.68422	9.72555	10.1958	9.74495	9.96109	9.72739	9.67084	10.0535	9.96281	9.9029	9.79525	9.84291	9.80702	9.97913	9.91614	9.74359	9.71902	10.3062	9.97045	TRUE	At3g42170;HAT					NaN	1.72e-40	0.0555302	-0.0705811	0.145013	-0.0189021	12.9989	12.9543	13.0104	13.0165	13.0337	13.0799	12.962	12.9988	13.0149	12.8848	12.9662	13.0054	12.9353	13.0777	13.136	13.1282	13.123	13.1999
9.34542	9.12425	9.78828	9.91467	9.33535	9.80368	9.24418	9.67549	9.60022	9.53404	9.12645	9.33769	9.5663	9.28213	9.17626	9.7916	9.38256	9.94135	9.76139	9.74888	TRUE	At3g42170;HAT					NaN	1.72e-40	0.0555302	-0.0705811	0.145013	-0.0189021	12.9989	12.9543	13.0104	13.0165	13.0337	13.0799	12.962	12.9988	13.0149	12.8848	12.9662	13.0054	12.9353	13.0777	13.136	13.1282	13.123	13.1999
9.42049	9.17053	8.91546	9.10508	9.28632	9.10332	9.10896	8.97408	8.77537	8.65708	9.01191	9.25107	9.09415	9.33402	9.53621	9.24161	9.54329	9.517	9.62879	9.61326	TRUE	At3g42170;HAT					NaN	1.72e-40	0.0555302	-0.0705811	0.145013	-0.0189021	12.9989	12.9543	13.0104	13.0165	13.0337	13.0799	12.962	12.9988	13.0149	12.8848	12.9662	13.0054	12.9353	13.0777	13.136	13.1282	13.123	13.1999
8.94457	8.82019	9.34986	9.22113	9.14929	9.02161	8.93693	9.38385	9.42108	9.32988	8.92978	8.92615	8.017	9.09953	8.60342	9.54132	8.8324	9.68403	9.63975	9.48839	TRUE	At3g42170;HAT					NaN	1.72e-40	0.0555302	-0.0705811	0.145013	-0.0189021	12.9989	12.9543	13.0104	13.0165	13.0337	13.0799	12.962	12.9988	13.0149	12.8848	12.9662	13.0054	12.9353	13.0777	13.136	13.1282	13.123	13.1999
9.31184	8.95924	8.87461	9.11479	9.09505	8.72979	9.22136	9.25211	9.177	8.86526	9.12473	9.38669	7.85765	9.21242	9.31461	8.95673	9.46085	9.3917	9.43722	8.94429	TRUE	At3g42170;HAT					NaN	1.72e-40	0.0555302	-0.0705811	0.145013	-0.0189021	12.9989	12.9543	13.0104	13.0165	13.0337	13.0799	12.962	12.9988	13.0149	12.8848	12.9662	13.0054	12.9353	13.0777	13.136	13.1282	13.123	13.1999
9.04349	8.96239	9.36927	8.87392	8.58865	9.36542	8.8872	9.13592	8.87343	8.99707	8.90552	9.14786	9.30828	9.25204	8.89151	9.52934	8.96884	9.33681	9.03461	8.90405	TRUE	At3g42170;HAT					NaN	1.72e-40	0.0555302	-0.0705811	0.145013	-0.0189021	12.9989	12.9543	13.0104	13.0165	13.0337	13.0799	12.962	12.9988	13.0149	12.8848	12.9662	13.0054	12.9353	13.0777	13.136	13.1282	13.123	13.1999
7.06926	7.01491	5.8479	6.5015	7.08545	6.57296	6.83801	6.89631	6.7229	6.32271	6.90029	6.60054	6.16101	6.94602	6.81167	6.7341	6.54743	6.93739	7.28064	6.94592	TRUE	At3g42170;HAT					NaN	1.72e-40	0.0555302	-0.0705811	0.145013	-0.0189021	12.9989	12.9543	13.0104	13.0165	13.0337	13.0799	12.962	12.9988	13.0149	12.8848	12.9662	13.0054	12.9353	13.0777	13.136	13.1282	13.123	13.1999
8.30636	8.75314	8.79319	9.19476	8.84723	8.94813	8.40417	8.63697	8.83391	8.5275	8.21146	8.68383	8.7526	8.66542	9.13858	9.15778	8.79772	9.24936	9.06443	8.77168	TRUE	At3g42170;HAT					NaN	1.72e-40	0.0555302	-0.0705811	0.145013	-0.0189021	12.9989	12.9543	13.0104	13.0165	13.0337	13.0799	12.962	12.9988	13.0149	12.8848	12.9662	13.0054	12.9353	13.0777	13.136	13.1282	13.123	13.1999
7.73207	7.88217	9.23217	8.09271	8.03343	9.38794	7.93697	7.89463	7.30789	7.28812	7.80631	7.55162	8.26586	8.46693	8.70668	9.79789	8.0863	8.52008	8.22971	8.09865	TRUE	At3g42170;HAT					NaN	1.72e-40	0.0555302	-0.0705811	0.145013	-0.0189021	12.9989	12.9543	13.0104	13.0165	13.0337	13.0799	12.962	12.9988	13.0149	12.8848	12.9662	13.0054	12.9353	13.0777	13.136	13.1282	13.123	13.1999
8.1841	8.51964	7.38704	7.78709	8.63235	7.89271	8.63006	7.84409	7.57975	7.45649	8.55738	8.96828	8.25597	8.6996	9.11954	7.74802	8.72677	7.40771	7.90495	8.01075	TRUE	At3g42170;HAT					NaN	1.72e-40	0.0555302	-0.0705811	0.145013	-0.0189021	12.9989	12.9543	13.0104	13.0165	13.0337	13.0799	12.962	12.9988	13.0149	12.8848	12.9662	13.0054	12.9353	13.0777	13.136	13.1282	13.123	13.1999
6.95204	6.77689	7.27721	6.97249	6.91442	7.5651	6.37142	6.73173	6.92105	6.64233	6.73403	6.37978	6.75821	6.76158	6.6467	6.99478	6.64567	6.81755	6.83989	6.31034	TRUE	At3g42170;HAT					NaN	1.72e-40	0.0555302	-0.0705811	0.145013	-0.0189021	12.9989	12.9543	13.0104	13.0165	13.0337	13.0799	12.962	12.9988	13.0149	12.8848	12.9662	13.0054	12.9353	13.0777	13.136	13.1282	13.123	13.1999
8.0121	7.55009	7.86909	7.48519	7.52049	7.18291	7.69188	7.88498	7.51582	7.18736	7.72093	7.40948	7.63388	7.5158	7.528	7.31187	7.55418	7.62526	7.81588	7.68301	TRUE	At3g42170;HAT					NaN	1.72e-40	0.0555302	-0.0705811	0.145013	-0.0189021	12.9989	12.9543	13.0104	13.0165	13.0337	13.0799	12.962	12.9988	13.0149	12.8848	12.9662	13.0054	12.9353	13.0777	13.136	13.1282	13.123	13.1999
6.91773	7.27779	7.20738	6.92775	7.50352	7.06852	7.33192	7.54982	7.60627	7.30029	7.28003	7.70885	7.18815	7.26821	7.85102	7.94494	8.01012	7.83627	8.13862	7.38941	TRUE	At3g42170;HAT					NaN	1.72e-40	0.0555302	-0.0705811	0.145013	-0.0189021	12.9989	12.9543	13.0104	13.0165	13.0337	13.0799	12.962	12.9988	13.0149	12.8848	12.9662	13.0054	12.9353	13.0777	13.136	13.1282	13.123	13.1999
6.65816	6.99165	6.55114	6.605	6.63486	6.97311	7.18558	6.87691	7.15944	7.11185	7.19284	7.22369	6.89823	7.5222	7.05996	7.13786	7.64215	7.69163	7.72456	7.74657	TRUE	At3g42170;HAT					NaN	1.72e-40	0.0555302	-0.0705811	0.145013	-0.0189021	12.9989	12.9543	13.0104	13.0165	13.0337	13.0799	12.962	12.9988	13.0149	12.8848	12.9662	13.0054	12.9353	13.0777	13.136	13.1282	13.123	13.1999
7.73537	7.95825	8.51793	7.94014	8.13536	8.55737	8.64227	8.37594	8.51164	8.37655	8.09506	8.45944	9.20672	8.38322	8.18316	8.18643	7.79187	7.51088	8.80651	8.39417	TRUE	At3g42170;HAT					NaN	1.72e-40	0.0555302	-0.0705811	0.145013	-0.0189021	12.9989	12.9543	13.0104	13.0165	13.0337	13.0799	12.962	12.9988	13.0149	12.8848	12.9662	13.0054	12.9353	13.0777	13.136	13.1282	13.123	13.1999
8.84265	8.79533	8.60072	8.72572	8.73608	8.72151	NaN	8.37461	8.33519	5.51709	5.89598	3.55809	8.53432	7.83723	NaN	8.56927	NaN	4.98117	7.45419	7.97262	TRUE	At3g42170;HAT					NaN	1.72e-40	0.0555302	-0.0705811	0.145013	-0.0189021	12.9989	12.9543	13.0104	13.0165	13.0337	13.0799	12.962	12.9988	13.0149	12.8848	12.9662	13.0054	12.9353	13.0777	13.136	13.1282	13.123	13.1999
5.92037	6.86455	5.5147	6.56118	6.81021	4.20611	6.94458	6.66395	7.30303	6.43641	6.44387	6.66337	6.7877	5.96516	6.30924	5.89917	5.67424	6.34031	6.46807	6.16271	TRUE	At3g23410;FAO3					NaN	1.68e-45	-0.29627	0.57927	-0.61046	-0.26508	8.96004	9.01819	9.00522	8.40545	8.93278	8.75642	9.33604	9.12493	9.55646	8.81282	8.46283	8.64132	9.08407	8.26515	8.78725	7.30444	8.20279	8.60286
4.73076	4.576	4.71202	3.84245	4.92304	4.93696	5.22161	5.0581	5.05495	4.60819	4.03006	4.36725	4.89829	3.63515	4.29313	2.3741	3.59134	3.86617	4.14813	3.43181	TRUE	At3g23410;FAO3					NaN	1.68e-45	-0.29627	0.57927	-0.61046	-0.26508	8.96004	9.01819	9.00522	8.40545	8.93278	8.75642	9.33604	9.12493	9.55646	8.81282	8.46283	8.64132	9.08407	8.26515	8.78725	7.30444	8.20279	8.60286
2.96109	1.94204	2.64396	1.92494	1.09865	1.07572	2.20806	2.5318	3.54189	1.11555	2.04685	1.32648	1.79734	NaN	3.10078	1.18375	2.33076	2.67987	2.16645	3.21355	TRUE	At3g23410;FAO3					NaN	1.68e-45	-0.29627	0.57927	-0.61046	-0.26508	8.96004	9.01819	9.00522	8.40545	8.93278	8.75642	9.33604	9.12493	9.55646	8.81282	8.46283	8.64132	9.08407	8.26515	8.78725	7.30444	8.20279	8.60286
6.30707	7.47058	NaN	7.40979	NaN	NaN	8.96999	8.41657	7.88985	8.76695	4.68656	8.51862	8.77006	8.68846	8.42399	NaN	8.38248	8.54086	8.46491	8.81689	TRUE	At3g23410;FAO3					NaN	1.68e-45	-0.29627	0.57927	-0.61046	-0.26508	8.96004	9.01819	9.00522	8.40545	8.93278	8.75642	9.33604	9.12493	9.55646	8.81282	8.46283	8.64132	9.08407	8.26515	8.78725	7.30444	8.20279	8.60286
7.57997	7.75258	NaN	7.31197	6.79602	7.60778	NaN	NaN	7.47474	7.9138	7.51351	7.45239	4.27122	NaN	7.6792	7.44968	7.29112	7.71711	7.68372	7.69971	TRUE	At3g57060					NaN	8.01e-13	1.07133	0.0326622	0.880984	0.157681	7.97856	7.16906	NaN	6.98166	8.46616	7.83641	NaN	NaN	7.88263	8.18805	7.8066	7.93298	NaN	7.87873	8.01077	7.29674	7.49549	7.49016
5.46756	5.49892	NaN	5.31152	NaN	NaN	NaN	NaN	5.75818	5.96209	5.49156	5.839	3.63988	5.68106	5.78942	4.61669	5.26165	5.03234	5.78317	5.68129	TRUE	At3g57060					NaN	8.01e-13	1.07133	0.0326622	0.880984	0.157681	7.97856	7.16906	NaN	6.98166	8.46616	7.83641	NaN	NaN	7.88263	8.18805	7.8066	7.93298	NaN	7.87873	8.01077	7.29674	7.49549	7.49016
4.55263	NaN	NaN	NaN	NaN	NaN	NaN	NaN	3.09915	3.18079	4.50649	4.31729	3.46715	3.33759	NaN	2.93919	NaN	NaN	NaN	NaN	TRUE	At3g57060					NaN	8.01e-13	1.07133	0.0326622	0.880984	0.157681	7.97856	7.16906	NaN	6.98166	8.46616	7.83641	NaN	NaN	7.88263	8.18805	7.8066	7.93298	NaN	7.87873	8.01077	7.29674	7.49549	7.49016
12.2948	12.5647	12.271	12.338	12.6098	12.7367	12.6624	12.4899	12.3863	12.5914	12.2139	12.3461	12.8216	12.3531	12.1982	12.5461	12.3133	12.4055	12.1167	12.4062	TRUE	At3g02780;IPP2					NaN	4.52e-34	0.145229	0.0506274	-0.0113678	0.105969	14.4937	14.7411	14.4812	14.5246	14.808	14.819	14.912	14.7476	14.6003	14.75	14.4503	14.5621	15.0214	14.6034	14.586	14.8104	14.5654	14.7456
12.2848	12.3128	12.5278	12.3989	12.3534	12.6891	12.328	12.481	12.4388	12.5201	12.0807	11.866	12.6759	12.1686	11.9549	12.6492	11.922	12.4434	12.173	12.339	FALSE	At3g02780;IPP2					NaN	4.52e-34	0.145229	0.0506274	-0.0113678	0.105969	14.4937	14.7411	14.4812	14.5246	14.808	14.819	14.912	14.7476	14.6003	14.75	14.4503	14.5621	15.0214	14.6034	14.586	14.8104	14.5654	14.7456
10.5932	10.9199	10.6747	10.6782	10.9438	11.1209	11.0608	10.8698	10.5854	10.6498	10.7661	10.7621	11.5587	10.9333	11.05	11.38	10.8562	10.8713	10.9065	11.0033	FALSE	At3g02780;IPP2					NaN	4.52e-34	0.145229	0.0506274	-0.0113678	0.105969	14.4937	14.7411	14.4812	14.5246	14.808	14.819	14.912	14.7476	14.6003	14.75	14.4503	14.5621	15.0214	14.6034	14.586	14.8104	14.5654	14.7456
11.6659	11.9205	11.8441	11.4018	11.7607	12.0391	11.7995	11.2736	11.7929	11.8081	11.5838	11.6821	12.4253	11.7439	11.4904	12.1951	11.6708	11.8392	11.4829	11.8541	TRUE	At3g02780;IPP2					NaN	4.52e-34	0.145229	0.0506274	-0.0113678	0.105969	14.4937	14.7411	14.4812	14.5246	14.808	14.819	14.912	14.7476	14.6003	14.75	14.4503	14.5621	15.0214	14.6034	14.586	14.8104	14.5654	14.7456
11.2607	11.6959	10.6485	11.1879	11.6888	10.8803	11.889	11.5443	11.3518	11.3064	11.4414	11.539	11.4545	11.4533	11.6324	10.9103	11.471	11.4349	11.1487	11.4948	TRUE	At3g02780;IPP2					NaN	4.52e-34	0.145229	0.0506274	-0.0113678	0.105969	14.4937	14.7411	14.4812	14.5246	14.808	14.819	14.912	14.7476	14.6003	14.75	14.4503	14.5621	15.0214	14.6034	14.586	14.8104	14.5654	14.7456
10.753	11.1469	10.4508	10.8483	11.0972	10.988	11.1359	11.2333	11.0191	11.0546	10.9027	11.1004	9.43894	11.301	11.5801	11.5431	11.5866	11.7773	11.3207	11.4062	FALSE	At3g02780;IPP2					NaN	4.52e-34	0.145229	0.0506274	-0.0113678	0.105969	14.4937	14.7411	14.4812	14.5246	14.808	14.819	14.912	14.7476	14.6003	14.75	14.4503	14.5621	15.0214	14.6034	14.586	14.8104	14.5654	14.7456
11.0359	11.0827	11.1207	11.1216	11.0758	11.4019	11.026	11.2397	11.1305	11.2863	10.5986	10.5941	11.5599	11.1103	10.9825	11.5216	10.9164	11.4102	11.129	11.1659	FALSE	At3g02780;IPP2					NaN	4.52e-34	0.145229	0.0506274	-0.0113678	0.105969	14.4937	14.7411	14.4812	14.5246	14.808	14.819	14.912	14.7476	14.6003	14.75	14.4503	14.5621	15.0214	14.6034	14.586	14.8104	14.5654	14.7456
9.66644	9.98804	9.75677	9.8844	10.1552	10.0802	10.1357	10.04	9.91455	10.0069	9.64156	9.64306	10.1941	9.77812	9.79655	10.1123	9.90558	10.0237	9.69778	10.0042	TRUE	At3g02780;IPP2					NaN	4.52e-34	0.145229	0.0506274	-0.0113678	0.105969	14.4937	14.7411	14.4812	14.5246	14.808	14.819	14.912	14.7476	14.6003	14.75	14.4503	14.5621	15.0214	14.6034	14.586	14.8104	14.5654	14.7456
8.80863	9.12939	8.94143	8.92444	9.21334	9.32342	9.62777	9.25544	9.03105	9.21821	8.92603	9.06883	9.7985	8.95712	8.80693	9.43104	8.97606	9.30524	9.05318	9.34266	TRUE	At3g02780;IPP2					NaN	4.52e-34	0.145229	0.0506274	-0.0113678	0.105969	14.4937	14.7411	14.4812	14.5246	14.808	14.819	14.912	14.7476	14.6003	14.75	14.4503	14.5621	15.0214	14.6034	14.586	14.8104	14.5654	14.7456
7.42185	7.38913	6.99825	7.61089	7.06028	7.65816	8.26268	7.03087	7.56424	7.30187	7.23348	7.43058	8.14267	7.42195	7.71208	7.22824	7.44415	7.75696	7.62372	7.17488	FALSE	At3g02780;IPP2					NaN	4.52e-34	0.145229	0.0506274	-0.0113678	0.105969	14.4937	14.7411	14.4812	14.5246	14.808	14.819	14.912	14.7476	14.6003	14.75	14.4503	14.5621	15.0214	14.6034	14.586	14.8104	14.5654	14.7456
6.71941	6.90965	5.51208	5.49499	6.883	6.40406	6.91905	6.55843	5.37785	6.02116	6.71538	6.42402	6.48281	6.46565	7.99258	5.34934	7.33968	5.32003	5.17118	5.56261	FALSE	At3g02780;IPP2					NaN	4.52e-34	0.145229	0.0506274	-0.0113678	0.105969	14.4937	14.7411	14.4812	14.5246	14.808	14.819	14.912	14.7476	14.6003	14.75	14.4503	14.5621	15.0214	14.6034	14.586	14.8104	14.5654	14.7456
5.87132	6.18373	6.35675	5.60278	6.73847	5.72938	6.2135	6.64836	5.85276	6.61171	6.40892	6.48393	6.57513	6.41447	6.84982	5.73455	6.26954	6.32909	5.89188	6.05694	FALSE	At3g02780;IPP2					NaN	4.52e-34	0.145229	0.0506274	-0.0113678	0.105969	14.4937	14.7411	14.4812	14.5246	14.808	14.819	14.912	14.7476	14.6003	14.75	14.4503	14.5621	15.0214	14.6034	14.586	14.8104	14.5654	14.7456
6.54614	6.69619	5.45256	6.13176	6.76586	6.302	6.51195	6.42328	7.60485	6.35084	5.6834	7.02774	4.97034	6.68835	6.69559	6.07898	6.76142	7.39305	6.17642	6.12171	TRUE	At3g02780;IPP2					NaN	4.52e-34	0.145229	0.0506274	-0.0113678	0.105969	14.4937	14.7411	14.4812	14.5246	14.808	14.819	14.912	14.7476	14.6003	14.75	14.4503	14.5621	15.0214	14.6034	14.586	14.8104	14.5654	14.7456
9.54578	9.89044	10.0111	10.1433	9.94717	10.2715	9.85784	9.72065	9.9095	9.96554	8.88921	9.16349	9.66467	8.94515	9.17028	9.47748	8.41658	8.32162	9.2159	9.1466	TRUE	At3g02830;ZFN1					NaN	1.1e-26	0.230977	1.29316	-0.382987	-0.679196	10.2916	10.3877	10.9645	10.601	10.5514	11.1843	10.426	10.2279	10.4306	10.5994	9.78056	9.5389	10.2867	9.36192	9.20195	9.89336	8.90217	8.24194
8.74788	8.88321	8.92907	8.64302	9.30288	8.72939	9.29115	8.94054	8.96958	8.82173	8.70559	8.35407	7.73557	7.9148	7.83713	8.38024	7.57041	7.63029	8.56291	8.33096	TRUE	At3g02830;ZFN1					NaN	1.1e-26	0.230977	1.29316	-0.382987	-0.679196	10.2916	10.3877	10.9645	10.601	10.5514	11.1843	10.426	10.2279	10.4306	10.5994	9.78056	9.5389	10.2867	9.36192	9.20195	9.89336	8.90217	8.24194
6.75459	6.64856	7.61819	7.01065	6.95001	7.90298	6.77066	6.41991	6.89781	7.16664	6.31584	5.9624	7.15767	7.04394	5.55216	6.47201	5.38158	4.51121	5.92049	6.03697	TRUE	At3g02830;ZFN1					NaN	1.1e-26	0.230977	1.29316	-0.382987	-0.679196	10.2916	10.3877	10.9645	10.601	10.5514	11.1843	10.426	10.2279	10.4306	10.5994	9.78056	9.5389	10.2867	9.36192	9.20195	9.89336	8.90217	8.24194
NaN	NaN	NaN	NaN	NaN	NaN	NaN	NaN	NaN	NaN	6.64731	5.90505	4.62409	5.83321	5.92979	6.00874	6.34825	NaN	5.61562	5.94462	TRUE	At3g02830;ZFN1					NaN	1.1e-26	0.230977	1.29316	-0.382987	-0.679196	10.2916	10.3877	10.9645	10.601	10.5514	11.1843	10.426	10.2279	10.4306	10.5994	9.78056	9.5389	10.2867	9.36192	9.20195	9.89336	8.90217	8.24194
NaN	NaN	NaN	NaN	NaN	NaN	NaN	NaN	NaN	NaN	7.53714	7.41552	7.45451	7.63091	7.82239	7.88925	7.73318	7.91547	8.36437	6.54417	TRUE	At3g59030					NaN	2.66e-12	0	-2.52203	0.311791	2.02655	NaN	NaN	NaN	NaN	NaN	NaN	NaN	NaN	NaN	NaN	7.53714	7.41552	7.45451	7.63091	7.82239	7.88925	7.73318	7.91547
7.68181	7.90507	8.3688	8.13747	7.9325	8.84181	7.61476	7.62169	7.77814	7.69286	6.99526	6.92387	7.86889	6.77104	6.86971	7.07566	6.66081	5.82193	7.2502	6.07107	TRUE	At3g01920				+	NaN	5.48e-22	0.129653	0.796218	-0.175185	-0.49138	9.99101	10.0049	10.1111	10.0208	10.1897	10.2855	10.2257	10.1416	9.78334	9.81529	9.44536	9.52042	9.66715	9.45865	9.03869	9.61004	9.12347	8.72894
8.80922	8.79549	8.6797	8.73065	8.9387	8.81059	8.98304	8.80822	8.61292	8.66899	8.50497	8.28165	8.64613	8.30276	8.1607	8.41794	7.91976	7.71827	8.35096	7.2426	TRUE	At3g01920				+	NaN	5.48e-22	0.129653	0.796218	-0.175185	-0.49138	9.99101	10.0049	10.1111	10.0208	10.1897	10.2855	10.2257	10.1416	9.78334	9.81529	9.44536	9.52042	9.66715	9.45865	9.03869	9.61004	9.12347	8.72894
6.98232	6.79156	7.32982	6.55778	7.14355	7.2664	7.25105	7.23188	6.44574	6.54154	5.73052	6.45549	5.9417	5.95072	5.75917	6.74655	5.7342	5.3668	6.08483	5.14608	TRUE	At3g01920				+	NaN	5.48e-22	0.129653	0.796218	-0.175185	-0.49138	9.99101	10.0049	10.1111	10.0208	10.1897	10.2855	10.2257	10.1416	9.78334	9.81529	9.44536	9.52042	9.66715	9.45865	9.03869	9.61004	9.12347	8.72894
5.11734	4.67302	5.70932	4.86782	5.72968	5.61109	6.68584	6.41947	6.02983	6.32039	6.12913	6.65091	5.90293	6.52655	7.04689	6.10277	6.71136	6.34356	5.76528	5.66967	TRUE	At3g01920				+	NaN	5.48e-22	0.129653	0.796218	-0.175185	-0.49138	9.99101	10.0049	10.1111	10.0208	10.1897	10.2855	10.2257	10.1416	9.78334	9.81529	9.44536	9.52042	9.66715	9.45865	9.03869	9.61004	9.12347	8.72894
5.49933	5.82206	5.55838	6.14992	5.85641	5.71484	5.93045	6.70639	3.96142	5.3531	4.77528	5.17513	4.91846	5.12337	3.94195	5.14688	NaN	4.04191	5.15535	4.78258	TRUE	At3g01920				+	NaN	5.48e-22	0.129653	0.796218	-0.175185	-0.49138	9.99101	10.0049	10.1111	10.0208	10.1897	10.2855	10.2257	10.1416	9.78334	9.81529	9.44536	9.52042	9.66715	9.45865	9.03869	9.61004	9.12347	8.72894
5.9396	5.17988	4.93992	5.15867	5.50561	4.95978	5.77667	5.48834	5.60625	4.1989	5.7553	4.57401	4.75962	5.32627	NaN	4.87654	5.66046	5.56569	4.44552	5.21699	TRUE	At3g01920				+	NaN	5.48e-22	0.129653	0.796218	-0.175185	-0.49138	9.99101	10.0049	10.1111	10.0208	10.1897	10.2855	10.2257	10.1416	9.78334	9.81529	9.44536	9.52042	9.66715	9.45865	9.03869	9.61004	9.12347	8.72894
6.5576	6.64665	5.95489	6.17621	6.96458	6.16551	6.35561	6.65665	6.73079	6.38475	6.0889	6.68351	6.81824	6.5687	6.38679	NaN	6.20118	6.61729	6.25282	6.43351	TRUE	At3g51330					NaN	1.1e-07	0.0490557	0.432678	-0.527462	0.14384	6.5576	6.64665	5.95489	6.17621	6.96458	6.16551	6.35561	6.65665	6.73079	6.38475	6.0889	6.68351	6.81824	6.5687	6.38679	NaN	6.20118	6.61729
6.39139	7.15281	7.43394	6.30241	6.67347	7.77834	7.28435	7.49024	7.63288	7.60768	7.75614	7.4401	7.98828	7.16376	7.83309	8.04327	7.84552	7.40684	7.80381	6.77256	FALSE	At3g59350					142	7.33e-53	0.0656192	0.0100676	-0.0481373	0.103689	9.32776	8.96971	9.49715	9.16499	9.28414	9.54236	9.22503	9.14087	9.15608	9.46765	9.41505	9.22893	9.46171	9.09838	9.34616	9.51673	9.06409	9.07759
7.17686	7.10048	6.63069	7.15392	7.6569	7.28572	7.16676	6.93713	6.9276	7.5173	7.02443	6.59646	6.81248	6.99177	7.40904	7.04171	7.11805	7.09278	7.35284	7.30006	FALSE	At3g59350					237	7.33e-53	0.0656192	0.0100676	-0.0481373	0.103689	9.32776	8.96971	9.49715	9.16499	9.28414	9.54236	9.22503	9.14087	9.15608	9.46765	9.41505	9.22893	9.46171	9.09838	9.34616	9.51673	9.06409	9.07759
7.14511	6.68355	7.63391	6.80335	6.89331	8.07983	7.18392	6.87931	7.02264	7.05201	6.44581	7.07339	7.7486	6.56154	6.75516	7.39374	6.24635	6.67566	6.60597	6.68683	FALSE	At3g59350					204	7.33e-53	0.0656192	0.0100676	-0.0481373	0.103689	9.32776	8.96971	9.49715	9.16499	9.28414	9.54236	9.22503	9.14087	9.15608	9.46765	9.41505	9.22893	9.46171	9.09838	9.34616	9.51673	9.06409	9.07759
5.90393	5.26436	6.1152	5.25513	5.67636	5.67957	5.33819	5.62278	5.64605	5.83954	6.04965	5.7033	6.11208	5.8004	5.79391	6.26935	5.65584	5.52143	5.78341	5.55014	FALSE	At3g59350					261	7.33e-53	0.0656192	0.0100676	-0.0481373	0.103689	9.32776	8.96971	9.49715	9.16499	9.28414	9.54236	9.22503	9.14087	9.15608	9.46765	9.41505	9.22893	9.46171	9.09838	9.34616	9.51673	9.06409	9.07759
6.92189	6.46639	7.21232	7.42659	7.09075	7.2325	7.11339	NaN	6.63992	7.35015	7.3154	7.11309	6.99018	7.1019	7.09005	6.74358	6.65729	6.98861	7.14874	6.46633	FALSE	At3g59350					19	7.33e-53	0.0656192	0.0100676	-0.0481373	0.103689	9.32776	8.96971	9.49715	9.16499	9.28414	9.54236	9.22503	9.14087	9.15608	9.46765	9.41505	9.22893	9.46171	9.09838	9.34616	9.51673	9.06409	9.07759
8.38823	7.98201	8.40863	8.38445	8.43212	8.73829	8.10751	8.35671	8.20254	8.18216	8.15529	7.82585	8.2356	7.84666	7.93389	8.27643	7.61368	7.31276	8.03155	7.34354	TRUE	At3g52840;BGAL2					NaN	1.47e-40	0.210946	0.466743	0.0157115	-0.271508	11.1794	10.9719	11.4795	11.22	11.3604	11.6832	11.17	11.4022	11.2648	11.1963	10.826	10.8111	11.1791	10.7775	10.6963	11.3896	10.4674	10.376
9.06945	8.87626	8.4901	9.27786	9.38214	8.90421	9.29632	9.22393	9.15984	9.20306	8.66328	8.53562	8.3748	8.81354	9.04513	8.72249	8.45241	8.45494	8.93523	8.37733	TRUE	At3g52840;BGAL2					NaN	1.47e-40	0.210946	0.466743	0.0157115	-0.271508	11.1794	10.9719	11.4795	11.22	11.3604	11.6832	11.17	11.4022	11.2648	11.1963	10.826	10.8111	11.1791	10.7775	10.6963	11.3896	10.4674	10.376
7.82858	7.71123	8.56681	7.91499	8.01642	8.70584	7.75931	8.1195	8.04067	7.88234	7.56165	7.62619	8.37464	7.53051	7.134	8.34209	7.73318	6.86402	7.61497	7.17347	TRUE	At3g52840;BGAL2					NaN	1.47e-40	0.210946	0.466743	0.0157115	-0.271508	11.1794	10.9719	11.4795	11.22	11.3604	11.6832	11.17	11.4022	11.2648	11.1963	10.826	10.8111	11.1791	10.7775	10.6963	11.3896	10.4674	10.376
8.85126	8.79893	9.57687	9.22356	9.24906	9.75628	8.50754	8.75931	8.79187	8.80959	7.90175	7.71129	8.60432	8.34284	7.60227	9.24702	8.34536	8.21279	8.85482	7.86134	TRUE	At3g52840;BGAL2					NaN	1.47e-40	0.210946	0.466743	0.0157115	-0.271508	11.1794	10.9719	11.4795	11.22	11.3604	11.6832	11.17	11.4022	11.2648	11.1963	10.826	10.8111	11.1791	10.7775	10.6963	11.3896	10.4674	10.376
8.5818	8.1219	8.65699	8.39004	8.55258	8.6713	8.31147	8.63848	8.5228	8.35252	7.92625	8.02666	8.31805	7.97457	8.1955	8.64205	7.66341	7.69554	8.13709	7.89615	TRUE	At3g52840;BGAL2					NaN	1.47e-40	0.210946	0.466743	0.0157115	-0.271508	11.1794	10.9719	11.4795	11.22	11.3604	11.6832	11.17	11.4022	11.2648	11.1963	10.826	10.8111	11.1791	10.7775	10.6963	11.3896	10.4674	10.376
8.42966	8.24906	8.47736	8.34066	8.47624	8.58823	8.50007	8.70565	8.46291	8.49979	7.93435	7.98645	7.56692	8.14439	8.13626	8.72978	7.8338	7.58096	7.85248	7.72734	TRUE	At3g52840;BGAL2					NaN	1.47e-40	0.210946	0.466743	0.0157115	-0.271508	11.1794	10.9719	11.4795	11.22	11.3604	11.6832	11.17	11.4022	11.2648	11.1963	10.826	10.8111	11.1791	10.7775	10.6963	11.3896	10.4674	10.376
5.8658	6.01553	6.53591	5.95516	6.01582	6.7802	6.06534	6.45114	6.28754	6.04698	5.62956	5.89195	6.28601	4.98939	5.22833	6.21382	5.08518	4.93425	5.87283	5.33149	TRUE	At3g52840;BGAL2					NaN	1.47e-40	0.210946	0.466743	0.0157115	-0.271508	11.1794	10.9719	11.4795	11.22	11.3604	11.6832	11.17	11.4022	11.2648	11.1963	10.826	10.8111	11.1791	10.7775	10.6963	11.3896	10.4674	10.376
7.71659	7.76807	8.21142	8.0567	8.46641	7.77637	8.01814	8.19634	7.8521	7.97914	7.93033	7.70295	8.35283	6.98485	7.73616	6.5135	7.30413	7.36341	8.33378	NaN	TRUE	At3g52840;BGAL2					NaN	1.47e-40	0.210946	0.466743	0.0157115	-0.271508	11.1794	10.9719	11.4795	11.22	11.3604	11.6832	11.17	11.4022	11.2648	11.1963	10.826	10.8111	11.1791	10.7775	10.6963	11.3896	10.4674	10.376
10.6178	10.8192	11.1372	10.6436	10.5989	10.9293	10.6928	10.6609	10.6291	10.9232	11.2105	11.3126	11.6201	10.9805	10.8541	11.1123	11.2739	11.0014	10.8816	11.2708	TRUE	At3g46940;DUT					NaN	3.04e-42	-0.156124	-0.227205	-0.45387	0.52495	12.1083	12.4278	12.2993	12.2215	12.0787	12.0669	12.1384	12.1116	12.0329	12.3347	12.6715	12.7344	13.0044	12.4777	12.3351	12.2359	12.7062	12.5937
10.3217	10.4229	10.6785	10.3338	10.3567	10.437	10.2567	10.4279	10.2597	10.5994	10.8842	10.948	11.3415	10.5772	10.3269	10.8013	10.8601	10.7415	10.2411	10.9214	TRUE	At3g46940;DUT					NaN	3.04e-42	-0.156124	-0.227205	-0.45387	0.52495	12.1083	12.4278	12.2993	12.2215	12.0787	12.0669	12.1384	12.1116	12.0329	12.3347	12.6715	12.7344	13.0044	12.4777	12.3351	12.2359	12.7062	12.5937
9.0313	9.05278	8.81298	9.07015	8.87708	8.30983	8.79297	8.81061	8.71726	8.8199	9.32564	9.22345	9.07416	9.18109	8.91458	8.59135	9.24505	9.44769	8.88638	9.53258	TRUE	At3g46940;DUT					NaN	3.04e-42	-0.156124	-0.227205	-0.45387	0.52495	12.1083	12.4278	12.2993	12.2215	12.0787	12.0669	12.1384	12.1116	12.0329	12.3347	12.6715	12.7344	13.0044	12.4777	12.3351	12.2359	12.7062	12.5937
9.88673	9.82753	9.50392	9.66412	9.51669	9.10851	9.48072	9.39997	9.44713	9.77078	10.1736	10.1619	9.79717	9.82526	9.77735	9.48126	10.0778	10.2618	9.84348	10.1936	TRUE	At3g46940;DUT					NaN	3.04e-42	-0.156124	-0.227205	-0.45387	0.52495	12.1083	12.4278	12.2993	12.2215	12.0787	12.0669	12.1384	12.1116	12.0329	12.3347	12.6715	12.7344	13.0044	12.4777	12.3351	12.2359	12.7062	12.5937
7.91658	8.04537	7.27022	7.61499	7.66731	7.45481	7.84598	7.67167	7.48858	7.73123	8.63454	8.57362	8.39027	8.25674	8.45188	7.67192	8.66609	8.39485	7.94867	8.52679	TRUE	At3g46940;DUT					NaN	3.04e-42	-0.156124	-0.227205	-0.45387	0.52495	12.1083	12.4278	12.2993	12.2215	12.0787	12.0669	12.1384	12.1116	12.0329	12.3347	12.6715	12.7344	13.0044	12.4777	12.3351	12.2359	12.7062	12.5937
4.83035	7.29477	NaN	NaN	NaN	NaN	3.57687	7.31481	NaN	4.42697	4.24667	4.4776	7.04713	3.10144	NaN	NaN	NaN	3.77457	NaN	NaN	TRUE	At3g46940;DUT					NaN	3.04e-42	-0.156124	-0.227205	-0.45387	0.52495	12.1083	12.4278	12.2993	12.2215	12.0787	12.0669	12.1384	12.1116	12.0329	12.3347	12.6715	12.7344	13.0044	12.4777	12.3351	12.2359	12.7062	12.5937
NaN	8.7607	7.11163	6.78686	7.95693	NaN	6.38017	6.95353	5.9662	6.71151	6.20288	6.33315	6.45608	6.0419	6.22695	5.66582	6.26689	6.27941	6.69414	6.61238	TRUE	At3g19670					NaN	1.19e-06	-0.855147	0.619285	-0.365027	-1.10941	NaN	9.05711	7.34258	7.08328	8.25335	NaN	6.69414	7.23974	6.26262	7.05124	6.49929	6.62956	6.79014	6.33832	6.52337	5.96223	6.47501	6.57582
NaN	NaN	NaN	NaN	6.84935	NaN	6.55595	6.94552	NaN	7.50086	4.52445	4.41507	7.2114	NaN	NaN	NaN	6.31059	NaN	NaN	NaN	TRUE	At3g19670					NaN	1.19e-06	-0.855147	0.619285	-0.365027	-1.10941	NaN	9.05711	7.34258	7.08328	8.25335	NaN	6.69414	7.23974	6.26262	7.05124	6.49929	6.62956	6.79014	6.33832	6.52337	5.96223	6.47501	6.57582
10.4502	10.2194	10.5693	10.5264	10.197	10.4972	10.5528	10.2611	10.4271	10.4358	10.4986	10.5183	10.9791	10.7359	10.6424	11.0241	10.8439	10.4523	10.6435	10.704	TRUE	At3g04610					NaN	5.09e-46	0.181481	-0.16845	0.262922	0.0870094	12.2512	12.2948	12.2072	12.4068	12.3604	12.5304	12.1489	12.2057	12.306	12.29	12.2135	12.4082	12.3924	12.5475	12.482	12.7734	12.6851	12.6593
9.81439	10.0094	10.0391	10.0438	10.0714	10.0237	10.0636	9.87327	9.88767	9.95501	10.0154	10.2369	10.1133	10.2767	10.3118	10.159	10.3799	10.3642	10.3085	10.2649	TRUE	At3g04610					NaN	5.09e-46	0.181481	-0.16845	0.262922	0.0870094	12.2512	12.2948	12.2072	12.4068	12.3604	12.5304	12.1489	12.2057	12.306	12.29	12.2135	12.4082	12.3924	12.5475	12.482	12.7734	12.6851	12.6593
9.71104	9.56458	9.05946	9.95445	9.69046	9.70256	9.84882	9.89676	10.1214	10.2466	9.60385	9.92614	9.4211	10.2657	9.91681	10.2214	10.238	10.2824	10.239	10.3267	TRUE	At3g04610					NaN	5.09e-46	0.181481	-0.16845	0.262922	0.0870094	12.2512	12.2948	12.2072	12.4068	12.3604	12.5304	12.1489	12.2057	12.306	12.29	12.2135	12.4082	12.3924	12.5475	12.482	12.7734	12.6851	12.6593
8.66524	8.34924	8.04307	8.59142	8.5237	8.30418	8.53475	8.38595	8.52451	8.45485	8.35318	8.51021	8.15652	8.8047	8.73477	8.73137	9.02075	9.26063	8.99094	8.84557	TRUE	At3g04610					NaN	5.09e-46	0.181481	-0.16845	0.262922	0.0870094	12.2512	12.2948	12.2072	12.4068	12.3604	12.5304	12.1489	12.2057	12.306	12.29	12.2135	12.4082	12.3924	12.5475	12.482	12.7734	12.6851	12.6593
8.66979	8.81219	8.58996	9.2443	9.18236	9.11142	8.65198	8.84247	9.02647	9.0116	8.6064	9.00981	9.07554	8.92971	9.06594	9.28138	9.03575	8.96486	9.37627	9.13394	TRUE	At3g04610					NaN	5.09e-46	0.181481	-0.16845	0.262922	0.0870094	12.2512	12.2948	12.2072	12.4068	12.3604	12.5304	12.1489	12.2057	12.306	12.29	12.2135	12.4082	12.3924	12.5475	12.482	12.7734	12.6851	12.6593
8.44313	7.97498	6.43529	8.21143	8.47351	8.71438	8.27718	8.60357	8.78435	8.46251	8.47786	8.54221	8.52097	8.7374	8.20352	9.22595	8.8609	9.05184	8.47488	8.9469	TRUE	At3g04610					NaN	5.09e-46	0.181481	-0.16845	0.262922	0.0870094	12.2512	12.2948	12.2072	12.4068	12.3604	12.5304	12.1489	12.2057	12.306	12.29	12.2135	12.4082	12.3924	12.5475	12.482	12.7734	12.6851	12.6593
7.82641	8.43067	8.53581	8.45781	7.99228	7.39711	6.79192	6.15093	8.10477	8.51832	7.7322	8.17888	8.68042	8.58034	8.41975	8.99412	8.69941	8.87774	8.50522	8.79651	TRUE	At3g04610					NaN	5.09e-46	0.181481	-0.16845	0.262922	0.0870094	12.2512	12.2948	12.2072	12.4068	12.3604	12.5304	12.1489	12.2057	12.306	12.29	12.2135	12.4082	12.3924	12.5475	12.482	12.7734	12.6851	12.6593
5.84421	6.41938	5.05025	5.83657	5.83266	6.07517	5.54393	5.82057	5.38565	5.91661	6.4079	6.3342	5.36511	6.31479	6.86159	6.47334	6.88443	6.21169	6.82008	6.36132	TRUE	At3g04610					NaN	5.09e-46	0.181481	-0.16845	0.262922	0.0870094	12.2512	12.2948	12.2072	12.4068	12.3604	12.5304	12.1489	12.2057	12.306	12.29	12.2135	12.4082	12.3924	12.5475	12.482	12.7734	12.6851	12.6593
6.54038	6.8252	7.46418	7.03661	7.07037	7.23228	6.18613	6.34305	6.91214	5.64112	6.52752	5.56678	6.34944	6.2174	6.00965	6.28963	6.21769	5.66881	6.25316	6.4151	TRUE	At3g04610					NaN	5.09e-46	0.181481	-0.16845	0.262922	0.0870094	12.2512	12.2948	12.2072	12.4068	12.3604	12.5304	12.1489	12.2057	12.306	12.29	12.2135	12.4082	12.3924	12.5475	12.482	12.7734	12.6851	12.6593
5.77435	5.06959	4.81684	3.77648	5.12972	6.83242	4.69509	5.29797	5.46411	5.68153	5.85182	6.2629	6.06156	6.05181	5.39898	6.57011	5.93647	6.58264	4.99337	6.08324	TRUE	At3g04610					NaN	5.09e-46	0.181481	-0.16845	0.262922	0.0870094	12.2512	12.2948	12.2072	12.4068	12.3604	12.5304	12.1489	12.2057	12.306	12.29	12.2135	12.4082	12.3924	12.5475	12.482	12.7734	12.6851	12.6593
6.07911	5.55395	6.45239	6.25616	5.65453	6.85872	6.09126	5.7414	5.06158	5.15581	5.59091	5.49283	6.45959	5.65071	6.22713	6.76745	5.90692	5.766	5.53475	5.55502	TRUE	At3g04610					NaN	5.09e-46	0.181481	-0.16845	0.262922	0.0870094	12.2512	12.2948	12.2072	12.4068	12.3604	12.5304	12.1489	12.2057	12.306	12.29	12.2135	12.4082	12.3924	12.5475	12.482	12.7734	12.6851	12.6593
NaN	NaN	NaN	NaN	NaN	NaN	NaN	3.18237	NaN	NaN	1.55729	3.74309	3.29518	NaN	NaN	NaN	3.65499	4.16725	NaN	NaN	TRUE	At3g04610					NaN	5.09e-46	0.181481	-0.16845	0.262922	0.0870094	12.2512	12.2948	12.2072	12.4068	12.3604	12.5304	12.1489	12.2057	12.306	12.29	12.2135	12.4082	12.3924	12.5475	12.482	12.7734	12.6851	12.6593
5.98945	6.35941	6.76074	5.91702	6.03485	5.49935	6.34106	5.90574	6.16203	5.65527	6.59166	6.2144	6.63909	5.96024	5.9412	6.16149	5.60544	5.76768	5.29853	5.78051	TRUE	At3g06060;TSC10A					NaN	8.52e-42	-0.618069	-0.203906	-0.39211	-0.0220531	6.98577	7.15991	7.56124	6.71752	6.83535	6.29985	7.14156	6.57881	7.10004	6.45577	7.27832	7.01491	7.34754	6.76074	6.75924	6.94445	6.40594	6.56818
4.93188	NaN	NaN	NaN	NaN	NaN	NaN	2.29948	5.79572	NaN	4.7413	4.42964	5.00665	6.45986	7.39893	7.26843	7.87267	8.11612	8.10894	8.16398	TRUE	At3g06060;TSC10A					NaN	8.52e-42	-0.618069	-0.203906	-0.39211	-0.0220531	6.98577	7.15991	7.56124	6.71752	6.83535	6.29985	7.14156	6.57881	7.10004	6.45577	7.27832	7.01491	7.34754	6.76074	6.75924	6.94445	6.40594	6.56818
15.1103	15.1573	15.9435	15.0804	15.321	15.9123	14.9123	14.9611	14.7733	14.4647	14.4231	14.3641	15.6225	13.5705	14.0192	14.7806	12.2275	12.8049	14.5255	13.9068	FALSE	At3g27690				+	NaN	1.03e-40	0.00705242	1.25002	-0.866292	-0.37668	15.5812	15.5571	15.9534	15.6016	15.7983	15.7129	15.637	15.5251	15.5135	15.1569	15.2718	15.2704	15.4194	14.246	14.5237	14.5931	12.9273	13.4549
12.6865	12.4573	12.4909	12.2611	12.3822	11.4144	12.5269	12.1121	12.1622	11.7318	12.8717	12.655	11.9079	11.8717	11.8847	11.2407	10.9909	11.2602	12.5739	12.11	FALSE	At3g27690				+	NaN	1.03e-40	0.00705242	1.25002	-0.866292	-0.37668	15.5812	15.5571	15.9534	15.6016	15.7983	15.7129	15.637	15.5251	15.5135	15.1569	15.2718	15.2704	15.4194	14.246	14.5237	14.5931	12.9273	13.4549
12.0898	12.0932	12.6733	12.1528	12.5864	12.1463	12.5151	11.9972	11.8712	11.6223	11.9899	11.9381	12.0263	11.013	10.9902	11.1677	9.81481	9.82029	10.9987	10.6932	FALSE	At3g27690		+	Var2 RL_Col RL	+	NaN	1.03e-40	0.00705242	1.25002	-0.866292	-0.37668	15.5812	15.5571	15.9534	15.6016	15.7983	15.7129	15.637	15.5251	15.5135	15.1569	15.2718	15.2704	15.4194	14.246	14.5237	14.5931	12.9273	13.4549
12.887	12.8199	12.2863	13.0072	12.8571	12.3899	12.6599	12.7171	12.9431	12.6041	12.2949	12.5786	12.1161	11.0387	11.5532	10.8375	9.16819	9.84666	12.342	11.508	TRUE	At3g27690				+	NaN	1.03e-40	0.00705242	1.25002	-0.866292	-0.37668	15.5812	15.5571	15.9534	15.6016	15.7983	15.7129	15.637	15.5251	15.5135	15.1569	15.2718	15.2704	15.4194	14.246	14.5237	14.5931	12.9273	13.4549
10.133	10.0654	10.7016	10.5693	10.6211	10.7726	10.0199	10.3092	10.7459	10.2646	9.52219	9.59189	10.0109	8.58596	8.56441	9.16899	6.62458	8.23837	10.1438	8.95879	FALSE	At3g27690				+	NaN	1.03e-40	0.00705242	1.25002	-0.866292	-0.37668	15.5812	15.5571	15.9534	15.6016	15.7983	15.7129	15.637	15.5251	15.5135	15.1569	15.2718	15.2704	15.4194	14.246	14.5237	14.5931	12.9273	13.4549
7.98578	7.11462	NaN	NaN	NaN	NaN	NaN	NaN	NaN	6.76386	8.51235	8.08543	7.48029	6.11403	8.32647	8.28036	7.90192	8.1332	NaN	7.45661	FALSE	At3g27690				+	NaN	1.03e-40	0.00705242	1.25002	-0.866292	-0.37668	15.5812	15.5571	15.9534	15.6016	15.7983	15.7129	15.637	15.5251	15.5135	15.1569	15.2718	15.2704	15.4194	14.246	14.5237	14.5931	12.9273	13.4549
10.0058	9.71995	9.30736	9.36308	10.3872	10.8885	11.1285	11.8959	11.8391	11.2565	11.2552	11.2236	11.8183	11.0923	11.4042	11.5839	10.8886	10.2807	11.7644	11.5399	FALSE	At3g58760					NaN	3.01e-33	-0.543893	0.22456	-0.658248	-0.110205	11.6699	11.6722	11.6919	10.7845	11.3404	11.2774	11.1397	11.3117	11.7042	11.3571	11.5498	11.4872	11.6664	10.7296	11.256	10.743	10.7142	10.9021
8.62167	8.63882	8.82116	7.58037	8.33003	8.14093	7.5107	7.73803	8.54502	8.43826	8.60957	8.52848	8.77797	7.60215	8.26274	7.33814	7.7416	7.94732	8.1629	8.36418	TRUE	At3g58760					NaN	3.01e-33	-0.543893	0.22456	-0.658248	-0.110205	11.6699	11.6722	11.6919	10.7845	11.3404	11.2774	11.1397	11.3117	11.7042	11.3571	11.5498	11.4872	11.6664	10.7296	11.256	10.743	10.7142	10.9021
7.28589	7.30451	7.0907	6.95425	6.7319	6.88171	6.91514	6.52549	6.91925	6.32619	6.61787	6.57531	6.31462	5.77234	6.26896	5.84703	5.66168	6.12095	6.35553	5.65773	FALSE	At3g58760					NaN	3.01e-33	-0.543893	0.22456	-0.658248	-0.110205	11.6699	11.6722	11.6919	10.7845	11.3404	11.2774	11.1397	11.3117	11.7042	11.3571	11.5498	11.4872	11.6664	10.7296	11.256	10.743	10.7142	10.9021
7.61553	7.62034	6.98639	8.03428	7.35301	7.1391	7.92733	7.84113	7.3141	7.52035	7.87508	7.60825	7.67126	8.26783	8.13922	7.82071	8.18712	8.06702	7.9099	7.63337	FALSE	At3g57660					1282	6.09e-63	-0.242685	-0.395049	0.0530243	0.0993395	10.9108	11.098	11.1695	10.9858	10.772	10.6924	10.8687	11.0528	10.9695	10.9834	11.2166	11.2425	11.0173	11.3256	11.2574	11.0524	11.5594	11.6168
7.52325	7.77662	7.51311	7.34051	7.29913	7.30259	6.84517	7.64489	7.4615	7.62362	7.80088	7.95604	7.66342	7.99442	7.9359	7.51267	8.27284	8.37326	7.39063	8.30161	FALSE	At3g57660					1448	6.09e-63	-0.242685	-0.395049	0.0530243	0.0993395	10.9108	11.098	11.1695	10.9858	10.772	10.6924	10.8687	11.0528	10.9695	10.9834	11.2166	11.2425	11.0173	11.3256	11.2574	11.0524	11.5594	11.6168
6.78443	7.35195	7.58065	7.38754	7.92182	7.62868	8.43593	8.12973	7.5716	7.52026	7.79242	8.13724	7.4625	7.90316	8.07979	7.65878	7.62985	7.68495	7.18887	7.14688	FALSE	At3g57660					978	6.09e-63	-0.242685	-0.395049	0.0530243	0.0993395	10.9108	11.098	11.1695	10.9858	10.772	10.6924	10.8687	11.0528	10.9695	10.9834	11.2166	11.2425	11.0173	11.3256	11.2574	11.0524	11.5594	11.6168
6.98887	7.12332	7.37256	7.10993	6.87887	6.94085	7.69242	7.07741	6.91173	7.22652	7.3284	6.8384	7.45623	7.52499	7.25344	6.51669	7.70564	7.87309	7.54372	7.91811	FALSE	At3g57660					225	6.09e-63	-0.242685	-0.395049	0.0530243	0.0993395	10.9108	11.098	11.1695	10.9858	10.772	10.6924	10.8687	11.0528	10.9695	10.9834	11.2166	11.2425	11.0173	11.3256	11.2574	11.0524	11.5594	11.6168
7.185	7.38538	6.91236	7.03818	6.49037	6.08332	7.06987	7.28676	7.16125	7.53953	7.09117	7.11305	7.29912	7.59705	7.23643	7.29358	7.6424	7.8524	7.15008	6.75925	FALSE	At3g57660					730	6.09e-63	-0.242685	-0.395049	0.0530243	0.0993395	10.9108	11.098	11.1695	10.9858	10.772	10.6924	10.8687	11.0528	10.9695	10.9834	11.2166	11.2425	11.0173	11.3256	11.2574	11.0524	11.5594	11.6168
6.72013	7.06153	7.20555	6.78258	6.93047	6.65416	7.10123	7.04321	7.03299	7.36367	7.01455	7.53967	7.19966	7.31837	6.9072	7.14891	7.64203	7.41649	7.28253	7.51131	FALSE	At3g57660					906	6.09e-63	-0.242685	-0.395049	0.0530243	0.0993395	10.9108	11.098	11.1695	10.9858	10.772	10.6924	10.8687	11.0528	10.9695	10.9834	11.2166	11.2425	11.0173	11.3256	11.2574	11.0524	11.5594	11.6168
6.32116	7.07223	5.74844	6.55145	6.43618	4.79681	7.00129	7.15073	6.87703	6.54153	7.29323	7.04619	4.8563	7.10162	7.68699	6.5754	8.0366	7.9226	7.02279	7.67899	FALSE	At3g57660					965	6.09e-63	-0.242685	-0.395049	0.0530243	0.0993395	10.9108	11.098	11.1695	10.9858	10.772	10.6924	10.8687	11.0528	10.9695	10.9834	11.2166	11.2425	11.0173	11.3256	11.2574	11.0524	11.5594	11.6168
7.23319	7.16267	7.65067	6.76275	6.85912	7.27425	6.77709	6.06359	5.97611	5.83134	7.35824	6.96933	7.09951	6.56465	6.89403	6.96066	7.41371	7.08813	6.70893	7.51398	FALSE	At3g57660					706	6.09e-63	-0.242685	-0.395049	0.0530243	0.0993395	10.9108	11.098	11.1695	10.9858	10.772	10.6924	10.8687	11.0528	10.9695	10.9834	11.2166	11.2425	11.0173	11.3256	11.2574	11.0524	11.5594	11.6168
7.05493	6.58468	7.12477	6.24125	6.1112	6.50492	6.56097	6.96901	6.73032	6.64211	7.31864	7.37155	6.88452	7.24111	6.8007	6.792	7.4808	7.51424	6.25553	7.00983	FALSE	At3g57660					362	6.09e-63	-0.242685	-0.395049	0.0530243	0.0993395	10.9108	11.098	11.1695	10.9858	10.772	10.6924	10.8687	11.0528	10.9695	10.9834	11.2166	11.2425	11.0173	11.3256	11.2574	11.0524	11.5594	11.6168
7.05489	6.65379	7.31321	7.02897	6.23588	6.73411	6.25366	6.51117	7.07731	7.0017	6.66525	6.69347	7.83016	6.85052	6.41056	7.06545	6.52998	7.37584	6.58458	7.07788	FALSE	At3g57660					607	6.09e-63	-0.242685	-0.395049	0.0530243	0.0993395	10.9108	11.098	11.1695	10.9858	10.772	10.6924	10.8687	11.0528	10.9695	10.9834	11.2166	11.2425	11.0173	11.3256	11.2574	11.0524	11.5594	11.6168
6.2346	6.6999	6.75358	6.6323	6.73443	5.91273	6.01486	6.66083	6.3487	6.56704	6.52878	6.71697	6.49471	6.9855	6.85825	6.90936	7.1461	7.03058	6.40357	6.66215	FALSE	At3g57660					938	6.09e-63	-0.242685	-0.395049	0.0530243	0.0993395	10.9108	11.098	11.1695	10.9858	10.772	10.6924	10.8687	11.0528	10.9695	10.9834	11.2166	11.2425	11.0173	11.3256	11.2574	11.0524	11.5594	11.6168
6.06444	6.09368	5.65942	5.48065	5.33504	4.51029	5.25804	5.58152	5.77157	5.40457	5.92349	6.11928	4.11614	6.34884	5.93855	5.55502	6.3913	6.33918	5.46116	5.78213	FALSE	At3g57660					1479	6.09e-63	-0.242685	-0.395049	0.0530243	0.0993395	10.9108	11.098	11.1695	10.9858	10.772	10.6924	10.8687	11.0528	10.9695	10.9834	11.2166	11.2425	11.0173	11.3256	11.2574	11.0524	11.5594	11.6168
4.6647	5.50447	4.10036	5.29563	5.0813	4.22497	5.07859	5.52631	4.43144	5.37976	5.58699	5.22645	3.50868	5.43529	5.61833	5.50251	5.42454	6.26799	5.85486	5.44824	FALSE	At3g57660					1299	6.09e-63	-0.242685	-0.395049	0.0530243	0.0993395	10.9108	11.098	11.1695	10.9858	10.772	10.6924	10.8687	11.0528	10.9695	10.9834	11.2166	11.2425	11.0173	11.3256	11.2574	11.0524	11.5594	11.6168
4.78464	4.67637	5.15133	4.99111	5.59335	4.85845	4.31484	4.88304	5.51336	5.52719	5.34172	5.92481	4.75733	4.81702	5.20932	5.28242	5.13437	5.92367	4.613	5.30446	FALSE	At3g57660					843	6.09e-63	-0.242685	-0.395049	0.0530243	0.0993395	10.9108	11.098	11.1695	10.9858	10.772	10.6924	10.8687	11.0528	10.9695	10.9834	11.2166	11.2425	11.0173	11.3256	11.2574	11.0524	11.5594	11.6168
4.89454	5.58652	NaN	5.46224	4.78288	3.95415	5.63287	4.86877	4.77379	4.67982	5.96033	5.30574	5.29016	5.62222	6.40732	5.13976	6.41726	6.0797	4.07959	5.84451	FALSE	At3g57660					1437	6.09e-63	-0.242685	-0.395049	0.0530243	0.0993395	10.9108	11.098	11.1695	10.9858	10.772	10.6924	10.8687	11.0528	10.9695	10.9834	11.2166	11.2425	11.0173	11.3256	11.2574	11.0524	11.5594	11.6168
2.89214	4.98468	5.44075	4.8475	3.52879	5.20592	2.68694	4.52494	4.76396	4.38861	3.90081	4.32762	5.33399	4.9613	5.36978	4.52086	5.18411	5.12263	NaN	4.94325	FALSE	At3g57660					761	6.09e-63	-0.242685	-0.395049	0.0530243	0.0993395	10.9108	11.098	11.1695	10.9858	10.772	10.6924	10.8687	11.0528	10.9695	10.9834	11.2166	11.2425	11.0173	11.3256	11.2574	11.0524	11.5594	11.6168
3.0711	3.36034	NaN	3.79107	1.78379	3.84355	1.56695	3.3973	4.10509	1.88613	3.90734	2.33765	3.83465	3.20435	2.35665	3.39658	3.70749	3.39028	3.6843	2.15276	TRUE	At3g57660					2	6.09e-63	-0.242685	-0.395049	0.0530243	0.0993395	10.9108	11.098	11.1695	10.9858	10.772	10.6924	10.8687	11.0528	10.9695	10.9834	11.2166	11.2425	11.0173	11.3256	11.2574	11.0524	11.5594	11.6168
6.29259	7.01574	NaN	6.58155	6.46362	NaN	6.53891	6.18701	7.02689	7.05775	6.876	7.4947	6.56826	6.85421	7.17105	6.79225	7.23732	7.38612	7.10594	7.3644	FALSE	At3g57660					879	6.09e-63	-0.242685	-0.395049	0.0530243	0.0993395	10.9108	11.098	11.1695	10.9858	10.772	10.6924	10.8687	11.0528	10.9695	10.9834	11.2166	11.2425	11.0173	11.3256	11.2574	11.0524	11.5594	11.6168
5.9888	5.88409	NaN	5.59665	5.78838	NaN	6.31843	6.2572	6.48145	3.20056	6.65979	7.14533	5.92786	6.46007	6.50173	5.2428	6.58856	6.94819	6.08709	6.68418	FALSE	At3g57660					545	6.09e-63	-0.242685	-0.395049	0.0530243	0.0993395	10.9108	11.098	11.1695	10.9858	10.772	10.6924	10.8687	11.0528	10.9695	10.9834	11.2166	11.2425	11.0173	11.3256	11.2574	11.0524	11.5594	11.6168
6.30244	NaN	7.21566	7.00769	6.18384	6.78052	NaN	5.94893	NaN	7.07303	6.40017	5.11512	6.47691	6.27021	6.31007	5.32203	5.95617	6.12402	6.63559	6.38678	FALSE	At3g57660					529	6.09e-63	-0.242685	-0.395049	0.0530243	0.0993395	10.9108	11.098	11.1695	10.9858	10.772	10.6924	10.8687	11.0528	10.9695	10.9834	11.2166	11.2425	11.0173	11.3256	11.2574	11.0524	11.5594	11.6168
6.09896	5.55052	NaN	NaN	NaN	NaN	6.60371	5.97433	5.85771	5.6786	5.98079	5.97271	5.09692	6.06633	6.04873	5.82359	6.25364	6.05019	5.75154	6.06469	FALSE	At3g57660					1263	6.09e-63	-0.242685	-0.395049	0.0530243	0.0993395	10.9108	11.098	11.1695	10.9858	10.772	10.6924	10.8687	11.0528	10.9695	10.9834	11.2166	11.2425	11.0173	11.3256	11.2574	11.0524	11.5594	11.6168
6.07868	5.27704	NaN	5.89007	6.10667	NaN	5.36151	6.13908	NaN	NaN	5.00697	5.85102	5.56265	6.24911	5.21539	NaN	6.11263	6.14845	5.73259	5.52189	FALSE	At3g57660					1595	6.09e-63	-0.242685	-0.395049	0.0530243	0.0993395	10.9108	11.098	11.1695	10.9858	10.772	10.6924	10.8687	11.0528	10.9695	10.9834	11.2166	11.2425	11.0173	11.3256	11.2574	11.0524	11.5594	11.6168
NaN	4.31245	NaN	NaN	NaN	NaN	NaN	4.65147	3.11465	NaN	4.17826	3.78855	4.79316	3.50107	5.73485	NaN	6.09608	4.57595	4.65388	5.68338	FALSE	At3g57660					409	6.09e-63	-0.242685	-0.395049	0.0530243	0.0993395	10.9108	11.098	11.1695	10.9858	10.772	10.6924	10.8687	11.0528	10.9695	10.9834	11.2166	11.2425	11.0173	11.3256	11.2574	11.0524	11.5594	11.6168
NaN	5.64755	NaN	6.44328	6.41957	NaN	NaN	NaN	NaN	NaN	5.31475	4.51494	4.70373	6.1902	6.27592	7.65365	7.2722	7.19337	NaN	NaN	FALSE	At3g57660					288	6.09e-63	-0.242685	-0.395049	0.0530243	0.0993395	10.9108	11.098	11.1695	10.9858	10.772	10.6924	10.8687	11.0528	10.9695	10.9834	11.2166	11.2425	11.0173	11.3256	11.2574	11.0524	11.5594	11.6168
6.98612	6.53721	6.07222	6.72574	6.15391	6.83496	NaN	6.97219	6.32302	NaN	7.20446	7.11143	6.76387	7.03228	6.92991	6.42149	7.19422	7.3053	6.97418	7.06237	TRUE	At3g61560;RTNLB6					NaN	0.000530529	0.0396881	-0.223022	-0.232027	0.494737	6.98612	6.53721	6.07222	6.72574	6.15391	6.83496	NaN	6.97219	6.32302	NaN	7.20446	7.11143	6.76387	7.03228	6.92991	6.42149	7.19422	7.3053
5.94761	5.565	6.6748	6.30655	6.37561	6.28784	5.78946	6.08297	6.37059	6.78432	6.2774	6.14388	6.91129	5.88202	5.74661	6.1693	5.21931	5.41327	5.78242	6.32583	FALSE	At3g29760					NaN	1.69e-33	0.14073	0.544769	-0.430746	0.026707	7.87807	7.37574	8.27415	8.06458	7.89022	7.99536	7.36445	7.64681	7.814	8.12765	7.82111	7.74595	8.04103	7.29539	7.36942	7.65103	7.20103	7.0947
5.96271	5.4745	6.12193	6.36744	6.01827	6.02911	5.14976	6.12094	5.74498	6.1698	6.41426	6.42288	5.05045	5.43084	5.57506	5.76182	5.72728	5.95782	5.44097	5.38033	FALSE	At3g29760					NaN	1.69e-33	0.14073	0.544769	-0.430746	0.026707	7.87807	7.37574	8.27415	8.06458	7.89022	7.99536	7.36445	7.64681	7.814	8.12765	7.82111	7.74595	8.04103	7.29539	7.36942	7.65103	7.20103	7.0947
NaN	7.13677	NaN	6.78332	6.51337	NaN	7.54242	5.99124	6.57029	6.63692	6.01666	6.10716	7.07939	5.74658	6.04972	6.26098	6.00203	5.53263	5.7173	5.39315	TRUE	At3g29760					NaN	1.69e-33	0.14073	0.544769	-0.430746	0.026707	7.87807	7.37574	8.27415	8.06458	7.89022	7.99536	7.36445	7.64681	7.814	8.12765	7.82111	7.74595	8.04103	7.29539	7.36942	7.65103	7.20103	7.0947
2.84914	4.00018	4.33679	2.60096	3.30944	3.43889	3.02357	3.69374	3.78209	3.72184	2.17542	2.99098	3.82336	3.00332	4.62459	3.70537	3.68609	1.9469	3.16543	4.00918	TRUE	At3g54230					NaN	3.09e-25	-0.55781	-0.28923	0.497125	-0.765705	5.79119	6.75206	7.06035	5.63523	6.13249	6.16246	6.08758	6.27879	6.46965	6.37731	4.89898	5.86058	6.54693	5.80981	6.37274	6.6153	5.95193	5.37523
4.60865	5.15747	NaN	4.79607	5.2694	NaN	5.1856	4.87788	5.42827	5.24065	3.99947	5.20386	4.10869	4.62292	4.87367	NaN	4.58291	4.83609	5.51756	5.18658	TRUE	At3g54230					NaN	3.09e-25	-0.55781	-0.28923	0.497125	-0.765705	5.79119	6.75206	7.06035	5.63523	6.13249	6.16246	6.08758	6.27879	6.46965	6.37731	4.89898	5.86058	6.54693	5.80981	6.37274	6.6153	5.95193	5.37523
5.4662	NaN	NaN	5.15614	4.95062	NaN	NaN	5.52617	5.24209	5.23767	4.34192	4.66384	4.15869	5.44184	4.63946	6.07615	4.8569	5.06721	4.68539	4.20493	TRUE	At3g54230					NaN	3.09e-25	-0.55781	-0.28923	0.497125	-0.765705	5.79119	6.75206	7.06035	5.63523	6.13249	6.16246	6.08758	6.27879	6.46965	6.37731	4.89898	5.86058	6.54693	5.80981	6.37274	6.6153	5.95193	5.37523
10.6551	10.145	10.0538	10.2048	10.3298	9.73822	10.2898	10.4861	9.99263	9.62183	9.87851	10.1403	9.96105	9.62872	9.84315	9.66118	9.71182	9.52549	10.0625	9.49638	TRUE	At3g23450					NaN	3.23e-28	-0.207622	0.507015	-0.354272	-0.360365	11.0741	10.5304	10.7567	10.5895	10.6661	10.4827	10.6279	10.8507	10.1614	9.98819	10.2188	10.4818	10.5795	9.98217	10.1303	10.1048	10.0622	9.94758
8.72606	8.04629	8.75553	8.31193	8.23719	8.62841	8.40931	8.73794	7.69808	7.98109	8.17169	8.43799	9.10744	8.09743	8.13298	8.49067	8.26034	8.33008	8.359	7.59586	TRUE	At3g23450					NaN	3.23e-28	-0.207622	0.507015	-0.354272	-0.360365	11.0741	10.5304	10.7567	10.5895	10.6661	10.4827	10.6279	10.8507	10.1614	9.98819	10.2188	10.4818	10.5795	9.98217	10.1303	10.1048	10.0622	9.94758
8.67033	8.54067	8.19883	8.61623	8.6456	8.2057	8.40231	8.21068	8.63575	8.53034	8.14997	8.09572	7.84837	8.25011	8.47724	8.50253	8.01917	7.87441	8.11363	7.97229	TRUE	At3g25070;RIN4					NaN	6.04e-40	0.226052	0.0970567	0.355657	-0.226661	9.5074	9.52667	9.30937	9.55421	9.45525	10.0121	9.57189	9.56397	9.86589	9.52604	9.14545	9.19411	9.3239	9.55327	9.35609	9.82108	9.22909	8.69539
8.18293	8.41763	7.54723	8.29765	8.16444	7.91179	8.11413	8.4585	8.58743	8.32462	8.10143	8.12446	8.02335	7.68758	8.16458	7.4199	7.84489	7.70059	8.3795	7.85003	TRUE	At3g25070;RIN4					NaN	6.04e-40	0.226052	0.0970567	0.355657	-0.226661	9.5074	9.52667	9.30937	9.55421	9.45525	10.0121	9.57189	9.56397	9.86589	9.52604	9.14545	9.19411	9.3239	9.55327	9.35609	9.82108	9.22909	8.69539
4.66502	6.13026	6.38933	6.06092	5.96294	6.68504	6.63699	6.21859	6.30226	5.83762	5.15395	5.62745	5.16956	6.20092	5.76496	6.74592	5.83303	5.01851	5.70483	5.37451	TRUE	At3g25070;RIN4					NaN	6.04e-40	0.226052	0.0970567	0.355657	-0.226661	9.5074	9.52667	9.30937	9.55421	9.45525	10.0121	9.57189	9.56397	9.86589	9.52604	9.14545	9.19411	9.3239	9.55327	9.35609	9.82108	9.22909	8.69539
5.03184	4.34981	6.4322	5.06013	4.84709	6.42812	4.44697	4.84453	5.99179	4.31552	5.07067	4.84608	6.28407	5.09687	4.4543	5.92404	4.98765	4.08846	4.47645	5.28631	TRUE	At3g25070;RIN4					NaN	6.04e-40	0.226052	0.0970567	0.355657	-0.226661	9.5074	9.52667	9.30937	9.55421	9.45525	10.0121	9.57189	9.56397	9.86589	9.52604	9.14545	9.19411	9.3239	9.55327	9.35609	9.82108	9.22909	8.69539
10.4588	10.7159	10.4374	10.6882	10.6847	10.7534	10.9348	10.8784	10.6719	10.7804	10.572	10.6219	10.6118	10.6061	10.6365	10.6835	10.4469	10.5245	10.5853	10.5762	FALSE	At3g47560					NaN	1.88e-33	0.126205	0.118901	0.215075	-0.20777	11.8165	11.9981	11.9118	12.0384	12.0567	12.0099	12.1743	12.1646	11.9792	12.0943	11.6742	11.6713	11.7575	11.9419	11.9114	11.8949	11.7506	11.8726
9.81007	9.64307	9.98433	9.87799	9.73196	9.65214	9.82718	9.99664	9.87188	9.87256	9.69268	9.80851	9.77507	9.94227	9.92113	9.84486	9.87821	9.89397	9.78047	9.74176	FALSE	At3g47560					NaN	1.88e-33	0.126205	0.118901	0.215075	-0.20777	11.8165	11.9981	11.9118	12.0384	12.0567	12.0099	12.1743	12.1646	11.9792	12.0943	11.6742	11.6713	11.7575	11.9419	11.9114	11.8949	11.7506	11.8726
8.09356	8.16984	8.36897	8.43553	8.48255	8.27988	8.58689	8.61417	8.64032	8.62425	8.41115	7.54936	8.15579	7.8928	7.47642	8.30106	7.21617	8.01482	8.17567	7.9546	TRUE	At3g47560					NaN	1.88e-33	0.126205	0.118901	0.215075	-0.20777	11.8165	11.9981	11.9118	12.0384	12.0567	12.0099	12.1743	12.1646	11.9792	12.0943	11.6742	11.6713	11.7575	11.9419	11.9114	11.8949	11.7506	11.8726
8.40776	8.6016	8.56358	8.82087	8.64502	9.0751	8.78516	8.94029	8.6104	8.89359	8.11605	8.27606	8.2924	8.83178	8.5864	8.75359	8.48146	8.74142	8.62076	8.67397	FALSE	At3g47560					NaN	1.88e-33	0.126205	0.118901	0.215075	-0.20777	11.8165	11.9981	11.9118	12.0384	12.0567	12.0099	12.1743	12.1646	11.9792	12.0943	11.6742	11.6713	11.7575	11.9419	11.9114	11.8949	11.7506	11.8726
8.52889	8.76758	8.02223	8.34988	8.73614	8.20393	8.98688	8.36351	8.22854	8.32158	8.57548	8.08667	7.90485	7.86104	8.3878	7.56072	7.96747	7.52183	7.51053	7.5509	TRUE	At3g47560					NaN	1.88e-33	0.126205	0.118901	0.215075	-0.20777	11.8165	11.9981	11.9118	12.0384	12.0567	12.0099	12.1743	12.1646	11.9792	12.0943	11.6742	11.6713	11.7575	11.9419	11.9114	11.8949	11.7506	11.8726
7.13797	7.29435	7.85762	6.46649	7.49761	7.6173	7.76378	7.43944	7.40374	6.92802	7.51994	7.11939	7.56033	7.34049	7.5393	7.27938	7.19786	7.26879	7.15904	7.38269	TRUE	At3g47560					NaN	1.88e-33	0.126205	0.118901	0.215075	-0.20777	11.8165	11.9981	11.9118	12.0384	12.0567	12.0099	12.1743	12.1646	11.9792	12.0943	11.6742	11.6713	11.7575	11.9419	11.9114	11.8949	11.7506	11.8726
7.06721	7.37806	4.74858	7.45894	7.42597	7.08624	7.05999	7.58024	6.83471	7.67747	5.37742	6.86272	6.47128	7.05408	7.2882	7.02678	7.06044	6.51843	7.12622	7.00664	TRUE	At3g47560					NaN	1.88e-33	0.126205	0.118901	0.215075	-0.20777	11.8165	11.9981	11.9118	12.0384	12.0567	12.0099	12.1743	12.1646	11.9792	12.0943	11.6742	11.6713	11.7575	11.9419	11.9114	11.8949	11.7506	11.8726
5.79335	6.00837	5.8075	5.97523	6.40104	4.99937	6.69502	6.88708	5.88721	5.66405	6.66821	7.17218	5.52046	7.26103	7.05839	6.05088	7.13237	7.72518	7.24145	7.69372	FALSE	At3g47560					NaN	1.88e-33	0.126205	0.118901	0.215075	-0.20777	11.8165	11.9981	11.9118	12.0384	12.0567	12.0099	12.1743	12.1646	11.9792	12.0943	11.6742	11.6713	11.7575	11.9419	11.9114	11.8949	11.7506	11.8726
5.76649	NaN	5.68079	5.42643	5.34707	5.22544	6.17539	6.26648	5.90086	6.11899	5.90777	5.86565	6.34486	6.32025	6.33694	6.1953	6.51514	6.12373	5.23332	5.84091	TRUE	At3g28956;At5g62950					NaN	2.1e-41	-0.3125	-0.951179	0.244733	0.393947	5.76649	NaN	5.68079	5.42643	5.34707	5.22544	6.17539	6.26648	5.90086	6.11899	5.90777	5.86565	6.34486	6.32025	6.33694	6.1953	6.51514	6.12373
9.18102	9.29228	9.68191	9.52946	9.56379	10.0579	9.7307	9.62185	9.59919	9.94738	9.40348	9.46864	10.343	9.67141	9.49978	10.0621	9.53643	9.87978	10.1135	9.92519	TRUE	At3g24590;PLSP1				+	NaN	6.79e-68	0.180958	0.0697616	-0.114425	0.225621	11.6498	11.7132	11.9192	11.9347	11.809	12.0814	11.9547	11.9684	11.9775	12.0575	11.8993	11.9729	12.0869	11.8943	11.9055	11.8161	11.7888	11.847
10.5153	10.5029	10.4103	10.9202	10.7686	10.8479	10.5737	10.7609	10.6298	10.6228	10.7218	10.7699	10.6314	10.6154	10.6583	10.4726	10.8383	10.5588	10.9403	10.7159	TRUE	At3g24590;PLSP1				+	NaN	6.79e-68	0.180958	0.0697616	-0.114425	0.225621	11.6498	11.7132	11.9192	11.9347	11.809	12.0814	11.9547	11.9684	11.9775	12.0575	11.8993	11.9729	12.0869	11.8943	11.9055	11.8161	11.7888	11.847
7.98579	8.11321	8.58552	8.37774	8.22123	8.8536	8.45824	8.67727	8.68045	8.62103	8.17049	8.318	8.81346	8.33859	8.23855	8.63892	8.0783	8.41198	8.5699	8.62128	TRUE	At3g24590;PLSP1				+	NaN	6.79e-68	0.180958	0.0697616	-0.114425	0.225621	11.6498	11.7132	11.9192	11.9347	11.809	12.0814	11.9547	11.9684	11.9775	12.0575	11.8993	11.9729	12.0869	11.8943	11.9055	11.8161	11.7888	11.847
9.58512	9.38328	9.3479	9.38507	9.64021	9.42458	9.62914	9.65123	9.52791	9.38202	9.71967	9.89935	8.95403	9.19195	9.28898	9.10979	8.9887	8.9615	9.38735	9.27421	TRUE	At3g24590;PLSP1				+	NaN	6.79e-68	0.180958	0.0697616	-0.114425	0.225621	11.6498	11.7132	11.9192	11.9347	11.809	12.0814	11.9547	11.9684	11.9775	12.0575	11.8993	11.9729	12.0869	11.8943	11.9055	11.8161	11.7888	11.847
7.98397	7.31737	7.00465	7.57244	7.79378	7.09145	8.16462	8.19435	8.15091	8.00215	8.25432	8.42514	7.93785	8.01807	8.36911	7.92743	8.31811	8.33179	8.35698	8.34139	TRUE	At3g24590;PLSP1				+	NaN	6.79e-68	0.180958	0.0697616	-0.114425	0.225621	11.6498	11.7132	11.9192	11.9347	11.809	12.0814	11.9547	11.9684	11.9775	12.0575	11.8993	11.9729	12.0869	11.8943	11.9055	11.8161	11.7888	11.847
6.40435	6.97046	6.89901	6.87941	5.73895	6.57051	6.70269	6.35406	6.08675	6.82674	7.14461	6.79861	6.78569	6.78514	6.84762	6.48391	7.06959	7.10967	6.65665	7.49844	TRUE	At3g24590;PLSP1				+	NaN	6.79e-68	0.180958	0.0697616	-0.114425	0.225621	11.6498	11.7132	11.9192	11.9347	11.809	12.0814	11.9547	11.9684	11.9775	12.0575	11.8993	11.9729	12.0869	11.8943	11.9055	11.8161	11.7888	11.847
NaN	NaN	NaN	NaN	NaN	NaN	NaN	0	NaN	NaN	4.46816	4.36198	4.78141	NaN	NaN	NaN	NaN	2.72379	3.4795	NaN	TRUE	At3g24590;PLSP1				+	NaN	6.79e-68	0.180958	0.0697616	-0.114425	0.225621	11.6498	11.7132	11.9192	11.9347	11.809	12.0814	11.9547	11.9684	11.9775	12.0575	11.8993	11.9729	12.0869	11.8943	11.9055	11.8161	11.7888	11.847
7.95114	7.72795	7.837	7.0798	6.39794	7.86808	8.04618	7.81501	8.00205	7.2425	8.42984	8.43455	8.2426	8.315	8.62572	8.64586	8.78327	8.59341	8.5778	8.51293	TRUE	At3g12640					NaN	8.14e-45	-0.194903	-0.297307	0.033891	0.0685132	10.1892	9.9837	10.4217	9.87369	9.9925	10.1437	9.99653	10.1525	10.1596	10.3394	10.2774	10.2684	10.2544	10.2778	10.2817	10.3424	10.3012	10.3207
7.04743	7.47093	7.3593	7.13744	6.92614	6.76308	7.63327	7.99563	6.29109	7.62676	8.05715	8.04144	7.943	8.06582	8.21766	7.9373	8.09805	8.09709	8.13313	8.10977	FALSE	At3g12640					NaN	8.14e-45	-0.194903	-0.297307	0.033891	0.0685132	10.1892	9.9837	10.4217	9.87369	9.9925	10.1437	9.99653	10.1525	10.1596	10.3394	10.2774	10.2684	10.2544	10.2778	10.2817	10.3424	10.3012	10.3207
7.50455	7.72285	7.80055	7.33455	7.09149	7.3532	6.75899	7.29219	7.57091	7.58711	6.79391	7.14362	7.25385	7.26484	7.30203	7.00564	7.51158	7.49697	7.33229	7.43488	FALSE	At3g12640					NaN	8.14e-45	-0.194903	-0.297307	0.033891	0.0685132	10.1892	9.9837	10.4217	9.87369	9.9925	10.1437	9.99653	10.1525	10.1596	10.3394	10.2774	10.2684	10.2544	10.2778	10.2817	10.3424	10.3012	10.3207
7.28999	7.39799	7.11058	7.64226	7.97935	7.57997	7.6888	7.76784	7.97376	7.57056	7.32718	6.91333	7.20316	6.61438	7.00327	6.7207	6.50865	6.23644	7.39779	7.01946	FALSE	At3g12640					NaN	8.14e-45	-0.194903	-0.297307	0.033891	0.0685132	10.1892	9.9837	10.4217	9.87369	9.9925	10.1437	9.99653	10.1525	10.1596	10.3394	10.2774	10.2684	10.2544	10.2778	10.2817	10.3424	10.3012	10.3207
7.05394	6.41034	7.29356	6.75512	6.97063	7.13195	6.75194	6.55429	6.32743	7.03979	7.02401	7.01488	7.23508	7.08297	6.94233	7.19943	6.9237	6.96116	7.26237	7.36366	FALSE	At3g12640					NaN	8.14e-45	-0.194903	-0.297307	0.033891	0.0685132	10.1892	9.9837	10.4217	9.87369	9.9925	10.1437	9.99653	10.1525	10.1596	10.3394	10.2774	10.2684	10.2544	10.2778	10.2817	10.3424	10.3012	10.3207
5.94681	5.966	6.24237	5.09857	5.87603	5.1774	5.77732	6.27072	6.39749	6.34036	6.07313	6.61059	6.08137	6.12585	6.11234	6.46188	6.20295	6.14886	6.50342	5.95241	FALSE	At3g12640					NaN	8.14e-45	-0.194903	-0.297307	0.033891	0.0685132	10.1892	9.9837	10.4217	9.87369	9.9925	10.1437	9.99653	10.1525	10.1596	10.3394	10.2774	10.2684	10.2544	10.2778	10.2817	10.3424	10.3012	10.3207
5.92126	5.59793	6.56877	5.0148	6.46762	6.27042	5.25468	5.96904	5.68099	6.41481	6.5019	5.92873	6.21653	6.11128	5.74732	6.47164	5.49117	5.81841	5.75065	5.9521	FALSE	At3g12640					NaN	8.14e-45	-0.194903	-0.297307	0.033891	0.0685132	10.1892	9.9837	10.4217	9.87369	9.9925	10.1437	9.99653	10.1525	10.1596	10.3394	10.2774	10.2684	10.2544	10.2778	10.2817	10.3424	10.3012	10.3207
6.95039	NaN	6.37723	6.42473	5.93537	6.34632	6.25005	5.97747	NaN	6.51382	6.13307	6.28356	6.79308	6.36613	6.28232	6.64251	6.54011	6.66557	6.69184	6.56497	FALSE	At3g12640					NaN	8.14e-45	-0.194903	-0.297307	0.033891	0.0685132	10.1892	9.9837	10.4217	9.87369	9.9925	10.1437	9.99653	10.1525	10.1596	10.3394	10.2774	10.2684	10.2544	10.2778	10.2817	10.3424	10.3012	10.3207
6.11915	NaN	NaN	6.34309	6.16726	6.34933	6.78394	6.34713	6.18977	NaN	6.68294	6.60579	5.41332	6.77021	7.11966	6.07643	7.24219	6.95267	6.48406	5.05289	FALSE	At3g12640					NaN	8.14e-45	-0.194903	-0.297307	0.033891	0.0685132	10.1892	9.9837	10.4217	9.87369	9.9925	10.1437	9.99653	10.1525	10.1596	10.3394	10.2774	10.2684	10.2544	10.2778	10.2817	10.3424	10.3012	10.3207
8.07586	8.00294	8.00049	7.55702	7.73344	8.05681	8.0735	7.94303	8.28675	8.37271	8.20333	8.27175	8.5656	8.46675	8.07417	8.5173	8.2548	8.43432	8.46934	8.55926	TRUE	At3g48410					NaN	1.02e-63	-0.0237983	-0.508917	0.13789	0.347229	10.1484	10.2346	9.98594	10.2528	10.0559	9.98892	10.1731	10.0979	10.092	10.0122	10.6808	10.4229	10.3069	10.579	10.6311	10.6143	10.8153	10.976
7.64664	7.43483	8.64011	7.67905	7.54641	8.66259	7.61894	7.67582	7.63734	7.45549	7.76161	7.74016	8.98614	8.11354	8.31335	8.80724	8.12633	8.39731	7.86919	8.23309	TRUE	At3g48410					NaN	1.02e-63	-0.0237983	-0.508917	0.13789	0.347229	10.1484	10.2346	9.98594	10.2528	10.0559	9.98892	10.1731	10.0979	10.092	10.0122	10.6808	10.4229	10.3069	10.579	10.6311	10.6143	10.8153	10.976
6.71963	7.27602	6.41555	6.87314	6.64043	6.29701	6.53531	6.72837	6.42441	6.39898	7.33985	6.84393	6.4894	7.04833	7.2223	7.02767	7.4344	7.44485	7.15155	7.29966	TRUE	At3g48410					NaN	1.02e-63	-0.0237983	-0.508917	0.13789	0.347229	10.1484	10.2346	9.98594	10.2528	10.0559	9.98892	10.1731	10.0979	10.092	10.0122	10.6808	10.4229	10.3069	10.579	10.6311	10.6143	10.8153	10.976
6.99399	6.93294	7.37707	7.07668	7.22482	7.27613	7.27706	6.48528	7.22806	7.29025	7.26968	7.2019	7.06767	7.4637	7.35806	7.18461	7.02474	7.71051	7.24748	7.07065	TRUE	At3g48410					NaN	1.02e-63	-0.0237983	-0.508917	0.13789	0.347229	10.1484	10.2346	9.98594	10.2528	10.0559	9.98892	10.1731	10.0979	10.092	10.0122	10.6808	10.4229	10.3069	10.579	10.6311	10.6143	10.8153	10.976
6.87104	7.22197	6.92314	7.06851	6.3822	6.96913	7.09349	6.93831	6.63548	6.66719	7.29875	7.14976	7.83807	7.25499	7.37987	7.61126	7.54254	7.581	7.32564	7.2996	TRUE	At3g48410					NaN	1.02e-63	-0.0237983	-0.508917	0.13789	0.347229	10.1484	10.2346	9.98594	10.2528	10.0559	9.98892	10.1731	10.0979	10.092	10.0122	10.6808	10.4229	10.3069	10.579	10.6311	10.6143	10.8153	10.976
6.308	6.63024	5.6967	6.58228	6.86182	6.11632	6.79858	6.91577	6.87153	6.76839	7.64096	7.14893	6.86552	6.86887	6.7429	6.01532	7.23731	7.79357	7.1804	7.42586	TRUE	At3g48410					NaN	1.02e-63	-0.0237983	-0.508917	0.13789	0.347229	10.1484	10.2346	9.98594	10.2528	10.0559	9.98892	10.1731	10.0979	10.092	10.0122	10.6808	10.4229	10.3069	10.579	10.6311	10.6143	10.8153	10.976
6.40899	7.24157	5.57969	6.63307	6.59059	5.90955	6.08135	5.75435	4.71235	5.92631	6.72798	7.03858	6.0523	6.93013	7.3299	6.98263	7.82188	7.83052	7.49697	7.16121	TRUE	At3g48410					NaN	1.02e-63	-0.0237983	-0.508917	0.13789	0.347229	10.1484	10.2346	9.98594	10.2528	10.0559	9.98892	10.1731	10.0979	10.092	10.0122	10.6808	10.4229	10.3069	10.579	10.6311	10.6143	10.8153	10.976
6.03817	6.15546	4.40803	6.31603	5.79203	5.91157	5.89873	6.05128	6.24154	5.70791	7.06122	6.80038	5.26231	7.06265	7.02104	7.01709	7.84066	7.71984	7.24155	7.28235	TRUE	At3g48410					NaN	1.02e-63	-0.0237983	-0.508917	0.13789	0.347229	10.1484	10.2346	9.98594	10.2528	10.0559	9.98892	10.1731	10.0979	10.092	10.0122	10.6808	10.4229	10.3069	10.579	10.6311	10.6143	10.8153	10.976
NaN	3.98885	3.30362	NaN	NaN	NaN	3.10734	2.58076	3.14648	NaN	3.96037	2.74868	4.34462	1.08001	NaN	NaN	NaN	2.99523	NaN	NaN	FALSE	At3g61760					NaN	0.000758938	NaN	NaN	NaN	NaN	NaN	NaN	NaN	NaN	NaN	NaN	NaN	NaN	NaN	NaN	NaN	NaN	NaN	NaN	NaN	NaN	NaN	NaN
NaN	6.31697	NaN	NaN	NaN	NaN	NaN	6.16798	NaN	NaN	4.51028	6.12683	6.9917	6.34255	NaN	NaN	NaN	6.16133	NaN	NaN	TRUE	At3g61760					NaN	0.000758938	NaN	NaN	NaN	NaN	NaN	NaN	NaN	NaN	NaN	NaN	NaN	NaN	NaN	NaN	NaN	NaN	NaN	NaN	NaN	NaN	NaN	NaN
8.48507	8.59073	8.36021	8.48686	8.41731	8.56917	8.36277	8.07925	8.55985	8.61909	7.9578	8.16519	8.50842	8.01231	8.3699	8.24338	8.03889	8.11157	8.11856	8.38323	TRUE	At3g05520					NaN	1.65e-26	0.0381454	0.353528	0.0195548	-0.334938	9.8809	9.81126	9.76768	9.93943	9.75533	9.87952	9.87306	9.75492	9.91627	9.88671	9.43223	9.48148	9.54132	9.40344	9.6233	9.48695	9.41156	9.53912
8.61948	6.78204	8.60865	8.32703	8.45295	8.45966	8.62325	8.28285	8.29912	8.41438	8.26999	7.95392	7.81476	7.91419	7.64296	7.86125	6.83382	7.97958	7.93406	8.02347	TRUE	At3g05520					NaN	1.65e-26	0.0381454	0.353528	0.0195548	-0.334938	9.8809	9.81126	9.76768	9.93943	9.75533	9.87952	9.87306	9.75492	9.91627	9.88671	9.43223	9.48148	9.54132	9.40344	9.6233	9.48695	9.41156	9.53912
6.86183	6.96857	6.74182	7.38782	6.72514	6.79628	6.85723	7.13566	7.08696	6.7713	6.47354	6.43665	6.314	6.57033	6.80611	6.66537	6.9056	6.84834	6.56541	6.65948	TRUE	At3g05520					NaN	1.65e-26	0.0381454	0.353528	0.0195548	-0.334938	9.8809	9.81126	9.76768	9.93943	9.75533	9.87952	9.87306	9.75492	9.91627	9.88671	9.43223	9.48148	9.54132	9.40344	9.6233	9.48695	9.41156	9.53912
6.69602	6.75682	6.21492	6.91713	6.5578	NaN	7.27688	NaN	NaN	7.09966	6.63786	6.94269	7.3848	6.87016	7.0893	6.79473	6.90864	7.17463	6.72483	7.28432	TRUE	At3g05520					NaN	1.65e-26	0.0381454	0.353528	0.0195548	-0.334938	9.8809	9.81126	9.76768	9.93943	9.75533	9.87952	9.87306	9.75492	9.91627	9.88671	9.43223	9.48148	9.54132	9.40344	9.6233	9.48695	9.41156	9.53912
14.9308	14.7692	15.0616	14.9308	14.84	14.8528	15.0162	14.9862	15.0268	15.1119	15.031	15.0504	15.1538	14.9309	15.0092	15.0702	14.964	15.0165	15.089	15.1909	TRUE	At3g04920;RPS24A					NaN	1.09e-43	-0.219554	-0.108144	-0.184969	0.0735594	15.4031	15.4755	15.25	14.9871	15.3456	15.1373	15.306	14.8886	14.8605	15.2201	15.5177	15.3555	15.4762	15.2616	15.7127	14.82	15.1791	14.2743
12.0335	11.9026	12.2497	12.2239	11.899	12.0043	11.8895	12.1077	12.3508	12.4205	11.9522	11.9029	12.3645	12.1394	11.8901	12.6836	11.9235	12.5665	12.5899	12.596	TRUE	At3g04920;RPS24A					NaN	1.09e-43	-0.219554	-0.108144	-0.184969	0.0735594	15.4031	15.4755	15.25	14.9871	15.3456	15.1373	15.306	14.8886	14.8605	15.2201	15.5177	15.3555	15.4762	15.2616	15.7127	14.82	15.1791	14.2743
9.26149	9.71758	8.96846	9.03286	9.52411	9.00588	9.50924	8.8188	8.83735	8.76495	9.56456	9.73467	9.34075	9.53133	10.1393	9.06932	10.0085	8.51894	8.77163	9.14198	TRUE	At3g04920;RPS24A					NaN	1.09e-43	-0.219554	-0.108144	-0.184969	0.0735594	15.4031	15.4755	15.25	14.9871	15.3456	15.1373	15.306	14.8886	14.8605	15.2201	15.5177	15.3555	15.4762	15.2616	15.7127	14.82	15.1791	14.2743
7.49487	7.56292	7.36758	6.98352	7.43059	7.38908	7.39719	6.86507	6.66768	7.47497	7.75561	7.56743	7.79052	7.49496	8.05606	7.03106	7.61981	6.27203	6.69181	7.26708	TRUE	At3g04920;RPS24A					NaN	1.09e-43	-0.219554	-0.108144	-0.184969	0.0735594	15.4031	15.4755	15.25	14.9871	15.3456	15.1373	15.306	14.8886	14.8605	15.2201	15.5177	15.3555	15.4762	15.2616	15.7127	14.82	15.1791	14.2743
9.43546	9.88397	9.60887	9.56804	9.65296	9.94928	9.58866	9.44608	9.26808	9.25234	9.64775	9.61308	9.91392	9.5194	9.67858	9.87599	9.61015	9.80179	9.15203	9.29942	TRUE	At3g60450					NaN	1.11e-37	0.0100365	0.158353	-0.207655	0.0593379	11.0302	11.1093	11.0248	11.0513	11.0135	11.1296	11.0816	11.0153	10.9434	11.0139	11.1318	11.1481	11.0625	11.0895	10.7746	10.8552	10.9251	11.2016
8.48827	8.60767	8.28134	8.52715	8.40311	8.62516	8.6611	8.54473	8.39417	8.67411	8.68621	8.58375	8.57389	8.53091	8.64807	8.43169	8.5788	8.73941	8.38014	8.64237	TRUE	At3g60450					NaN	1.11e-37	0.0100365	0.158353	-0.207655	0.0593379	11.0302	11.1093	11.0248	11.0513	11.0135	11.1296	11.0816	11.0153	10.9434	11.0139	11.1318	11.1481	11.0625	11.0895	10.7746	10.8552	10.9251	11.2016
7.35763	6.69755	6.88739	6.84687	6.43364	6.48239	6.74004	6.47283	6.19896	6.32953	6.39982	6.44052	6.97179	6.81251	6.12006	6.78857	6.53216	7.37872	6.65192	6.61354	TRUE	At3g60450					NaN	1.11e-37	0.0100365	0.158353	-0.207655	0.0593379	11.0302	11.1093	11.0248	11.0513	11.0135	11.1296	11.0816	11.0153	10.9434	11.0139	11.1318	11.1481	11.0625	11.0895	10.7746	10.8552	10.9251	11.2016
6.46653	7.20372	7.12658	7.13358	7.67886	7.07609	7.04012	7.13324	7.66612	7.69481	7.07204	7.64806	6.39396	7.69958	7.00219	7.21544	7.47474	8.62625	7.58342	7.56595	TRUE	At3g60450					NaN	1.11e-37	0.0100365	0.158353	-0.207655	0.0593379	11.0302	11.1093	11.0248	11.0513	11.0135	11.1296	11.0816	11.0153	10.9434	11.0139	11.1318	11.1481	11.0625	11.0895	10.7746	10.8552	10.9251	11.2016
5.34286	5.25893	4.68259	4.86791	5.18444	4.58823	5.52247	5.59542	5.10436	5.33565	5.94341	6.05319	5.16201	5.85032	5.14571	4.33251	5.25468	5.72368	5.53973	5.66717	TRUE	At3g60450					NaN	1.11e-37	0.0100365	0.158353	-0.207655	0.0593379	11.0302	11.1093	11.0248	11.0513	11.0135	11.1296	11.0816	11.0153	10.9434	11.0139	11.1318	11.1481	11.0625	11.0895	10.7746	10.8552	10.9251	11.2016
5.98816	6.19048	6.55967	5.78049	6.56013	6.52994	6.05385	5.98154	6.44062	5.91346	6.95746	7.24888	7.49664	7.33857	6.79204	5.59348	7.08681	7.15453	5.59404	6.28376	TRUE	At3g60450					NaN	1.11e-37	0.0100365	0.158353	-0.207655	0.0593379	11.0302	11.1093	11.0248	11.0513	11.0135	11.1296	11.0816	11.0153	10.9434	11.0139	11.1318	11.1481	11.0625	11.0895	10.7746	10.8552	10.9251	11.2016
4.97994	4.21915	5.41918	3.43038	4.5278	5.15594	5.88879	6.18249	6.04141	5.06135	5.90424	5.90183	4.63172	5.27343	4.49374	3.92619	5.68551	5.75494	5.88401	5.84745	TRUE	At3g60450					NaN	1.11e-37	0.0100365	0.158353	-0.207655	0.0593379	11.0302	11.1093	11.0248	11.0513	11.0135	11.1296	11.0816	11.0153	10.9434	11.0139	11.1318	11.1481	11.0625	11.0895	10.7746	10.8552	10.9251	11.2016
9.37083	9.49901	8.08651	8.47591	9.48868	8.79824	9.07965	9.25022	8.358	9.32979	8.29225	9.38497	8.48556	8.96537	8.09714	7.16325	7.80275	8.134	8.90047	7.89704	TRUE	At3g60450					NaN	1.11e-37	0.0100365	0.158353	-0.207655	0.0593379	11.0302	11.1093	11.0248	11.0513	11.0135	11.1296	11.0816	11.0153	10.9434	11.0139	11.1318	11.1481	11.0625	11.0895	10.7746	10.8552	10.9251	11.2016
7.65583	7.72742	6.58963	7.29418	6.94967	7.16375	4.29844	7.15766	7.61088	7.78947	7.29934	7.50696	7.8974	7.16053	7.37689	7.25146	6.92808	7.62081	7.76638	7.5504	TRUE	At2g21300;At3g51150;At4g24170;At4g38950;At5g42490;At5g66310					NaN	3.86e-17	-0.0311073	0.062688	-0.158568	0.0647729	8.97118	8.90096	8.38529	8.83869	8.66106	8.66437	7.35414	8.69391	8.92568	9.00062	8.68219	8.80658	8.96299	8.59123	8.71175	8.67308	8.41013	8.60541
8.29663	8.87312	8.95374	8.80615	8.57201	8.96615	8.68025	8.62623	8.7935	9.05137	8.19925	8.14712	8.52429	8.33067	8.31377	8.50883	8.49057	8.24317	8.26206	8.2993	FALSE	At3g16230					NaN	4.36e-45	0.0970643	0.278065	0.0692876	-0.250289	10.3716	10.5533	10.7117	10.6468	10.4154	10.8655	10.5732	10.5828	10.7179	10.7552	10.2563	10.1643	10.4651	10.2993	10.4048	10.3894	10.437	10.3681
8.22091	8.17325	8.64618	8.31016	8.15438	8.74459	8.2836	8.4656	8.40502	8.56328	8.17346	8.17677	8.38123	8.07607	8.23986	8.35985	8.27754	7.98593	8.01346	7.93945	FALSE	At3g16230					NaN	4.36e-45	0.0970643	0.278065	0.0692876	-0.250289	10.3716	10.5533	10.7117	10.6468	10.4154	10.8655	10.5732	10.5828	10.7179	10.7552	10.2563	10.1643	10.4651	10.2993	10.4048	10.3894	10.437	10.3681
7.97945	8.00366	7.05336	7.39198	7.85786	8.42508	8.30392	8.04331	8.44018	8.04858	7.53717	7.67717	8.38771	7.73009	7.18424	7.9473	8.04288	8.04875	7.76079	7.87172	FALSE	At3g16230					NaN	4.36e-45	0.0970643	0.278065	0.0692876	-0.250289	10.3716	10.5533	10.7117	10.6468	10.4154	10.8655	10.5732	10.5828	10.7179	10.7552	10.2563	10.1643	10.4651	10.2993	10.4048	10.3894	10.437	10.3681
7.08445	7.45859	7.17022	7.47745	6.28352	7.19848	7.34801	7.35527	7.60599	7.70162	7.05021	7.09808	6.83647	7.02719	7.27165	6.9352	6.97058	7.00719	6.91124	6.91922	FALSE	At3g16230					NaN	4.36e-45	0.0970643	0.278065	0.0692876	-0.250289	10.3716	10.5533	10.7117	10.6468	10.4154	10.8655	10.5732	10.5828	10.7179	10.7552	10.2563	10.1643	10.4651	10.2993	10.4048	10.3894	10.437	10.3681
7.04832	6.7814	6.65142	7.28608	7.1558	6.76186	6.71216	6.90827	6.49813	6.70371	6.38814	6.46691	6.07296	6.33335	6.60536	5.61633	6.5596	6.1675	6.6927	6.64745	FALSE	At3g16230					NaN	4.36e-45	0.0970643	0.278065	0.0692876	-0.250289	10.3716	10.5533	10.7117	10.6468	10.4154	10.8655	10.5732	10.5828	10.7179	10.7552	10.2563	10.1643	10.4651	10.2993	10.4048	10.3894	10.437	10.3681
5.86817	6.0303	6.36938	5.54765	5.49669	6.17612	5.74095	6.4612	6.3621	5.75763	6.30317	5.36906	5.65039	5.65338	5.96561	6.61443	5.55262	6.82098	6.1785	6.20415	FALSE	At3g16230					NaN	4.36e-45	0.0970643	0.278065	0.0692876	-0.250289	10.3716	10.5533	10.7117	10.6468	10.4154	10.8655	10.5732	10.5828	10.7179	10.7552	10.2563	10.1643	10.4651	10.2993	10.4048	10.3894	10.437	10.3681
4.47118	5.3073	5.67519	5.40624	5.46801	5.04159	5.40958	5.31613	5.12611	5.1362	4.72068	4.53435	4.21724	5.00202	5.30697	4.90186	5.90671	5.47826	5.05049	4.40672	FALSE	At3g16230					NaN	4.36e-45	0.0970643	0.278065	0.0692876	-0.250289	10.3716	10.5533	10.7117	10.6468	10.4154	10.8655	10.5732	10.5828	10.7179	10.7552	10.2563	10.1643	10.4651	10.2993	10.4048	10.3894	10.437	10.3681
4.64812	3.9283	5.70711	5.4892	4.15507	6.23761	5.01679	3.63652	4.72803	4.99518	3.54352	4.00892	5.84968	4.61565	4.74377	4.2987	4.07204	5.68342	3.92659	3.99589	FALSE	At3g16230					NaN	4.36e-45	0.0970643	0.278065	0.0692876	-0.250289	10.3716	10.5533	10.7117	10.6468	10.4154	10.8655	10.5732	10.5828	10.7179	10.7552	10.2563	10.1643	10.4651	10.2993	10.4048	10.3894	10.437	10.3681
5.08754	5.79271	5.59969	NaN	NaN	5.26699	4.65342	6.04628	5.59319	6.17783	6.43143	6.20681	4.52711	6.42635	6.23966	6.51434	6.46729	6.41335	5.53244	6.11087	FALSE	At3g16230					NaN	4.36e-45	0.0970643	0.278065	0.0692876	-0.250289	10.3716	10.5533	10.7117	10.6468	10.4154	10.8655	10.5732	10.5828	10.7179	10.7552	10.2563	10.1643	10.4651	10.2993	10.4048	10.3894	10.437	10.3681
2.94813	NaN	NaN	3.78945	4.64235	4.48558	3.12668	3.13428	4.3117	4.29	3.38641	1.75844	4.53238	3.38145	NaN	2.80251	NaN	1.32339	3.52681	2.42028	FALSE	At3g16230					NaN	4.36e-45	0.0970643	0.278065	0.0692876	-0.250289	10.3716	10.5533	10.7117	10.6468	10.4154	10.8655	10.5732	10.5828	10.7179	10.7552	10.2563	10.1643	10.4651	10.2993	10.4048	10.3894	10.437	10.3681
5.84558	NaN	NaN	NaN	NaN	NaN	5.4428	4.68778	5.63667	NaN	4.34343	5.39329	5.73927	5.91144	NaN	NaN	NaN	NaN	NaN	7.45129	FALSE	At3g16230					NaN	4.36e-45	0.0970643	0.278065	0.0692876	-0.250289	10.3716	10.5533	10.7117	10.6468	10.4154	10.8655	10.5732	10.5828	10.7179	10.7552	10.2563	10.1643	10.4651	10.2993	10.4048	10.3894	10.437	10.3681
7.14297	6.95582	NaN	6.29947	7.00702	NaN	6.69085	7.28705	6.56704	NaN	6.65051	6.67378	6.6405	6.30751	6.10507	7.12343	6.67145	5.90772	6.58596	6.81909	TRUE	At3g46920					NaN	2.28e-10	-0.373432	-0.0578634	-0.142924	-0.172644	7.14297	6.95582	NaN	6.29947	7.00702	NaN	6.69085	7.28705	6.56704	NaN	6.65051	6.67378	6.6405	6.30751	6.10507	7.12343	6.67145	5.90772
9.7202	9.83276	9.44469	9.82389	9.60666	9.35198	9.46955	9.59028	9.63733	9.48564	9.90364	10.0641	9.874	9.65776	10.0183	9.41135	9.8956	9.74033	9.89923	9.8814	FALSE	At3g14790;RHM3					NaN	2.02e-57	-0.0865974	-0.069869	-0.236851	0.220122	13.1948	13.2464	12.9912	13.1338	13.1218	12.9169	13.0058	12.9743	13.0793	13.0439	13.4433	13.3772	13.2722	13.154	13.162	13.0661	13.2179	13.3621
9.23704	9.66326	8.3291	8.56528	9.01451	7.78853	9.18653	9.23158	10.0638	9.72114	9.82795	9.58457	10.1368	9.91311	9.90161	10.0634	9.81554	10.0464	9.70548	9.59207	FALSE	At3g14790;RHM3					NaN	2.02e-57	-0.0865974	-0.069869	-0.236851	0.220122	13.1948	13.2464	12.9912	13.1338	13.1218	12.9169	13.0058	12.9743	13.0793	13.0439	13.4433	13.3772	13.2722	13.154	13.162	13.0661	13.2179	13.3621
9.5372	9.87048	9.88939	9.82465	9.80833	10.0951	9.79934	9.7871	10.1949	10.1694	10.1906	10.6266	10.6341	10.1007	10.1693	10.3021	10.4276	10.3544	10.4415	10.3306	FALSE	At3g14790;RHM3					NaN	2.02e-57	-0.0865974	-0.069869	-0.236851	0.220122	13.1948	13.2464	12.9912	13.1338	13.1218	12.9169	13.0058	12.9743	13.0793	13.0439	13.4433	13.3772	13.2722	13.154	13.162	13.0661	13.2179	13.3621
10.175	10.1496	9.59603	9.79329	10.2225	9.30517	9.99251	9.91076	9.71708	9.84773	10.4985	10.5244	9.76417	10.1428	9.94543	9.79232	10.2774	10.4934	10.2371	10.2394	FALSE	At3g14790;RHM3					NaN	2.02e-57	-0.0865974	-0.069869	-0.236851	0.220122	13.1948	13.2464	12.9912	13.1338	13.1218	12.9169	13.0058	12.9743	13.0793	13.0439	13.4433	13.3772	13.2722	13.154	13.162	13.0661	13.2179	13.3621
9.93747	9.8463	9.59998	9.64218	9.70792	9.10815	9.82787	9.78153	10.0699	9.9344	10.4118	10.5156	9.04193	10.0634	10.0687	9.53716	10.2793	10.2196	10.2999	10.2068	FALSE	At3g14790;RHM3					NaN	2.02e-57	-0.0865974	-0.069869	-0.236851	0.220122	13.1948	13.2464	12.9912	13.1338	13.1218	12.9169	13.0058	12.9743	13.0793	13.0439	13.4433	13.3772	13.2722	13.154	13.162	13.0661	13.2179	13.3621
9.71066	9.64045	9.89798	9.62394	9.67661	9.83459	9.02313	9.64442	9.68834	9.69786	9.9646	9.98624	10.1029	9.51887	9.42253	9.64954	9.54883	9.60647	9.63649	9.85151	TRUE	At3g14790;RHM3					NaN	2.02e-57	-0.0865974	-0.069869	-0.236851	0.220122	13.1948	13.2464	12.9912	13.1338	13.1218	12.9169	13.0058	12.9743	13.0793	13.0439	13.4433	13.3772	13.2722	13.154	13.162	13.0661	13.2179	13.3621
10.0899	9.97309	9.55825	9.86419	9.9743	9.52044	9.69109	9.29874	9.0029	8.57433	9.95068	9.90669	8.74657	9.60721	9.47039	8.96136	9.62762	9.61013	9.01761	9.58918	TRUE	At3g14790;RHM3					NaN	2.02e-57	-0.0865974	-0.069869	-0.236851	0.220122	13.1948	13.2464	12.9912	13.1338	13.1218	12.9169	13.0058	12.9743	13.0793	13.0439	13.4433	13.3772	13.2722	13.154	13.162	13.0661	13.2179	13.3621
9.19793	9.53908	8.63872	9.9791	9.78871	8.74249	9.44692	9.91609	9.84138	9.33674	9.70627	7.9658	9.23426	9.38745	9.27327	8.99111	9.80975	9.86529	9.37169	9.69436	TRUE	At3g14790;RHM3					NaN	2.02e-57	-0.0865974	-0.069869	-0.236851	0.220122	13.1948	13.2464	12.9912	13.1338	13.1218	12.9169	13.0058	12.9743	13.0793	13.0439	13.4433	13.3772	13.2722	13.154	13.162	13.0661	13.2179	13.3621
9.14062	9.16507	9.15855	8.88406	8.97838	8.72736	8.80862	8.75096	8.37726	8.78263	9.17032	9.09794	9.1667	8.85587	8.77476	8.37643	9.11378	9.04082	8.49415	9.12793	TRUE	At3g14790;RHM3					NaN	2.02e-57	-0.0865974	-0.069869	-0.236851	0.220122	13.1948	13.2464	12.9912	13.1338	13.1218	12.9169	13.0058	12.9743	13.0793	13.0439	13.4433	13.3772	13.2722	13.154	13.162	13.0661	13.2179	13.3621
8.46012	8.41207	8.32274	8.19327	8.23542	8.08863	8.32625	8.09037	8.33868	8.09301	8.78929	8.567	8.62724	8.57994	8.3021	8.388	8.25626	8.40109	8.51714	8.72262	TRUE	At3g14790;RHM3					NaN	2.02e-57	-0.0865974	-0.069869	-0.236851	0.220122	13.1948	13.2464	12.9912	13.1338	13.1218	12.9169	13.0058	12.9743	13.0793	13.0439	13.4433	13.3772	13.2722	13.154	13.162	13.0661	13.2179	13.3621
7.72424	7.52261	6.71912	7.80919	7.5107	6.60306	6.58593	5.95413	6.29105	6.41542	7.36612	7.10854	7.206	7.85693	7.80508	7.03016	7.91594	8.13596	6.63662	7.29334	TRUE	At3g14790;RHM3					NaN	2.02e-57	-0.0865974	-0.069869	-0.236851	0.220122	13.1948	13.2464	12.9912	13.1338	13.1218	12.9169	13.0058	12.9743	13.0793	13.0439	13.4433	13.3772	13.2722	13.154	13.162	13.0661	13.2179	13.3621
7.24711	7.50994	7.76178	8.04103	7.15169	7.48562	7.16508	7.44634	7.89064	7.7362	7.79718	7.84016	7.8184	7.68508	7.50984	7.82648	7.49177	8.61852	8.50591	8.19511	FALSE	At3g14790;RHM3					NaN	2.02e-57	-0.0865974	-0.069869	-0.236851	0.220122	13.1948	13.2464	12.9912	13.1338	13.1218	12.9169	13.0058	12.9743	13.0793	13.0439	13.4433	13.3772	13.2722	13.154	13.162	13.0661	13.2179	13.3621
7.55337	7.95422	7.26258	7.67296	7.45265	7.67813	7.62226	7.43923	7.49728	7.82029	7.95458	7.57061	7.86547	7.33442	8.06072	7.68105	7.69481	7.55852	7.53416	7.84106	TRUE	At3g14790;RHM3					NaN	2.02e-57	-0.0865974	-0.069869	-0.236851	0.220122	13.1948	13.2464	12.9912	13.1338	13.1218	12.9169	13.0058	12.9743	13.0793	13.0439	13.4433	13.3772	13.2722	13.154	13.162	13.0661	13.2179	13.3621
7.60111	7.42211	7.96641	7.69443	7.25855	7.56801	6.72903	7.203	7.44026	7.51956	7.58693	7.69811	8.01761	7.3757	6.72465	7.84131	7.12539	8.18514	7.53548	7.80953	TRUE	At3g14790;RHM3					NaN	2.02e-57	-0.0865974	-0.069869	-0.236851	0.220122	13.1948	13.2464	12.9912	13.1338	13.1218	12.9169	13.0058	12.9743	13.0793	13.0439	13.4433	13.3772	13.2722	13.154	13.162	13.0661	13.2179	13.3621
6.18289	7.40217	7.28835	6.82331	6.40722	7.11241	7.07089	7.20855	6.49503	6.87295	7.16657	7.27123	7.56233	7.00893	7.1458	7.35608	6.83763	7.06044	6.77104	7.34158	TRUE	At3g14790;RHM3					NaN	2.02e-57	-0.0865974	-0.069869	-0.236851	0.220122	13.1948	13.2464	12.9912	13.1338	13.1218	12.9169	13.0058	12.9743	13.0793	13.0439	13.4433	13.3772	13.2722	13.154	13.162	13.0661	13.2179	13.3621
7.1733	5.35909	6.18744	5.18808	7.43582	7.82919	8.09682	6.58831	7.92681	6.0259	7.09574	6.37122	7.11079	5.69843	7.41038	7.83785	5.49724	7.29182	5.8886	5.94963	TRUE	At3g14790;RHM3					NaN	2.02e-57	-0.0865974	-0.069869	-0.236851	0.220122	13.1948	13.2464	12.9912	13.1338	13.1218	12.9169	13.0058	12.9743	13.0793	13.0439	13.4433	13.3772	13.2722	13.154	13.162	13.0661	13.2179	13.3621
8.14516	8.07331	7.87119	8.09998	8.20306	NaN	7.45979	7.53602	7.22507	7.2188	8.26669	8.14837	7.44171	7.98043	7.52769	7.13193	7.86002	8.00089	7.41888	8.16461	TRUE	At3g14790;RHM3					NaN	2.02e-57	-0.0865974	-0.069869	-0.236851	0.220122	13.1948	13.2464	12.9912	13.1338	13.1218	12.9169	13.0058	12.9743	13.0793	13.0439	13.4433	13.3772	13.2722	13.154	13.162	13.0661	13.2179	13.3621
6.62499	7.81942	5.29813	7.59553	6.64592	6.62079	7.3106	7.30977	6.16512	6.55158	6.93291	8.23558	7.13843	7.04314	7.48411	5.93441	7.55459	6.61231	6.28096	6.87991	TRUE	At3g14790;RHM3					NaN	2.02e-57	-0.0865974	-0.069869	-0.236851	0.220122	13.1948	13.2464	12.9912	13.1338	13.1218	12.9169	13.0058	12.9743	13.0793	13.0439	13.4433	13.3772	13.2722	13.154	13.162	13.0661	13.2179	13.3621
3.27913	NaN	NaN	NaN	4.73811	NaN	4.46132	NaN	NaN	NaN	2.97852	3.45091	3.56253	NaN	NaN	7.73189	8.32848	3.51778	9.04209	8.65849	TRUE	At3g14790;RHM3					NaN	2.02e-57	-0.0865974	-0.069869	-0.236851	0.220122	13.1948	13.2464	12.9912	13.1338	13.1218	12.9169	13.0058	12.9743	13.0793	13.0439	13.4433	13.3772	13.2722	13.154	13.162	13.0661	13.2179	13.3621
NaN	NaN	NaN	5.52391	5.44697	NaN	NaN	NaN	NaN	6.64955	6.83711	6.61067	4.31461	5.3522	5.24593	NaN	5.62347	6.03798	6.21272	NaN	FALSE	At3g14790;RHM3					NaN	2.02e-57	-0.0865974	-0.069869	-0.236851	0.220122	13.1948	13.2464	12.9912	13.1338	13.1218	12.9169	13.0058	12.9743	13.0793	13.0439	13.4433	13.3772	13.2722	13.154	13.162	13.0661	13.2179	13.3621
5.00362	4.86782	5.63546	4.86318	4.95847	5.62665	4.6305	5.4411	5.74145	5.46236	5.47877	5.47075	6.31111	5.20982	4.65491	5.40526	5.62885	5.29065	5.1102	5.09139	TRUE	At3g03610					NaN	9.58e-16	0.111895	0.735557	-0.526711	-0.0969501	6.53916	6.88978	6.96976	6.73296	6.85524	7.14619	6.66975	6.67276	6.35423	6.57875	6.56542	6.67041	6.87202	6.09144	5.80264	6.63365	6.79974	6.54613
5.62178	6.25684	5.86587	6.13198	6.26582	6.43743	6.2099	5.86476	4.9517	5.78674	5.74908	5.99766	5.74441	5.22622	5.27668	6.31919	6.3765	6.3462	NaN	5.91617	TRUE	At3g03610					NaN	9.58e-16	0.111895	0.735557	-0.526711	-0.0969501	6.53916	6.88978	6.96976	6.73296	6.85524	7.14619	6.66975	6.67276	6.35423	6.57875	6.56542	6.67041	6.87202	6.09144	5.80264	6.63365	6.79974	6.54613
7.55612	8.07611	7.9555	7.63655	7.3118	7.73281	7.3298	7.96677	8.28771	8.01517	7.62715	7.9472	8.30698	7.71434	7.54406	7.8271	7.51154	8.00069	7.72761	8.13287	TRUE	At3g24080					NaN	9.69e-21	-0.364256	-0.371076	-0.521591	0.528412	9.5638	9.85875	9.53933	9.355	9.34165	9.17247	9.55912	9.71448	9.89482	9.80283	10.2111	10.1706	10.1654	9.87214	9.6687	9.44151	10.0115	10.3664
7.55313	7.91209	5.36469	7.02035	7.12164	6.81715	7.56681	7.47237	7.73498	8.03783	8.25533	8.17749	7.484	7.90579	8.10419	7.43544	8.28901	8.31066	7.17203	8.64098	TRUE	At3g24080					NaN	9.69e-21	-0.364256	-0.371076	-0.521591	0.528412	9.5638	9.85875	9.53933	9.355	9.34165	9.17247	9.55912	9.71448	9.89482	9.80283	10.2111	10.1706	10.1654	9.87214	9.6687	9.44151	10.0115	10.3664
7.27461	7.78833	7.64347	7.49826	7.31636	8.02438	7.69534	7.62579	7.63596	7.77168	8.12567	8.10308	7.75331	7.36588	7.39407	7.01779	7.27578	7.98349	7.04135	7.75306	TRUE	At3g24080					NaN	9.69e-21	-0.364256	-0.371076	-0.521591	0.528412	9.5638	9.85875	9.53933	9.355	9.34165	9.17247	9.55912	9.71448	9.89482	9.80283	10.2111	10.1706	10.1654	9.87214	9.6687	9.44151	10.0115	10.3664
7.27554	7.51124	7.3471	6.98543	7.51939	6.84405	7.34481	7.52866	7.71325	6.12236	8.0524	7.77468	8.13406	7.83375	5.92115	6.91225	8.15857	8.28189	7.46663	8.03654	TRUE	At3g24080					NaN	9.69e-21	-0.364256	-0.371076	-0.521591	0.528412	9.5638	9.85875	9.53933	9.355	9.34165	9.17247	9.55912	9.71448	9.89482	9.80283	10.2111	10.1706	10.1654	9.87214	9.6687	9.44151	10.0115	10.3664
5.26721	4.90358	4.60554	4.69153	3.45182	2.66879	4.78745	4.91722	5.0285	4.88392	5.81213	5.95737	5.96439	5.2727	6.18707	4.93588	5.41406	6.057	5.44579	5.78172	TRUE	At3g24080					NaN	9.69e-21	-0.364256	-0.371076	-0.521591	0.528412	9.5638	9.85875	9.53933	9.355	9.34165	9.17247	9.55912	9.71448	9.89482	9.80283	10.2111	10.1706	10.1654	9.87214	9.6687	9.44151	10.0115	10.3664
NaN	NaN	NaN	NaN	NaN	NaN	NaN	NaN	NaN	3.61746	5.00006	4.71519	3.95549	NaN	NaN	NaN	NaN	NaN	NaN	NaN	TRUE	At3g24080					NaN	9.69e-21	-0.364256	-0.371076	-0.521591	0.528412	9.5638	9.85875	9.53933	9.355	9.34165	9.17247	9.55912	9.71448	9.89482	9.80283	10.2111	10.1706	10.1654	9.87214	9.6687	9.44151	10.0115	10.3664
4.24567	5.90917	4.5658	4.91508	4.75711	5.05471	4.82239	4.54875	5.52899	5.09118	5.68818	5.86279	5.59435	5.12191	4.8382	4.58905	4.98383	5.08497	4.85872	5.65011	TRUE	At3g01610;CDC48C					NaN	3.48e-24	-0.10584	0.105578	-0.638237	0.42682	7.09904	8.1901	7.68173	7.51142	7.56935	7.57258	7.66258	7.00435	7.48752	7.51397	7.95512	8.1273	8.16891	7.65745	7.53709	7.14207	7.58004	7.35483
7.0501	6.23282	6.92882	6.51857	6.78163	NaN	6.96684	5.69638	5.84407	6.1195	7.27754	7.46571	7.45265	6.91442	6.89507	6.57451	7.29647	5.60804	6.52285	7.40704	TRUE	At3g01610;CDC48C					NaN	3.48e-24	-0.10584	0.105578	-0.638237	0.42682	7.09904	8.1901	7.68173	7.51142	7.56935	7.57258	7.66258	7.00435	7.48752	7.51397	7.95512	8.1273	8.16891	7.65745	7.53709	7.14207	7.58004	7.35483
4.69724	5.98984	NaN	5.81883	NaN	NaN	NaN	4.96018	5.51493	6.12418	5.07973	5.28547	6.37889	5.70229	5.66449	4.93787	5.03897	5.8711	4.21619	5.8318	TRUE	At3g01610;CDC48C					NaN	3.48e-24	-0.10584	0.105578	-0.638237	0.42682	7.09904	8.1901	7.68173	7.51142	7.56935	7.57258	7.66258	7.00435	7.48752	7.51397	7.95512	8.1273	8.16891	7.65745	7.53709	7.14207	7.58004	7.35483
NaN	NaN	NaN	NaN	NaN	NaN	6.49293	7.79165	NaN	3.2578	4.42656	7.08266	6.03709	NaN	NaN	5.31859	NaN	NaN	NaN	NaN	TRUE	At3g01610;CDC48C					NaN	3.48e-24	-0.10584	0.105578	-0.638237	0.42682	7.09904	8.1901	7.68173	7.51142	7.56935	7.57258	7.66258	7.00435	7.48752	7.51397	7.95512	8.1273	8.16891	7.65745	7.53709	7.14207	7.58004	7.35483
6.84853	5.75462	6.77293	6.99694	6.59981	7.05891	6.80992	6.92887	7.02629	6.59496	6.42202	6.24353	6.42907	5.5074	6.50319	6.34783	5.87283	5.66785	6.34264	5.38966	TRUE	At3g18500;CCR4-3					NaN	4.09e-23	0.34528	1.12841	-0.314115	-0.469019	8.28682	7.45829	8.34982	8.36877	8.22396	8.53803	8.40348	8.48285	8.26881	7.65946	7.52338	7.35335	7.81114	7.07514	7.30095	7.36942	7.22344	6.70698
7.04308	5.92655	6.85309	6.81171	7.08904	7.12964	6.99722	6.90427	6.70276	6.15171	5.8968	5.52029	6.5707	5.60157	5.51871	5.76782	5.44678	5.10535	6.31622	5.2312	TRUE	At3g18500;CCR4-3					NaN	4.09e-23	0.34528	1.12841	-0.314115	-0.469019	8.28682	7.45829	8.34982	8.36877	8.22396	8.53803	8.40348	8.48285	8.26881	7.65946	7.52338	7.35335	7.81114	7.07514	7.30095	7.36942	7.22344	6.70698
6.03863	6.20182	6.47343	6.2993	6.10291	6.41532	6.38003	6.83212	6.13955	5.3153	5.40003	5.36508	5.48088	5.09079	5.17675	5.17643	5.5125	4.5228	5.04842	5.10344	TRUE	At3g18500;CCR4-3					NaN	4.09e-23	0.34528	1.12841	-0.314115	-0.469019	8.28682	7.45829	8.34982	8.36877	8.22396	8.53803	8.40348	8.48285	8.26881	7.65946	7.52338	7.35335	7.81114	7.07514	7.30095	7.36942	7.22344	6.70698
7.10504	6.98779	6.83012	6.91397	6.39247	7.07	6.82682	7.19685	6.73838	7.23981	6.96365	7.29341	6.70767	7.29563	7.12676	7.08863	7.10801	6.9545	7.34089	7.02183	TRUE	At3g26730					NaN	6.17e-30	-0.114674	-0.293072	0.0341066	0.144291	8.82436	9.19928	9.11764	9.11827	8.57558	9.10341	9.01383	9.12865	8.80777	9.15318	9.10446	9.26639	9.2033	9.36097	9.24942	9.06609	9.23261	9.44045
1.66449	4.4715	4.23034	2.88217	2.75876	1.06024	2.55949	2.46149	1.99267	2.21463	2.74385	3.15043	3.85439	2.65103	3.49996	2.97405	2.88937	4.17824	3.67822	2.08813	TRUE	At3g26730					NaN	6.17e-30	-0.114674	-0.293072	0.0341066	0.144291	8.82436	9.19928	9.11764	9.11827	8.57558	9.10341	9.01383	9.12865	8.80777	9.15318	9.10446	9.26639	9.2033	9.36097	9.24942	9.06609	9.23261	9.44045
7.50566	NaN	7.90597	7.37209	7.53758	7.9373	7.98987	7.99153	7.4781	8.1873	8.16299	8.15057	8.21319	8.27658	8.27439	7.72919	7.57025	7.69832	8.1207	7.90974	TRUE	At3g26730					NaN	6.17e-30	-0.114674	-0.293072	0.0341066	0.144291	8.82436	9.19928	9.11764	9.11827	8.57558	9.10341	9.01383	9.12865	8.80777	9.15318	9.10446	9.26639	9.2033	9.36097	9.24942	9.06609	9.23261	9.44045
6.01222	6.21162	5.15144	6.93693	5.1303	6.57434	5.88633	6.5651	6.96241	5.86167	6.50647	6.51593	4.59923	6.63011	6.45708	6.3641	7.04691	7.09022	6.68535	6.95846	TRUE	At3g26730					NaN	6.17e-30	-0.114674	-0.293072	0.0341066	0.144291	8.82436	9.19928	9.11764	9.11827	8.57558	9.10341	9.01383	9.12865	8.80777	9.15318	9.10446	9.26639	9.2033	9.36097	9.24942	9.06609	9.23261	9.44045
6.63157	NaN	NaN	NaN	6.42604	6.96633	6.94212	6.55494	6.42578	NaN	6.36836	6.18702	6.65391	7.39687	6.81348	6.80141	7.51558	7.40469	6.97939	6.8852	TRUE	At3g26730					NaN	6.17e-30	-0.114674	-0.293072	0.0341066	0.144291	8.82436	9.19928	9.11764	9.11827	8.57558	9.10341	9.01383	9.12865	8.80777	9.15318	9.10446	9.26639	9.2033	9.36097	9.24942	9.06609	9.23261	9.44045
7.0969	6.87698	6.61749	7.20391	6.76012	6.63384	6.88537	6.76917	6.87672	6.77812	7.24486	6.86726	6.97749	7.15912	7.03973	6.84841	7.07828	7.19904	6.8262	6.86865	FALSE	At3g01980					NaN	4.32e-50	0.0116394	0.056434	0.00856702	-0.0533616	7.79705	7.88807	7.73659	7.81192	7.7057	7.93901	7.66084	7.76525	7.87197	7.62148	7.84634	7.51641	7.89887	7.97608	7.72498	7.58627	7.88817	7.96167
6.39683	6.30549	6.24517	5.92273	6.0651	6.49911	6.25336	6.35259	6.47482	6.20781	5.96562	6.45802	6.5163	6.24873	6.29536	6.58089	6.38235	6.72428	5.64866	6.08712	TRUE	At3g01980					NaN	4.32e-50	0.0116394	0.056434	0.00856702	-0.0533616	7.79705	7.88807	7.73659	7.81192	7.7057	7.93901	7.66084	7.76525	7.87197	7.62148	7.84634	7.51641	7.89887	7.97608	7.72498	7.58627	7.88817	7.96167
4.42607	NaN	NaN	NaN	NaN	NaN	8.39456	NaN	8.33908	NaN	7.99085	4.86748	4.86029	NaN	NaN	8.84227	9.48622	NaN	7.94832	9.01295	FALSE	At3g01980					NaN	4.32e-50	0.0116394	0.056434	0.00856702	-0.0533616	7.79705	7.88807	7.73659	7.81192	7.7057	7.93901	7.66084	7.76525	7.87197	7.62148	7.84634	7.51641	7.89887	7.97608	7.72498	7.58627	7.88817	7.96167
9.27227	9.16682	9.41561	9.48813	9.17289	9.60381	9.31809	9.03982	9.23409	9.192	8.89719	9.33818	9.60818	9.07135	8.99552	9.3628	8.98737	9.07371	8.99882	9.19415	TRUE	At3g50590					NaN	4.89e-48	-0.0142454	-0.116474	-0.0215302	0.123759	12.9135	12.8632	12.7625	12.8679	12.8127	12.8159	12.9511	12.9306	12.9903	12.9863	12.9496	13.1108	12.8501	12.9425	13.0053	12.898	13.0139	13.1596
9.01474	9.34406	9.90499	9.14535	9.03666	9.95305	8.71843	8.86421	9.0748	9.33207	8.92658	8.84113	10.0197	8.72367	9.02009	9.55194	8.72806	8.75224	9.12218	8.75852	TRUE	At3g50590					NaN	4.89e-48	-0.0142454	-0.116474	-0.0215302	0.123759	12.9135	12.8632	12.7625	12.8679	12.8127	12.8159	12.9511	12.9306	12.9903	12.9863	12.9496	13.1108	12.8501	12.9425	13.0053	12.898	13.0139	13.1596
9.09554	8.89586	9.08913	9.04929	8.77763	9.06619	9.20196	9.16288	9.22459	9.44209	9.24331	9.26737	9.48232	9.09985	9.18319	9.44619	8.97329	8.99103	9.20266	9.13017	TRUE	At3g50590					NaN	4.89e-48	-0.0142454	-0.116474	-0.0215302	0.123759	12.9135	12.8632	12.7625	12.8679	12.8127	12.8159	12.9511	12.9306	12.9903	12.9863	12.9496	13.1108	12.8501	12.9425	13.0053	12.898	13.0139	13.1596
8.14172	7.87918	7.50905	8.06222	7.9933	7.72924	8.29584	8.20916	8.43054	8.30112	8.07015	8.13111	7.92136	8.16123	7.97274	7.57919	8.15138	8.35375	8.50504	8.4324	TRUE	At3g50590					NaN	4.89e-48	-0.0142454	-0.116474	-0.0215302	0.123759	12.9135	12.8632	12.7625	12.8679	12.8127	12.8159	12.9511	12.9306	12.9903	12.9863	12.9496	13.1108	12.8501	12.9425	13.0053	12.898	13.0139	13.1596
9.27631	9.18458	8.37397	8.90063	9.11055	8.77481	9.29485	9.28273	9.15346	8.97562	9.2763	9.4242	7.88909	9.02858	9.21681	8.60606	9.30645	9.35251	8.97197	9.18355	TRUE	At3g50590					NaN	4.89e-48	-0.0142454	-0.116474	-0.0215302	0.123759	12.9135	12.8632	12.7625	12.8679	12.8127	12.8159	12.9511	12.9306	12.9903	12.9863	12.9496	13.1108	12.8501	12.9425	13.0053	12.898	13.0139	13.1596
9.1009	8.9557	8.92702	8.8383	8.92487	8.76977	9.22696	8.91749	9.12841	9.12015	9.13657	9.17446	9.03712	8.95043	8.7226	8.55218	8.79332	9.02657	9.00923	8.95941	TRUE	At3g50590					NaN	4.89e-48	-0.0142454	-0.116474	-0.0215302	0.123759	12.9135	12.8632	12.7625	12.8679	12.8127	12.8159	12.9511	12.9306	12.9903	12.9863	12.9496	13.1108	12.8501	12.9425	13.0053	12.898	13.0139	13.1596
8.50432	8.31804	8.66673	8.41023	8.53064	8.45728	8.69506	8.77041	8.78118	8.77962	8.76893	8.88342	8.45095	8.51518	8.52222	8.58448	8.77692	8.74521	8.59825	8.66697	TRUE	At3g50590					NaN	4.89e-48	-0.0142454	-0.116474	-0.0215302	0.123759	12.9135	12.8632	12.7625	12.8679	12.8127	12.8159	12.9511	12.9306	12.9903	12.9863	12.9496	13.1108	12.8501	12.9425	13.0053	12.898	13.0139	13.1596
7.70169	7.70698	7.32563	7.55881	7.21862	7.14614	7.40001	7.39183	7.55582	7.59208	7.36711	7.83994	7.10191	7.56154	7.7516	7.41549	7.6211	7.84434	7.62187	7.73276	TRUE	At3g50590					NaN	4.89e-48	-0.0142454	-0.116474	-0.0215302	0.123759	12.9135	12.8632	12.7625	12.8679	12.8127	12.8159	12.9511	12.9306	12.9903	12.9863	12.9496	13.1108	12.8501	12.9425	13.0053	12.898	13.0139	13.1596
8.42909	8.48731	8.39901	8.66383	8.32164	8.082	8.06854	8.58598	8.82492	8.5764	8.42048	8.48051	8.34035	8.27751	8.64243	8.51733	8.35152	9.02666	8.87038	8.71449	TRUE	At3g50590					NaN	4.89e-48	-0.0142454	-0.116474	-0.0215302	0.123759	12.9135	12.8632	12.7625	12.8679	12.8127	12.8159	12.9511	12.9306	12.9903	12.9863	12.9496	13.1108	12.8501	12.9425	13.0053	12.898	13.0139	13.1596
7.41919	7.36758	7.34486	7.4894	7.69893	7.53274	7.38673	7.23766	7.501	7.50237	7.3121	7.76604	7.33281	7.44044	7.41588	7.25512	7.53975	7.43951	7.72639	7.44944	TRUE	At3g50590					NaN	4.89e-48	-0.0142454	-0.116474	-0.0215302	0.123759	12.9135	12.8632	12.7625	12.8679	12.8127	12.8159	12.9511	12.9306	12.9903	12.9863	12.9496	13.1108	12.8501	12.9425	13.0053	12.898	13.0139	13.1596
8.3733	8.63483	8.13008	8.92317	8.68344	8.40146	8.36588	8.31871	8.07904	8.08785	7.30666	8.46471	8.12714	8.52553	8.74044	8.01791	8.62626	8.58881	8.44598	8.5457	TRUE	At3g50590					NaN	4.89e-48	-0.0142454	-0.116474	-0.0215302	0.123759	12.9135	12.8632	12.7625	12.8679	12.8127	12.8159	12.9511	12.9306	12.9903	12.9863	12.9496	13.1108	12.8501	12.9425	13.0053	12.898	13.0139	13.1596
8.13112	8.02517	8.65936	8.13493	8.37822	9.05214	7.92505	8.29423	8.16959	8.37192	7.8098	8.34804	9.00453	8.20813	8.49752	9.08348	8.33748	8.34014	8.14748	8.1753	TRUE	At3g50590					NaN	4.89e-48	-0.0142454	-0.116474	-0.0215302	0.123759	12.9135	12.8632	12.7625	12.8679	12.8127	12.8159	12.9511	12.9306	12.9903	12.9863	12.9496	13.1108	12.8501	12.9425	13.0053	12.898	13.0139	13.1596
7.72081	7.6878	7.09835	7.35886	7.39126	7.71075	7.30805	7.36534	7.21782	7.36972	7.7752	7.59412	7.21243	7.67102	7.70487	7.09114	7.20755	7.08866	6.89686	7.60866	TRUE	At3g50590					NaN	4.89e-48	-0.0142454	-0.116474	-0.0215302	0.123759	12.9135	12.8632	12.7625	12.8679	12.8127	12.8159	12.9511	12.9306	12.9903	12.9863	12.9496	13.1108	12.8501	12.9425	13.0053	12.898	13.0139	13.1596
8.47353	7.82603	7.8533	8.41804	7.45195	7.10042	6.2727	7.16969	6.67885	6.96091	8.20237	8.45746	8.43256	8.25605	8.53727	8.86802	8.63025	8.87616	9.00186	8.87004	TRUE	At3g50590					NaN	4.89e-48	-0.0142454	-0.116474	-0.0215302	0.123759	12.9135	12.8632	12.7625	12.8679	12.8127	12.8159	12.9511	12.9306	12.9903	12.9863	12.9496	13.1108	12.8501	12.9425	13.0053	12.898	13.0139	13.1596
6.91982	6.94483	6.89596	6.60906	6.71064	6.67379	6.98111	7.09261	6.82025	6.96575	7.46607	7.31351	7.19655	7.07342	7.31266	7.09742	7.3009	7.30534	7.22141	7.50582	TRUE	At3g50590					NaN	4.89e-48	-0.0142454	-0.116474	-0.0215302	0.123759	12.9135	12.8632	12.7625	12.8679	12.8127	12.8159	12.9511	12.9306	12.9903	12.9863	12.9496	13.1108	12.8501	12.9425	13.0053	12.898	13.0139	13.1596
7.73667	7.64933	7.19562	7.64566	7.82537	7.02118	8.29946	8.08353	7.89491	7.81393	8.05293	8.33576	6.53448	8.13211	7.74957	7.65618	8.51177	8.60326	7.88934	8.23073	TRUE	At3g50590					NaN	4.89e-48	-0.0142454	-0.116474	-0.0215302	0.123759	12.9135	12.8632	12.7625	12.8679	12.8127	12.8159	12.9511	12.9306	12.9903	12.9863	12.9496	13.1108	12.8501	12.9425	13.0053	12.898	13.0139	13.1596
7.75602	7.41776	7.61998	7.93858	7.20514	7.27087	7.69749	7.81928	8.21407	8.08658	7.58807	7.6783	7.56149	7.44646	7.36779	7.76742	7.11778	7.96429	7.79049	7.95737	TRUE	At3g50590					NaN	4.89e-48	-0.0142454	-0.116474	-0.0215302	0.123759	12.9135	12.8632	12.7625	12.8679	12.8127	12.8159	12.9511	12.9306	12.9903	12.9863	12.9496	13.1108	12.8501	12.9425	13.0053	12.898	13.0139	13.1596
7.67586	8.02568	7.30545	7.30065	7.26277	7.20794	7.62058	7.39234	7.98999	7.671	7.82513	8.15165	7.84856	7.52126	7.70572	7.08485	7.91051	7.67244	7.80189	7.89615	TRUE	At3g50590					NaN	4.89e-48	-0.0142454	-0.116474	-0.0215302	0.123759	12.9135	12.8632	12.7625	12.8679	12.8127	12.8159	12.9511	12.9306	12.9903	12.9863	12.9496	13.1108	12.8501	12.9425	13.0053	12.898	13.0139	13.1596
7.3674	7.4707	7.06574	7.1559	7.46853	7.68575	7.59221	7.25778	7.79749	7.53265	7.08967	7.68286	7.51209	7.47579	7.70945	7.66425	7.68469	7.70418	7.26311	7.74091	TRUE	At3g50590					NaN	4.89e-48	-0.0142454	-0.116474	-0.0215302	0.123759	12.9135	12.8632	12.7625	12.8679	12.8127	12.8159	12.9511	12.9306	12.9903	12.9863	12.9496	13.1108	12.8501	12.9425	13.0053	12.898	13.0139	13.1596
7.46366	7.08869	7.39946	7.47347	7.06741	7.60354	7.00427	7.3758	7.54161	7.34308	7.6207	7.82611	6.9388	7.72623	7.69632	7.67182	7.91649	7.79761	7.65036	7.45263	TRUE	At3g50590					NaN	4.89e-48	-0.0142454	-0.116474	-0.0215302	0.123759	12.9135	12.8632	12.7625	12.8679	12.8127	12.8159	12.9511	12.9306	12.9903	12.9863	12.9496	13.1108	12.8501	12.9425	13.0053	12.898	13.0139	13.1596
6.63254	6.41013	6.49671	6.29455	6.25349	6.78544	6.52359	6.51751	6.485	6.56141	6.36543	6.40576	6.85227	6.43721	6.6576	6.22054	6.42858	6.45166	6.2804	5.98534	TRUE	At3g50590					NaN	4.89e-48	-0.0142454	-0.116474	-0.0215302	0.123759	12.9135	12.8632	12.7625	12.8679	12.8127	12.8159	12.9511	12.9306	12.9903	12.9863	12.9496	13.1108	12.8501	12.9425	13.0053	12.898	13.0139	13.1596
7.8742	8.69473	7.68696	8.11439	6.86575	7.38285	7.89295	7.72707	7.91276	7.74118	7.15278	7.37014	8.34474	6.41229	6.86175	6.07829	6.26528	4.77104	6.15652	6.32143	TRUE	At3g50590					NaN	4.89e-48	-0.0142454	-0.116474	-0.0215302	0.123759	12.9135	12.8632	12.7625	12.8679	12.8127	12.8159	12.9511	12.9306	12.9903	12.9863	12.9496	13.1108	12.8501	12.9425	13.0053	12.898	13.0139	13.1596
5.83052	6.02087	5.11448	5.52299	5.70523	5.34008	6.57409	6.62182	5.79076	6.19631	6.6088	6.39238	5.23557	5.84371	6.40472	5.03548	6.42524	6.28537	6.53229	6.29818	TRUE	At3g50590					NaN	4.89e-48	-0.0142454	-0.116474	-0.0215302	0.123759	12.9135	12.8632	12.7625	12.8679	12.8127	12.8159	12.9511	12.9306	12.9903	12.9863	12.9496	13.1108	12.8501	12.9425	13.0053	12.898	13.0139	13.1596
6.72679	6.62739	6.77427	6.74055	7.00451	7.00963	7.17481	7.36463	6.84206	6.64027	6.83614	6.95192	6.72938	7.01673	6.90603	6.94681	6.54032	7.33197	7.15054	6.93184	TRUE	At3g50590					NaN	4.89e-48	-0.0142454	-0.116474	-0.0215302	0.123759	12.9135	12.8632	12.7625	12.8679	12.8127	12.8159	12.9511	12.9306	12.9903	12.9863	12.9496	13.1108	12.8501	12.9425	13.0053	12.898	13.0139	13.1596
6.98691	6.63751	7.18048	6.64102	5.90558	7.52139	6.12784	6.82287	7.33311	7.24867	6.30129	6.41679	7.369	6.25864	5.82444	7.11216	6.12473	7.26587	6.85986	7.02334	TRUE	At3g50590					NaN	4.89e-48	-0.0142454	-0.116474	-0.0215302	0.123759	12.9135	12.8632	12.7625	12.8679	12.8127	12.8159	12.9511	12.9306	12.9903	12.9863	12.9496	13.1108	12.8501	12.9425	13.0053	12.898	13.0139	13.1596
6.15164	6.66851	6.70319	6.35443	6.51216	6.75093	6.92373	6.26416	6.94493	6.12951	6.49208	7.09375	7.10718	6.48826	7.01129	6.94025	6.60233	6.50024	6.71133	6.96944	TRUE	At3g50590					NaN	4.89e-48	-0.0142454	-0.116474	-0.0215302	0.123759	12.9135	12.8632	12.7625	12.8679	12.8127	12.8159	12.9511	12.9306	12.9903	12.9863	12.9496	13.1108	12.8501	12.9425	13.0053	12.898	13.0139	13.1596
6.50774	6.33512	6.4393	6.11745	6.26999	6.10496	6.65732	6.63127	6.75964	7.09411	6.92495	6.43883	6.20997	6.78915	6.70086	6.84259	6.18269	6.62941	6.33093	7.05402	TRUE	At3g50590					NaN	4.89e-48	-0.0142454	-0.116474	-0.0215302	0.123759	12.9135	12.8632	12.7625	12.8679	12.8127	12.8159	12.9511	12.9306	12.9903	12.9863	12.9496	13.1108	12.8501	12.9425	13.0053	12.898	13.0139	13.1596
5.99395	6.54923	6.11375	6.74327	6.69838	6.70699	6.80347	6.79616	6.10205	6.11209	6.61718	6.61929	6.46902	6.15662	6.82583	6.54501	6.17881	6.4257	6.6507	6.01195	TRUE	At3g50590					NaN	4.89e-48	-0.0142454	-0.116474	-0.0215302	0.123759	12.9135	12.8632	12.7625	12.8679	12.8127	12.8159	12.9511	12.9306	12.9903	12.9863	12.9496	13.1108	12.8501	12.9425	13.0053	12.898	13.0139	13.1596
5.30492	5.47591	4.33185	5.14062	5.20449	3.46607	5.46465	5.44158	5.37613	4.42242	6.22191	5.90221	3.75549	5.59989	6.05956	5.12604	6.32634	6.09174	5.55754	5.60847	TRUE	At3g50590					NaN	4.89e-48	-0.0142454	-0.116474	-0.0215302	0.123759	12.9135	12.8632	12.7625	12.8679	12.8127	12.8159	12.9511	12.9306	12.9903	12.9863	12.9496	13.1108	12.8501	12.9425	13.0053	12.898	13.0139	13.1596
6.52838	5.79332	6.09468	5.95166	6.40172	4.72966	6.44273	6.58888	6.30382	5.80529	6.35453	6.34718	2.8218	6.33857	6.20659	6.66498	7.001	7.37909	6.45779	6.66041	TRUE	At3g50590					NaN	4.89e-48	-0.0142454	-0.116474	-0.0215302	0.123759	12.9135	12.8632	12.7625	12.8679	12.8127	12.8159	12.9511	12.9306	12.9903	12.9863	12.9496	13.1108	12.8501	12.9425	13.0053	12.898	13.0139	13.1596
6.3011	6.26723	6.77496	8.05924	6.72289	6.55565	6.43388	6.43913	6.18765	8.57888	5.73851	6.55415	6.43524	8.46299	6.2958	6.23331	6.6058	8.40303	6.31627	5.97396	TRUE	At3g50590					NaN	4.89e-48	-0.0142454	-0.116474	-0.0215302	0.123759	12.9135	12.8632	12.7625	12.8679	12.8127	12.8159	12.9511	12.9306	12.9903	12.9863	12.9496	13.1108	12.8501	12.9425	13.0053	12.898	13.0139	13.1596
7.12807	5.9636	5.81709	6.14751	6.93815	6.15958	5.77466	5.59507	6.01843	6.24447	5.56801	6.08582	6.21687	6.32861	5.80006	6.3205	6.35657	6.91854	6.47578	6.19732	TRUE	At3g50590					NaN	4.89e-48	-0.0142454	-0.116474	-0.0215302	0.123759	12.9135	12.8632	12.7625	12.8679	12.8127	12.8159	12.9511	12.9306	12.9903	12.9863	12.9496	13.1108	12.8501	12.9425	13.0053	12.898	13.0139	13.1596
6.47151	6.86469	6.10542	7.87691	7.00038	7.45149	6.71672	6.62608	6.93929	7.74131	6.74317	7.09819	6.85902	7.08191	7.16999	6.92579	7.27	7.23168	6.79497	6.88998	TRUE	At3g50590					NaN	4.89e-48	-0.0142454	-0.116474	-0.0215302	0.123759	12.9135	12.8632	12.7625	12.8679	12.8127	12.8159	12.9511	12.9306	12.9903	12.9863	12.9496	13.1108	12.8501	12.9425	13.0053	12.898	13.0139	13.1596
4.93418	3.48533	NaN	4.48149	5.37356	NaN	5.98564	6.09776	5.47846	4.93358	6.17612	5.14213	3.62781	6.02385	3.78422	4.35481	7.31198	6.83359	5.96355	5.76295	TRUE	At3g50590					NaN	4.89e-48	-0.0142454	-0.116474	-0.0215302	0.123759	12.9135	12.8632	12.7625	12.8679	12.8127	12.8159	12.9511	12.9306	12.9903	12.9863	12.9496	13.1108	12.8501	12.9425	13.0053	12.898	13.0139	13.1596
NaN	4.57087	NaN	4.90652	NaN	0	5.32344	NaN	3.17006	NaN	3.55681	4.66717	3.79188	5.16943	4.86567	5.5707	6.15232	5.68492	5.9181	4.70129	TRUE	At3g50590					NaN	4.89e-48	-0.0142454	-0.116474	-0.0215302	0.123759	12.9135	12.8632	12.7625	12.8679	12.8127	12.8159	12.9511	12.9306	12.9903	12.9863	12.9496	13.1108	12.8501	12.9425	13.0053	12.898	13.0139	13.1596
5.74551	NaN	5.98573	6.10537	NaN	NaN	NaN	NaN	NaN	4.2914	3.97526	4.73836	4.74626	2.99459	4.17033	NaN	3.65996	3.5304	NaN	NaN	TRUE	At3g50590					NaN	4.89e-48	-0.0142454	-0.116474	-0.0215302	0.123759	12.9135	12.8632	12.7625	12.8679	12.8127	12.8159	12.9511	12.9306	12.9903	12.9863	12.9496	13.1108	12.8501	12.9425	13.0053	12.898	13.0139	13.1596
5.84685	6.53809	6.23221	6.23663	6.56504	6.81801	5.89303	6.56272	6.51246	6.50449	6.18666	6.17778	6.7594	5.59791	5.77128	6.62381	5.28627	5.65862	6.46922	6.09313	TRUE	At3g61750					NaN	4.74e-11	0.350314	0.673249	-0.149386	-0.173548	8.21313	8.49937	8.2395	8.34127	8.97837	8.6833	8.02287	8.75422	8.41461	8.39686	8.14668	8.10262	8.18205	7.72961	7.9415	8.31209	7.08738	7.64911
7.86343	7.84614	7.70656	7.91514	8.79018	8.06499	7.71975	8.51276	7.97911	7.95483	4.55999	7.69581	7.43339	7.79599	8.11805	7.95595	6.81142	7.66842	7.86259	7.36257	TRUE	At3g61750					NaN	4.74e-11	0.350314	0.673249	-0.149386	-0.173548	8.21313	8.49937	8.2395	8.34127	8.97837	8.6833	8.02287	8.75422	8.41461	8.39686	8.14668	8.10262	8.18205	7.72961	7.9415	8.31209	7.08738	7.64911
6.14517	5.96498	5.74374	6.11574	5.81046	6.18045	6.21279	6.46528	5.92269	6.58752	6.37127	6.73107	6.88047	6.2494	6.93673	6.65529	6.41507	6.82272	6.64513	6.8094	TRUE	At3g13970;ATG12B					NaN	6.38e-35	0.0842497	-0.578256	-0.0471311	0.709637	6.14517	5.96498	5.74374	6.11574	5.81046	6.18045	6.21279	6.46528	5.92269	6.58752	6.37127	6.73107	6.88047	6.2494	6.93673	6.65529	6.41507	6.82272
8.72529	9.03332	8.71502	9.25526	8.82042	8.51488	8.97264	9.01408	8.88627	8.96949	9.10832	9.02102	8.6904	8.9664	8.95738	8.61285	9.07008	9.0606	8.91576	8.99201	FALSE	At3g02510					NaN	1.04e-53	-0.00150712	0.760996	-0.491824	-0.270679	9.26764	9.08374	9.37447	9.33888	9.324	9.05844	9.33978	9.29915	9.06017	9.3284	8.83277	9.27428	8.80676	8.64911	8.45312	8.33611	9.00091	9.21936
5.66416	4.65345	5.90479	5.41692	5.87604	5.62762	5.85614	5.78542	5.48804	5.87209	5.0522	5.83337	4.50535	4.91335	4.61644	4.66919	5.53103	6.06258	5.66796	5.04353	FALSE	At3g02510					NaN	1.04e-53	-0.00150712	0.760996	-0.491824	-0.270679	9.26764	9.08374	9.37447	9.33888	9.324	9.05844	9.33978	9.29915	9.06017	9.3284	8.83277	9.27428	8.80676	8.64911	8.45312	8.33611	9.00091	9.21936
8.00932	7.74101	7.75458	7.79612	7.91292	7.44069	7.47624	7.77463	7.85801	7.95465	7.14409	8.16524	8.02971	7.83085	8.19355	8.11024	7.60448	7.79439	8.24946	7.82023	TRUE	At3g59660					NaN	7.04e-23	-0.330315	-0.168086	0.131545	-0.293775	9.37065	8.79237	8.78363	8.90065	8.83425	8.22079	8.44993	8.7409	8.98349	8.74065	8.05761	8.99707	9.01063	8.87848	8.76185	8.81962	8.45832	8.8014
7.16384	6.69078	6.52562	6.39384	5.66403	4.17821	6.15036	6.22346	6.18194	6.4127	5.25744	6.49924	5.43498	6.35414	7.0319	5.96488	6.38231	7.01949	6.7717	6.99576	TRUE	At3g59660					NaN	7.04e-23	-0.330315	-0.168086	0.131545	-0.293775	9.37065	8.79237	8.78363	8.90065	8.83425	8.22079	8.44993	8.7409	8.98349	8.74065	8.05761	8.99707	9.01063	8.87848	8.76185	8.81962	8.45832	8.8014
NaN	5.73831	5.93765	6.12042	5.64846	6.26868	5.54221	5.1829	7.21756	5.26356	5.7348	5.64942	6.26985	5.74015	5.23696	5.99266	5.31107	5.47398	5.63066	5.10724	TRUE	At3g59660					NaN	7.04e-23	-0.330315	-0.168086	0.131545	-0.293775	9.37065	8.79237	8.78363	8.90065	8.83425	8.22079	8.44993	8.7409	8.98349	8.74065	8.05761	8.99707	9.01063	8.87848	8.76185	8.81962	8.45832	8.8014
6.47968	NaN	NaN	5.80836	6.33995	NaN	4.9777	6.8246	5.91436	5.72207	3.35359	6.16801	6.55404	6.76622	5.28333	5.74454	5.38805	6.54351	5.51964	6.67238	TRUE	At3g59660					NaN	7.04e-23	-0.330315	-0.168086	0.131545	-0.293775	9.37065	8.79237	8.78363	8.90065	8.83425	8.22079	8.44993	8.7409	8.98349	8.74065	8.05761	8.99707	9.01063	8.87848	8.76185	8.81962	8.45832	8.8014
11.7921	11.8534	12.3776	11.8648	11.7751	12.3815	12.0278	11.957	11.8907	12.0888	11.8916	11.9955	12.6717	12.0012	12.1047	12.5024	12.1195	11.973	12.0398	12.1573	TRUE	At3g62120					NaN	1.98e-62	-0.0281893	-0.0513293	0.0885563	-0.0654163	15.236	15.2638	15.3096	15.2329	15.2469	15.2451	15.2302	15.2426	15.2245	15.2969	15.1709	15.2699	15.1725	15.3278	15.2379	15.3133	15.4041	15.4547
11.5687	11.612	11.1959	11.6575	11.3626	11.3051	11.4621	11.3666	11.5159	11.5275	11.4217	11.4794	11.1996	11.5792	11.6926	11.3658	11.6621	11.6869	11.4259	11.5437	TRUE	At3g62120					NaN	1.98e-62	-0.0281893	-0.0513293	0.0885563	-0.0654163	15.236	15.2638	15.3096	15.2329	15.2469	15.2451	15.2302	15.2426	15.2245	15.2969	15.1709	15.2699	15.1725	15.3278	15.2379	15.3133	15.4041	15.4547
11.5027	11.5325	11.9154	11.58	11.5086	11.8837	11.4121	11.2144	11.333	11.5556	11.1398	11.257	11.6046	11.3368	11.1443	11.5238	11.444	11.483	10.8831	11.2009	TRUE	At3g62120					NaN	1.98e-62	-0.0281893	-0.0513293	0.0885563	-0.0654163	15.236	15.2638	15.3096	15.2329	15.2469	15.2451	15.2302	15.2426	15.2245	15.2969	15.1709	15.2699	15.1725	15.3278	15.2379	15.3133	15.4041	15.4547
11.5784	11.3828	12.1016	11.8105	11.6165	12.173	11.6896	11.721	11.6878	11.8562	11.59	11.6496	12.5017	11.8056	11.5375	12.0957	11.3809	11.5175	12.1425	11.8296	TRUE	At3g62120					NaN	1.98e-62	-0.0281893	-0.0513293	0.0885563	-0.0654163	15.236	15.2638	15.3096	15.2329	15.2469	15.2451	15.2302	15.2426	15.2245	15.2969	15.1709	15.2699	15.1725	15.3278	15.2379	15.3133	15.4041	15.4547
11.3831	11.2461	11.5801	11.4086	11.5057	11.4359	11.6578	11.6976	11.6316	11.6819	11.6238	11.6935	11.9308	11.5524	11.3802	11.7829	11.4463	11.5666	11.5527	11.626	TRUE	At3g62120					NaN	1.98e-62	-0.0281893	-0.0513293	0.0885563	-0.0654163	15.236	15.2638	15.3096	15.2329	15.2469	15.2451	15.2302	15.2426	15.2245	15.2969	15.1709	15.2699	15.1725	15.3278	15.2379	15.3133	15.4041	15.4547
11.2274	11.1115	10.6484	11.1907	11.2805	10.785	11.4268	11.3814	11.4197	11.3558	11.2407	11.5238	9.8588	11.3429	11.1651	10.8707	11.6182	11.623	11.4245	11.4257	TRUE	At3g62120					NaN	1.98e-62	-0.0281893	-0.0513293	0.0885563	-0.0654163	15.236	15.2638	15.3096	15.2329	15.2469	15.2451	15.2302	15.2426	15.2245	15.2969	15.1709	15.2699	15.1725	15.3278	15.2379	15.3133	15.4041	15.4547
10.0092	9.91572	9.21467	9.70524	9.78367	9.28963	10.041	10.0545	10.0178	9.885	9.95896	10.1557	8.67407	10.0779	9.98876	9.51646	10.3818	10.2584	9.95259	10.0464	TRUE	At3g62120					NaN	1.98e-62	-0.0281893	-0.0513293	0.0885563	-0.0654163	15.236	15.2638	15.3096	15.2329	15.2469	15.2451	15.2302	15.2426	15.2245	15.2969	15.1709	15.2699	15.1725	15.3278	15.2379	15.3133	15.4041	15.4547
10.6847	10.608	10.9458	10.6874	10.7761	11.0957	10.7616	10.9154	10.8169	10.8287	10.8191	10.9741	11.263	10.8467	10.6878	10.9089	10.9693	10.7991	10.9939	11.0865	TRUE	At3g62120					NaN	1.98e-62	-0.0281893	-0.0513293	0.0885563	-0.0654163	15.236	15.2638	15.3096	15.2329	15.2469	15.2451	15.2302	15.2426	15.2245	15.2969	15.1709	15.2699	15.1725	15.3278	15.2379	15.3133	15.4041	15.4547
10.8571	10.8254	11.1448	10.7139	10.9388	11.0255	10.7151	10.85	10.7452	10.743	10.781	10.8299	10.5851	10.7376	10.8524	11.1216	11.0846	11.1282	10.6267	10.6948	TRUE	At3g62120					NaN	1.98e-62	-0.0281893	-0.0513293	0.0885563	-0.0654163	15.236	15.2638	15.3096	15.2329	15.2469	15.2451	15.2302	15.2426	15.2245	15.2969	15.1709	15.2699	15.1725	15.3278	15.2379	15.3133	15.4041	15.4547
9.87175	9.89513	9.09388	9.83707	9.85329	8.98976	9.97826	9.86649	9.79283	9.62753	9.95963	9.89528	8.32872	9.94328	9.85101	9.3645	10.2543	10.4657	9.87993	10.0115	TRUE	At3g62120					NaN	1.98e-62	-0.0281893	-0.0513293	0.0885563	-0.0654163	15.236	15.2638	15.3096	15.2329	15.2469	15.2451	15.2302	15.2426	15.2245	15.2969	15.1709	15.2699	15.1725	15.3278	15.2379	15.3133	15.4041	15.4547
10.9186	10.9231	10.3345	10.2735	10.8956	10.9986	8.67559	9.95662	9.33875	8.78855	10.4254	10.4354	11.2391	11.2736	11.3672	10.9527	11.6955	10.8855	11.0501	11.3282	TRUE	At3g62120					NaN	1.98e-62	-0.0281893	-0.0513293	0.0885563	-0.0654163	15.236	15.2638	15.3096	15.2329	15.2469	15.2451	15.2302	15.2426	15.2245	15.2969	15.1709	15.2699	15.1725	15.3278	15.2379	15.3133	15.4041	15.4547
9.86959	9.94216	9.40793	9.55523	9.74888	9.52032	9.88249	9.59893	9.45039	9.65455	9.86955	9.98485	9.71395	9.96569	10.0873	9.3765	10.052	9.69718	9.57185	9.70006	TRUE	At3g62120					NaN	1.98e-62	-0.0281893	-0.0513293	0.0885563	-0.0654163	15.236	15.2638	15.3096	15.2329	15.2469	15.2451	15.2302	15.2426	15.2245	15.2969	15.1709	15.2699	15.1725	15.3278	15.2379	15.3133	15.4041	15.4547
9.5058	9.60406	9.90858	9.72805	9.74658	9.95342	9.19894	9.65374	9.49393	9.70905	9.50597	9.66137	9.83931	9.71935	9.77939	9.83875	9.75815	9.84285	9.56141	9.81783	TRUE	At3g62120					NaN	1.98e-62	-0.0281893	-0.0513293	0.0885563	-0.0654163	15.236	15.2638	15.3096	15.2329	15.2469	15.2451	15.2302	15.2426	15.2245	15.2969	15.1709	15.2699	15.1725	15.3278	15.2379	15.3133	15.4041	15.4547
10.6196	10.7556	10.3331	10.5745	10.6857	10.5856	10.5708	10.6001	10.5055	10.7239	10.5595	10.6407	10.4649	10.826	11.0107	10.5675	10.794	10.9336	10.6125	10.7986	TRUE	At3g62120					NaN	1.98e-62	-0.0281893	-0.0513293	0.0885563	-0.0654163	15.236	15.2638	15.3096	15.2329	15.2469	15.2451	15.2302	15.2426	15.2245	15.2969	15.1709	15.2699	15.1725	15.3278	15.2379	15.3133	15.4041	15.4547
9.57719	8.94795	9.76001	8.9826	8.77573	8.52932	9.94253	9.42159	9.41685	8.94995	10.2333	10.1318	9.20988	9.55295	9.12433	9.60611	10.0265	10.4277	9.80319	9.79499	TRUE	At3g62120					NaN	1.98e-62	-0.0281893	-0.0513293	0.0885563	-0.0654163	15.236	15.2638	15.3096	15.2329	15.2469	15.2451	15.2302	15.2426	15.2245	15.2969	15.1709	15.2699	15.1725	15.3278	15.2379	15.3133	15.4041	15.4547
10.5892	10.048	10.6452	10.3031	10.5561	10.4307	10.4131	10.6326	10.356	10.4098	10.656	10.8318	10.0921	10.7155	10.0914	10.834	10.9897	11.1321	10.616	10.7512	TRUE	At3g62120					NaN	1.98e-62	-0.0281893	-0.0513293	0.0885563	-0.0654163	15.236	15.2638	15.3096	15.2329	15.2469	15.2451	15.2302	15.2426	15.2245	15.2969	15.1709	15.2699	15.1725	15.3278	15.2379	15.3133	15.4041	15.4547
9.82562	9.75245	9.58773	9.94971	9.61763	9.59766	9.38023	9.49222	9.57036	9.61834	9.20601	9.15205	9.0593	9.46136	9.36007	9.44585	9.43976	9.91285	9.53873	9.71392	TRUE	At3g62120					NaN	1.98e-62	-0.0281893	-0.0513293	0.0885563	-0.0654163	15.236	15.2638	15.3096	15.2329	15.2469	15.2451	15.2302	15.2426	15.2245	15.2969	15.1709	15.2699	15.1725	15.3278	15.2379	15.3133	15.4041	15.4547
9.53725	9.65935	9.58559	9.44818	9.47389	9.68474	9.54097	9.3406	9.10419	9.5298	9.31866	9.43662	9.66546	9.40088	9.70187	9.4197	9.59052	9.25701	9.40691	9.55647	TRUE	At3g62120					NaN	1.98e-62	-0.0281893	-0.0513293	0.0885563	-0.0654163	15.236	15.2638	15.3096	15.2329	15.2469	15.2451	15.2302	15.2426	15.2245	15.2969	15.1709	15.2699	15.1725	15.3278	15.2379	15.3133	15.4041	15.4547
9.03498	8.87154	9.03335	8.66968	9.07419	8.54347	8.88257	9.00031	8.5698	8.72405	8.90102	8.77468	8.55714	9.09883	9.00893	9.33212	9.35694	9.57794	8.72484	9.08446	TRUE	At3g62120					NaN	1.98e-62	-0.0281893	-0.0513293	0.0885563	-0.0654163	15.236	15.2638	15.3096	15.2329	15.2469	15.2451	15.2302	15.2426	15.2245	15.2969	15.1709	15.2699	15.1725	15.3278	15.2379	15.3133	15.4041	15.4547
8.62431	8.66285	8.97672	9.01364	8.69188	9.0623	8.31836	8.73759	9.09936	8.91421	8.21085	8.30602	8.9231	8.5757	8.1908	9.0899	8.37708	9.07677	8.91957	8.73634	TRUE	At3g62120					NaN	1.98e-62	-0.0281893	-0.0513293	0.0885563	-0.0654163	15.236	15.2638	15.3096	15.2329	15.2469	15.2451	15.2302	15.2426	15.2245	15.2969	15.1709	15.2699	15.1725	15.3278	15.2379	15.3133	15.4041	15.4547
9.82253	9.64889	9.769	9.90491	9.71614	9.19316	9.78234	9.70759	9.87283	9.67097	9.66765	9.71424	9.64059	9.5705	9.35582	9.4043	9.57916	10.2168	10.1061	10.0994	TRUE	At3g62120					NaN	1.98e-62	-0.0281893	-0.0513293	0.0885563	-0.0654163	15.236	15.2638	15.3096	15.2329	15.2469	15.2451	15.2302	15.2426	15.2245	15.2969	15.1709	15.2699	15.1725	15.3278	15.2379	15.3133	15.4041	15.4547
8.86379	8.96819	8.86742	9.00431	8.76394	8.69086	9.0859	8.75856	8.85665	8.66942	8.99174	9.15584	9.0531	9.47454	9.71612	9.47495	9.83963	9.9733	9.4632	9.71382	TRUE	At3g62120					NaN	1.98e-62	-0.0281893	-0.0513293	0.0885563	-0.0654163	15.236	15.2638	15.3096	15.2329	15.2469	15.2451	15.2302	15.2426	15.2245	15.2969	15.1709	15.2699	15.1725	15.3278	15.2379	15.3133	15.4041	15.4547
9.07732	9.14779	9.52678	9.08563	9.02378	9.50778	8.82683	8.96739	8.94909	9.21989	8.65781	8.63992	9.38222	8.73394	8.90705	9.11566	8.67867	8.89223	8.68412	8.72146	TRUE	At3g62120					NaN	1.98e-62	-0.0281893	-0.0513293	0.0885563	-0.0654163	15.236	15.2638	15.3096	15.2329	15.2469	15.2451	15.2302	15.2426	15.2245	15.2969	15.1709	15.2699	15.1725	15.3278	15.2379	15.3133	15.4041	15.4547
9.01195	8.8954	8.89455	8.75202	8.95001	8.6154	9.11589	8.97788	8.90543	9.0087	8.98445	9.17614	7.04634	9.14111	8.66886	8.80671	9.5814	9.59219	8.76809	9.12711	TRUE	At3g62120					NaN	1.98e-62	-0.0281893	-0.0513293	0.0885563	-0.0654163	15.236	15.2638	15.3096	15.2329	15.2469	15.2451	15.2302	15.2426	15.2245	15.2969	15.1709	15.2699	15.1725	15.3278	15.2379	15.3133	15.4041	15.4547
7.39741	7.64406	8.37157	7.94797	7.81875	8.254	7.79044	7.50224	7.8301	7.86819	7.16087	7.41476	8.32394	7.73204	7.35221	8.30526	7.6018	8.01944	7.80218	7.70662	TRUE	At3g62120					NaN	1.98e-62	-0.0281893	-0.0513293	0.0885563	-0.0654163	15.236	15.2638	15.3096	15.2329	15.2469	15.2451	15.2302	15.2426	15.2245	15.2969	15.1709	15.2699	15.1725	15.3278	15.2379	15.3133	15.4041	15.4547
9.11266	8.15705	6.52841	8.20939	8.74556	5.91245	9.50274	8.72441	8.24201	7.54011	9.44246	9.10157	7.18178	9.28461	8.86621	7.85622	9.26903	9.32008	9.39773	9.19978	TRUE	At3g62120					NaN	1.98e-62	-0.0281893	-0.0513293	0.0885563	-0.0654163	15.236	15.2638	15.3096	15.2329	15.2469	15.2451	15.2302	15.2426	15.2245	15.2969	15.1709	15.2699	15.1725	15.3278	15.2379	15.3133	15.4041	15.4547
8.75838	8.86516	8.40186	8.60981	8.42128	8.58677	8.60746	8.37259	8.34919	8.70934	8.86128	8.96139	8.73145	9.034	9.09509	8.41002	8.76164	8.4639	8.6877	8.63935	TRUE	At3g62120					NaN	1.98e-62	-0.0281893	-0.0513293	0.0885563	-0.0654163	15.236	15.2638	15.3096	15.2329	15.2469	15.2451	15.2302	15.2426	15.2245	15.2969	15.1709	15.2699	15.1725	15.3278	15.2379	15.3133	15.4041	15.4547
8.30757	8.2089	9.02708	8.75592	8.14489	9.12829	7.72033	8.55676	8.80728	8.88751	7.68452	7.84504	8.75016	8.05852	7.7402	9.01199	7.63787	8.60788	8.61319	8.69226	TRUE	At3g62120					NaN	1.98e-62	-0.0281893	-0.0513293	0.0885563	-0.0654163	15.236	15.2638	15.3096	15.2329	15.2469	15.2451	15.2302	15.2426	15.2245	15.2969	15.1709	15.2699	15.1725	15.3278	15.2379	15.3133	15.4041	15.4547
8.0778	8.49865	7.87533	7.66439	8.44267	7.85643	8.1825	8.1212	7.7792	8.06456	8.76323	8.45528	8.29025	8.76125	9.24799	8.33496	8.57517	7.65929	7.78761	8.30524	TRUE	At3g62120					NaN	1.98e-62	-0.0281893	-0.0513293	0.0885563	-0.0654163	15.236	15.2638	15.3096	15.2329	15.2469	15.2451	15.2302	15.2426	15.2245	15.2969	15.1709	15.2699	15.1725	15.3278	15.2379	15.3133	15.4041	15.4547
6.82004	7.10216	7.03629	6.73864	6.8457	6.47284	6.63205	7.18255	7.45918	7.37886	7.1189	7.33118	7.03384	6.75913	7.0875	6.98332	6.5469	7.09031	7.45214	7.06965	TRUE	At3g62120					NaN	1.98e-62	-0.0281893	-0.0513293	0.0885563	-0.0654163	15.236	15.2638	15.3096	15.2329	15.2469	15.2451	15.2302	15.2426	15.2245	15.2969	15.1709	15.2699	15.1725	15.3278	15.2379	15.3133	15.4041	15.4547
6.01081	6.96281	7.4404	6.29336	6.24999	7.86297	6.34308	6.37855	6.04051	5.90587	6.39388	5.95097	8.01393	6.82404	7.44292	7.73493	7.24203	6.71942	6.48969	6.90417	TRUE	At3g62120					NaN	1.98e-62	-0.0281893	-0.0513293	0.0885563	-0.0654163	15.236	15.2638	15.3096	15.2329	15.2469	15.2451	15.2302	15.2426	15.2245	15.2969	15.1709	15.2699	15.1725	15.3278	15.2379	15.3133	15.4041	15.4547
5.58013	5.2608	4.76878	4.71829	5.98236	4.46114	5.9909	6.05445	6.00746	5.0742	5.30448	5.65502	4.82082	5.89329	5.70167	4.91714	5.67505	6.07302	5.93339	5.8354	TRUE	At3g62120					NaN	1.98e-62	-0.0281893	-0.0513293	0.0885563	-0.0654163	15.236	15.2638	15.3096	15.2329	15.2469	15.2451	15.2302	15.2426	15.2245	15.2969	15.1709	15.2699	15.1725	15.3278	15.2379	15.3133	15.4041	15.4547
6.34941	6.40293	6.81628	6.16527	6.34114	6.35844	6.38604	6.4451	6.84069	6.79938	6.10345	6.08874	6.74491	6.04627	5.65884	6.00475	5.56096	5.81212	6.06318	6.21349	TRUE	At3g62120					NaN	1.98e-62	-0.0281893	-0.0513293	0.0885563	-0.0654163	15.236	15.2638	15.3096	15.2329	15.2469	15.2451	15.2302	15.2426	15.2245	15.2969	15.1709	15.2699	15.1725	15.3278	15.2379	15.3133	15.4041	15.4547
5.52497	NaN	7.39515	NaN	5.0358	6.69064	7.33824	7.28566	7.2704	6.98468	7.17688	7.59859	5.12333	7.1221	6.70632	7.60433	7.75085	8.06197	7.74724	7.6536	TRUE	At3g62120					NaN	1.98e-62	-0.0281893	-0.0513293	0.0885563	-0.0654163	15.236	15.2638	15.3096	15.2329	15.2469	15.2451	15.2302	15.2426	15.2245	15.2969	15.1709	15.2699	15.1725	15.3278	15.2379	15.3133	15.4041	15.4547
NaN	5.06656	3.43263	3.63942	NaN	NaN	NaN	NaN	2.19731	NaN	5.02028	3.84731	3.76634	NaN	4.06561	NaN	6.13488	6.55304	7.33867	7.57859	TRUE	At3g62120					NaN	1.98e-62	-0.0281893	-0.0513293	0.0885563	-0.0654163	15.236	15.2638	15.3096	15.2329	15.2469	15.2451	15.2302	15.2426	15.2245	15.2969	15.1709	15.2699	15.1725	15.3278	15.2379	15.3133	15.4041	15.4547
9.31505	9.37063	9.47926	9.26632	8.96748	9.3551	9.02761	8.9685	8.96252	9.36706	9.49025	9.3635	9.79854	9.51072	9.46735	9.80845	9.96901	9.85667	9.1798	9.62377	TRUE	At3g01790					NaN	2.76e-26	-0.192016	-0.39921	0.044747	0.162447	9.31505	9.37063	9.47926	9.26632	8.96748	9.3551	9.02761	8.9685	8.96252	9.36706	9.49025	9.3635	9.79854	9.51072	9.46735	9.80845	9.96901	9.85667
10.9047	11.1535	10.9169	11.2086	11.4117	11.0497	11.3047	11.3101	11.2021	11.2658	9.60539	9.67191	8.94428	10.1701	10.0549	10.0254	9.99668	9.8945	9.98194	10.0126	TRUE	At3g61220;SDR1					NaN	6.5e-40	0.306732	1.25431	0.356181	-1.30376	13.4623	13.5456	13.6007	13.7841	13.9105	13.8342	13.9223	13.8402	13.7562	13.633	12.0768	12.1826	12.4379	12.6239	12.4955	12.6465	12.3452	12.2355
10.8375	10.8585	11.2116	11.2567	11.2534	11.4525	11.1975	11.1648	11.0367	11.0491	9.51926	9.35605	9.70425	9.91073	9.81996	10.2125	9.58923	9.45954	9.89115	9.60884	TRUE	At3g61220;SDR1					NaN	6.5e-40	0.306732	1.25431	0.356181	-1.30376	13.4623	13.5456	13.6007	13.7841	13.9105	13.8342	13.9223	13.8402	13.7562	13.633	12.0768	12.1826	12.4379	12.6239	12.4955	12.6465	12.3452	12.2355
9.69292	9.67143	10.2655	10.1064	10.1146	10.5225	9.96745	10.1627	9.85849	9.8301	8.23804	8.47466	9.10796	8.87786	8.77229	9.20509	8.0225	7.04848	8.4677	8.53995	TRUE	At3g61220;SDR1					NaN	6.5e-40	0.306732	1.25431	0.356181	-1.30376	13.4623	13.5456	13.6007	13.7841	13.9105	13.8342	13.9223	13.8402	13.7562	13.633	12.0768	12.1826	12.4379	12.6239	12.4955	12.6465	12.3452	12.2355
10.2074	10.525	10.2914	10.5332	10.9045	10.6015	10.65	10.6492	10.5031	10.3373	8.66785	8.70501	7.30187	9.16095	9.05788	9.23659	9.04021	8.71248	9.05881	8.89478	TRUE	At3g61220;SDR1					NaN	6.5e-40	0.306732	1.25431	0.356181	-1.30376	13.4623	13.5456	13.6007	13.7841	13.9105	13.8342	13.9223	13.8402	13.7562	13.633	12.0768	12.1826	12.4379	12.6239	12.4955	12.6465	12.3452	12.2355
9.55081	9.40091	10.3222	9.81479	9.94114	10.0726	9.73939	9.84631	9.6921	9.46715	8.27916	8.37883	9.28868	8.44886	8.15286	9.03478	8.06226	8.37365	8.79915	8.32812	TRUE	At3g61220;SDR1					NaN	6.5e-40	0.306732	1.25431	0.356181	-1.30376	13.4623	13.5456	13.6007	13.7841	13.9105	13.8342	13.9223	13.8402	13.7562	13.633	12.0768	12.1826	12.4379	12.6239	12.4955	12.6465	12.3452	12.2355
9.60167	9.72596	9.1876	9.96406	10.186	9.18045	10.0503	9.90004	9.97423	9.7264	8.08625	8.04624	8.66596	8.6851	8.75551	8.79149	8.51254	8.28829	8.81068	8.29506	TRUE	At3g61220;SDR1					NaN	6.5e-40	0.306732	1.25431	0.356181	-1.30376	13.4623	13.5456	13.6007	13.7841	13.9105	13.8342	13.9223	13.8402	13.7562	13.633	12.0768	12.1826	12.4379	12.6239	12.4955	12.6465	12.3452	12.2355
9.30346	9.14893	9.16606	9.90389	9.78746	9.8601	9.80735	9.68577	9.73017	9.50223	7.70446	7.71466	8.30991	8.5489	7.96492	8.9461	8.16414	8.85989	8.92293	8.83618	TRUE	At3g61220;SDR1					NaN	6.5e-40	0.306732	1.25431	0.356181	-1.30376	13.4623	13.5456	13.6007	13.7841	13.9105	13.8342	13.9223	13.8402	13.7562	13.633	12.0768	12.1826	12.4379	12.6239	12.4955	12.6465	12.3452	12.2355
8.76293	9.11127	9.23465	9.50689	9.59518	9.597	9.81558	9.82735	9.66738	9.45386	7.77458	8.05339	7.42571	8.38714	8.24127	8.41374	8.312	8.46656	8.53696	8.19243	TRUE	At3g61220;SDR1					NaN	6.5e-40	0.306732	1.25431	0.356181	-1.30376	13.4623	13.5456	13.6007	13.7841	13.9105	13.8342	13.9223	13.8402	13.7562	13.633	12.0768	12.1826	12.4379	12.6239	12.4955	12.6465	12.3452	12.2355
9.09046	9.21517	9.1411	9.39445	9.30271	9.51875	9.8333	9.63328	9.55859	9.59689	7.85011	8.21921	8.1586	8.42891	8.50505	8.20345	8.17135	7.67108	8.5397	8.24042	TRUE	At3g61220;SDR1					NaN	6.5e-40	0.306732	1.25431	0.356181	-1.30376	13.4623	13.5456	13.6007	13.7841	13.9105	13.8342	13.9223	13.8402	13.7562	13.633	12.0768	12.1826	12.4379	12.6239	12.4955	12.6465	12.3452	12.2355
9.17917	9.14257	9.34198	9.1415	9.65557	9.10838	9.46425	9.41484	8.87087	8.92773	7.88394	7.56579	7.81195	8.05319	7.80955	7.69472	7.80609	7.81538	8.05564	7.96	FALSE	At3g61220;SDR1					NaN	6.5e-40	0.306732	1.25431	0.356181	-1.30376	13.4623	13.5456	13.6007	13.7841	13.9105	13.8342	13.9223	13.8402	13.7562	13.633	12.0768	12.1826	12.4379	12.6239	12.4955	12.6465	12.3452	12.2355
8.86252	8.98657	8.26716	9.1394	9.24957	8.40886	9.48181	9.2719	9.18098	8.93295	7.57587	7.91379	7.52429	7.99141	8.07983	7.58368	8.00591	7.63447	7.97083	7.56484	TRUE	At3g61220;SDR1					NaN	6.5e-40	0.306732	1.25431	0.356181	-1.30376	13.4623	13.5456	13.6007	13.7841	13.9105	13.8342	13.9223	13.8402	13.7562	13.633	12.0768	12.1826	12.4379	12.6239	12.4955	12.6465	12.3452	12.2355
6.92731	7.76322	7.73661	7.22421	7.52435	7.88708	8.0348	7.12441	8.46426	7.34816	5.9709	6.94318	7.97751	7.07107	6.82082	7.74311	6.42018	6.54233	7.00955	7.13237	TRUE	At3g61220;SDR1					NaN	6.5e-40	0.306732	1.25431	0.356181	-1.30376	13.4623	13.5456	13.6007	13.7841	13.9105	13.8342	13.9223	13.8402	13.7562	13.633	12.0768	12.1826	12.4379	12.6239	12.4955	12.6465	12.3452	12.2355
6.63475	5.24041	6.58461	5.49133	6.02343	7.38222	7.56882	6.00642	5.1075	NaN	6.35419	5.73183	4.21063	7.51327	6.35396	7.96175	8.26615	8.12272	6.46052	6.59359	TRUE	At3g61220;SDR1					NaN	6.5e-40	0.306732	1.25431	0.356181	-1.30376	13.4623	13.5456	13.6007	13.7841	13.9105	13.8342	13.9223	13.8402	13.7562	13.633	12.0768	12.1826	12.4379	12.6239	12.4955	12.6465	12.3452	12.2355
NaN	NaN	NaN	10.1785	NaN	NaN	7.5363	6.93085	NaN	NaN	3.45956	5.59742	4.51943	7.18974	NaN	4.93039	6.36894	6.99554	7.23861	7.05477	TRUE	At3g61220;SDR1					NaN	6.5e-40	0.306732	1.25431	0.356181	-1.30376	13.4623	13.5456	13.6007	13.7841	13.9105	13.8342	13.9223	13.8402	13.7562	13.633	12.0768	12.1826	12.4379	12.6239	12.4955	12.6465	12.3452	12.2355
8.39295	7.91541	NaN	NaN	NaN	NaN	NaN	NaN	8.54256	8.91259	8.24996	7.84888	8.43547	7.91198	7.63286	8.08167	7.71298	7.4839	8.17444	7.74805	FALSE	At3g10390;FLD					NaN	1.25e-06	-2.40295	-2.11717	-0.257687	-0.0280949	8.14095	9.49948	NaN	NaN	NaN	NaN	NaN	NaN	8.3475	8.66059	7.99796	7.63946	8.28446	7.68042	7.49264	7.97576	7.32562	6.88839
NaN	NaN	NaN	NaN	NaN	NaN	NaN	NaN	3.94811	NaN	4.12607	3.21421	4.05998	3.26884	3.4667	4.15569	2.94646	2.35312	5.16969	4.09702	TRUE	At3g10390;FLD					NaN	1.25e-06	-2.40295	-2.11717	-0.257687	-0.0280949	8.14095	9.49948	NaN	NaN	NaN	NaN	NaN	NaN	8.3475	8.66059	7.99796	7.63946	8.28446	7.68042	7.49264	7.97576	7.32562	6.88839
6.94921	6.10689	NaN	6.39064	5.70897	NaN	NaN	NaN	NaN	NaN	3.79379	2.90552	3.772	NaN	NaN	5.46251	NaN	NaN	NaN	6.31608	TRUE	At3g62280					NaN	0.00281759	NaN	NaN	NaN	NaN	NaN	NaN	NaN	NaN	NaN	NaN	NaN	NaN	NaN	NaN	NaN	NaN	NaN	NaN	NaN	NaN	NaN	NaN
8.65955	8.53805	9.06964	9.1515	8.95652	9.33101	9.03954	8.73053	9.22466	9.01954	7.85718	7.41966	8.47646	7.86977	7.87468	8.32673	6.92421	7.00095	8.57176	7.42403	TRUE	At3g16220					NaN	3.58e-30	0.513187	1.0022	-0.127246	-0.361766	9.35008	9.38437	9.78755	9.90596	10.0001	10.1555	9.89071	9.62711	10.0468	9.77756	8.89811	9.1153	9.4233	8.78489	8.85534	9.41472	8.65993	8.14271
6.78614	7.02201	7.30595	7.02071	7.33199	7.63218	7.52641	7.2428	7.28971	6.73447	6.29272	6.9179	6.9823	6.76832	6.81853	7.58229	6.71708	7.29513	7.28352	6.40091	TRUE	At3g16220					NaN	3.58e-30	0.513187	1.0022	-0.127246	-0.361766	9.35008	9.38437	9.78755	9.90596	10.0001	10.1555	9.89071	9.62711	10.0468	9.77756	8.89811	9.1153	9.4233	8.78489	8.85534	9.41472	8.65993	8.14271
7.48074	7.49854	7.87116	8.23044	NaN	8.48538	8.0618	7.92483	8.47474	8.19082	7.58463	7.67928	2.90955	6.8242	NaN	7.62805	7.2528	NaN	8.14855	7.27066	TRUE	At3g16220					NaN	3.58e-30	0.513187	1.0022	-0.127246	-0.361766	9.35008	9.38437	9.78755	9.90596	10.0001	10.1555	9.89071	9.62711	10.0468	9.77756	8.89811	9.1153	9.4233	8.78489	8.85534	9.41472	8.65993	8.14271
11.3588	11.2669	11.1562	11.5194	11.6555	11.1747	11.4281	11.3848	11.2525	11.3098	11.0195	10.8789	10.783	10.7727	10.7945	10.8979	10.613	10.5868	10.977	10.5673	TRUE	At3g07470					NaN	6.17e-22	0.0851294	0.451833	0.00334962	-0.370054	12.6226	12.4934	12.5726	12.6777	12.7516	12.5146	12.6777	12.7044	12.6445	12.5866	12.3095	12.1743	12.0947	12.0949	12.1039	12.3896	11.9084	12.0309
10.8152	10.7205	10.858	10.9266	11.0064	10.9212	10.93	11.0394	10.9681	10.8283	10.5584	10.41	9.70376	10.3814	10.3743	10.6683	10.1504	10.3117	10.5914	10.1904	TRUE	At3g07470					NaN	6.17e-22	0.0851294	0.451833	0.00334962	-0.370054	12.6226	12.4934	12.5726	12.6777	12.7516	12.5146	12.6777	12.7044	12.6445	12.5866	12.3095	12.1743	12.0947	12.0949	12.1039	12.3896	11.9084	12.0309
10.7675	10.5124	10.7307	10.5112	10.5004	10.3565	10.5741	10.5407	10.6927	10.6231	10.344	10.3064	10.7515	10.1116	10.1293	10.8381	10.0197	10.2778	10.6737	10.1349	FALSE	At3g07470					NaN	6.17e-22	0.0851294	0.451833	0.00334962	-0.370054	12.6226	12.4934	12.5726	12.6777	12.7516	12.5146	12.6777	12.7044	12.6445	12.5866	12.3095	12.1743	12.0947	12.0949	12.1039	12.3896	11.9084	12.0309
4.16528	5.23696	4.40796	5.1535	4.71061	5.21822	NaN	4.88881	5.23107	5.38701	4.6044	4.80851	4.87084	4.8526	5.55966	5.56179	4.9633	4.96076	5.30998	4.63142	TRUE	At3g61670					NaN	7.44e-08	0.424045	-0.297237	0.563431	0.157852	4.16528	5.23696	4.40796	5.1535	4.71061	5.21822	NaN	4.88881	5.23107	5.38701	4.6044	4.80851	4.87084	4.8526	5.55966	5.56179	4.9633	4.96076
7.30252	6.87207	6.96141	6.96395	6.74055	6.8279	6.0238	6.73779	7.40766	7.14341	7.01846	6.84091	7.25671	6.6976	6.95777	6.96745	6.88198	6.90411	6.93681	6.40577	TRUE	At3g51850;CPK13					NaN	1.65e-39	0.208986	0.228441	-0.0891706	0.0697158	7.67336	7.91959	8.09622	7.94941	7.68942	8.67729	7.3219	7.75036	8.12292	8.05735	7.84509	7.85003	8.20319	7.70839	7.7292	8.19321	7.68207	7.75219
5.44459	6.2224	6.51137	6.1712	6.05877	7.44248	6.40277	6.29035	6.38309	6.43527	6.03719	6.54747	6.68293	6.49608	6.18466	6.72076	6.23829	6.05003	6.84229	6.01662	TRUE	At3g51850;CPK13					NaN	1.65e-39	0.208986	0.228441	-0.0891706	0.0697158	7.67336	7.91959	8.09622	7.94941	7.68942	8.67729	7.3219	7.75036	8.12292	8.05735	7.84509	7.85003	8.20319	7.70839	7.7292	8.19321	7.68207	7.75219
4.76169	5.51395	NaN	NaN	3.61085	5.38429	4.71288	NaN	5.64932	5.68031	5.74328	5.17078	5.25713	NaN	5.03957	7.18882	4.70862	6.21714	NaN	5.22064	TRUE	At3g51850;CPK13					NaN	1.65e-39	0.208986	0.228441	-0.0891706	0.0697158	7.67336	7.91959	8.09622	7.94941	7.68942	8.67729	7.3219	7.75036	8.12292	8.05735	7.84509	7.85003	8.20319	7.70839	7.7292	8.19321	7.68207	7.75219
7.92108	8.02304	7.58102	8.19888	8.07729	8.02427	8.14781	8.38731	8.43733	8.49266	8.00702	7.99824	7.93602	8.02745	7.95605	8.15475	8.38983	8.24187	8.62569	7.97676	FALSE	At3g48330;PIMT1					NaN	1.18e-59	0.0195408	-0.157398	0.227938	-0.0509987	9.11344	9.37018	8.95133	9.21052	9.29665	8.9864	9.31733	9.47125	9.43978	9.53612	9.02816	9.18627	9.06752	9.2323	9.36288	9.37058	9.62178	9.67234
7.7437	8.00647	7.70265	7.89128	7.77477	7.34954	7.86301	7.95757	7.76655	7.71759	7.34665	8.04977	7.69533	8.12325	7.97979	8.29484	8.38117	8.57185	7.77694	7.65737	TRUE	At3g48330;PIMT1					NaN	1.18e-59	0.0195408	-0.157398	0.227938	-0.0509987	9.11344	9.37018	8.95133	9.21052	9.29665	8.9864	9.31733	9.47125	9.43978	9.53612	9.02816	9.18627	9.06752	9.2323	9.36288	9.37058	9.62178	9.67234
5.69482	6.08202	5.67018	5.29767	5.96576	5.63142	5.99422	6.21682	5.51427	6.16726	5.71622	5.57471	5.417	5.53844	6.52771	5.70692	6.54937	6.31826	5.99027	6.34414	FALSE	At3g48330;PIMT1					NaN	1.18e-59	0.0195408	-0.157398	0.227938	-0.0509987	9.11344	9.37018	8.95133	9.21052	9.29665	8.9864	9.31733	9.47125	9.43978	9.53612	9.02816	9.18627	9.06752	9.2323	9.36288	9.37058	9.62178	9.67234
3.74498	4.03863	3.2473	4.45585	4.91817	NaN	4.45916	3.77367	5.57091	5.28161	4.34166	4.67996	5.04592	4.81441	5.00724	5.08437	4.86041	5.65318	4.45757	5.1014	FALSE	At3g48330;PIMT1					NaN	1.18e-59	0.0195408	-0.157398	0.227938	-0.0509987	9.11344	9.37018	8.95133	9.21052	9.29665	8.9864	9.31733	9.47125	9.43978	9.53612	9.02816	9.18627	9.06752	9.2323	9.36288	9.37058	9.62178	9.67234
9.02868	9.00377	9.33883	9.0035	7.21485	8.9462	9.04711	5.84299	9.08444	9.29529	9.34837	9.30955	9.32519	9.12386	9.20556	9.07701	9.37052	9.43284	9.05395	9.62256	FALSE	At3g06530					NaN	2.43e-54	-0.464806	-0.546659	-0.121755	0.203609	12.5747	12.6394	12.7077	12.251	12.0879	12.1885	12.4403	12.4181	12.5604	12.6558	12.8731	12.8229	12.8367	12.8919	12.7071	12.5685	13.1762	13.1719
8.83722	8.46936	9.16103	8.33171	8.4421	8.78327	8.65746	8.63955	8.65867	8.88862	8.92789	8.95122	9.30222	8.97626	8.67753	8.99241	9.18668	9.19821	8.58379	9.05159	FALSE	At3g06530					NaN	2.43e-54	-0.464806	-0.546659	-0.121755	0.203609	12.5747	12.6394	12.7077	12.251	12.0879	12.1885	12.4403	12.4181	12.5604	12.6558	12.8731	12.8229	12.8367	12.8919	12.7071	12.5685	13.1762	13.1719
8.76717	8.81978	8.28883	8.46346	8.22495	7.94385	8.32441	8.43837	8.4567	8.38708	8.76663	8.98264	8.09317	8.91325	9.03965	8.72384	9.47036	9.28577	8.99766	9.32277	FALSE	At3g06530					NaN	2.43e-54	-0.464806	-0.546659	-0.121755	0.203609	12.5747	12.6394	12.7077	12.251	12.0879	12.1885	12.4403	12.4181	12.5604	12.6558	12.8731	12.8229	12.8367	12.8919	12.7071	12.5685	13.1762	13.1719
8.54351	8.62919	8.98352	8.51783	8.21053	8.83351	8.2887	8.54072	8.57352	8.78417	8.79895	8.90471	9.01907	8.69848	8.41948	8.50949	8.77796	8.31231	8.35444	8.66053	FALSE	At3g06530					NaN	2.43e-54	-0.464806	-0.546659	-0.121755	0.203609	12.5747	12.6394	12.7077	12.251	12.0879	12.1885	12.4403	12.4181	12.5604	12.6558	12.8731	12.8229	12.8367	12.8919	12.7071	12.5685	13.1762	13.1719
8.44417	8.83447	7.8579	7.20775	7.98347	7.86105	7.74583	7.74153	8.68288	8.68789	8.72838	7.92994	9.17186	9.20976	8.85312	8.62139	9.40071	9.09525	8.51187	8.9742	FALSE	At3g06530					NaN	2.43e-54	-0.464806	-0.546659	-0.121755	0.203609	12.5747	12.6394	12.7077	12.251	12.0879	12.1885	12.4403	12.4181	12.5604	12.6558	12.8731	12.8229	12.8367	12.8919	12.7071	12.5685	13.1762	13.1719
8.10754	7.75876	8.07538	7.93304	7.63187	7.45148	8.66104	9.06739	8.73907	8.48141	8.69925	8.52397	9.02651	8.56619	8.26096	8.65223	8.72088	8.79217	8.70569	9.09838	FALSE	At3g06530					NaN	2.43e-54	-0.464806	-0.546659	-0.121755	0.203609	12.5747	12.6394	12.7077	12.251	12.0879	12.1885	12.4403	12.4181	12.5604	12.6558	12.8731	12.8229	12.8367	12.8919	12.7071	12.5685	13.1762	13.1719
8.24739	8.25786	9.39731	8.03009	7.57414	9.38103	8.05909	7.99632	8.48444	8.02497	8.55721	8.43575	8.87683	8.44218	8.22377	8.31248	8.78762	8.32574	7.62125	8.51604	FALSE	At3g06530					NaN	2.43e-54	-0.464806	-0.546659	-0.121755	0.203609	12.5747	12.6394	12.7077	12.251	12.0879	12.1885	12.4403	12.4181	12.5604	12.6558	12.8731	12.8229	12.8367	12.8919	12.7071	12.5685	13.1762	13.1719
8.21776	8.17731	8.48897	7.80512	7.67136	7.75822	8.07112	8.29545	7.86365	8.26569	8.39548	8.42819	8.29803	8.4014	8.36443	8.0091	8.71422	8.61667	7.95633	9.06958	FALSE	At3g06530					NaN	2.43e-54	-0.464806	-0.546659	-0.121755	0.203609	12.5747	12.6394	12.7077	12.251	12.0879	12.1885	12.4403	12.4181	12.5604	12.6558	12.8731	12.8229	12.8367	12.8919	12.7071	12.5685	13.1762	13.1719
8.09138	8.36855	8.19842	8.05782	7.54023	8.18908	7.96615	7.80385	8.00965	8.17409	8.43314	8.4332	8.7326	8.30358	8.46289	8.28983	8.74237	8.41655	7.71691	8.59805	FALSE	At3g06530					NaN	2.43e-54	-0.464806	-0.546659	-0.121755	0.203609	12.5747	12.6394	12.7077	12.251	12.0879	12.1885	12.4403	12.4181	12.5604	12.6558	12.8731	12.8229	12.8367	12.8919	12.7071	12.5685	13.1762	13.1719
8.18465	8.05942	8.09182	7.74023	7.11101	7.07924	7.7086	7.54432	7.83828	7.94922	8.47227	8.30948	8.10543	8.20551	7.91652	7.8138	8.79199	8.59949	8.17702	8.36355	FALSE	At3g06530					NaN	2.43e-54	-0.464806	-0.546659	-0.121755	0.203609	12.5747	12.6394	12.7077	12.251	12.0879	12.1885	12.4403	12.4181	12.5604	12.6558	12.8731	12.8229	12.8367	12.8919	12.7071	12.5685	13.1762	13.1719
8.42659	7.9847	8.5504	8.20918	7.72408	7.84172	7.7101	7.91007	8.13846	8.23811	8.53026	8.18266	7.89851	7.98433	7.41059	6.77307	8.30437	8.51298	7.37084	8.06889	FALSE	At3g06530					NaN	2.43e-54	-0.464806	-0.546659	-0.121755	0.203609	12.5747	12.6394	12.7077	12.251	12.0879	12.1885	12.4403	12.4181	12.5604	12.6558	12.8731	12.8229	12.8367	12.8919	12.7071	12.5685	13.1762	13.1719
6.76619	7.14439	8.1351	6.06331	7.63831	7.02566	7.48819	6.92232	7.51485	7.62149	8.16875	7.78216	6.97747	7.85361	7.31014	7.86991	8.45892	8.44516	7.19588	8.1554	FALSE	At3g06530					NaN	2.43e-54	-0.464806	-0.546659	-0.121755	0.203609	12.5747	12.6394	12.7077	12.251	12.0879	12.1885	12.4403	12.4181	12.5604	12.6558	12.8731	12.8229	12.8367	12.8919	12.7071	12.5685	13.1762	13.1719
7.48151	7.65402	7.96441	7.16333	7.4012	7.16101	6.33628	7.0733	7.65733	7.4689	7.9083	7.79384	7.97507	7.4945	7.83301	7.76183	7.73557	7.6243	7.38988	7.83754	FALSE	At3g06530					NaN	2.43e-54	-0.464806	-0.546659	-0.121755	0.203609	12.5747	12.6394	12.7077	12.251	12.0879	12.1885	12.4403	12.4181	12.5604	12.6558	12.8731	12.8229	12.8367	12.8919	12.7071	12.5685	13.1762	13.1719
7.76649	7.7369	7.71154	7.02977	6.93332	6.97651	7.18225	7.46592	7.66173	7.78587	7.90063	7.21834	7.54342	7.77176	7.34789	7.34594	7.91078	7.97083	7.25822	7.82124	FALSE	At3g06530					NaN	2.43e-54	-0.464806	-0.546659	-0.121755	0.203609	12.5747	12.6394	12.7077	12.251	12.0879	12.1885	12.4403	12.4181	12.5604	12.6558	12.8731	12.8229	12.8367	12.8919	12.7071	12.5685	13.1762	13.1719
6.90637	6.96951	7.56488	7.01969	6.65535	6.73845	7.82125	6.92659	6.75427	7.13326	7.69892	7.84107	6.84076	7.85576	7.77619	7.76885	8.46846	8.36715	7.51968	7.79982	FALSE	At3g06530					NaN	2.43e-54	-0.464806	-0.546659	-0.121755	0.203609	12.5747	12.6394	12.7077	12.251	12.0879	12.1885	12.4403	12.4181	12.5604	12.6558	12.8731	12.8229	12.8367	12.8919	12.7071	12.5685	13.1762	13.1719
6.21212	6.39423	6.69622	5.182	5.99618	5.6405	5.71054	5.81225	5.35718	5.18057	6.87586	6.67085	6.72269	6.63357	7.06342	6.14385	6.95455	7.26328	5.98909	6.77208	FALSE	At3g06530					NaN	2.43e-54	-0.464806	-0.546659	-0.121755	0.203609	12.5747	12.6394	12.7077	12.251	12.0879	12.1885	12.4403	12.4181	12.5604	12.6558	12.8731	12.8229	12.8367	12.8919	12.7071	12.5685	13.1762	13.1719
6.91624	7.04684	6.42469	6.69704	6.82353	6.67091	7.03426	7.33435	7.31007	7.02656	7.67646	7.69718	6.86874	7.78008	7.40272	6.31703	8.16065	7.80215	7.36504	8.06395	FALSE	At3g06530					NaN	2.43e-54	-0.464806	-0.546659	-0.121755	0.203609	12.5747	12.6394	12.7077	12.251	12.0879	12.1885	12.4403	12.4181	12.5604	12.6558	12.8731	12.8229	12.8367	12.8919	12.7071	12.5685	13.1762	13.1719
7.06602	6.29823	7.2965	6.99557	6.83899	6.71858	7.48944	6.84635	7.10928	6.78332	7.47198	7.33465	5.75389	7.19472	6.97755	5.95865	7.71428	7.98442	7.23768	7.92205	FALSE	At3g06530					NaN	2.43e-54	-0.464806	-0.546659	-0.121755	0.203609	12.5747	12.6394	12.7077	12.251	12.0879	12.1885	12.4403	12.4181	12.5604	12.6558	12.8731	12.8229	12.8367	12.8919	12.7071	12.5685	13.1762	13.1719
7.23009	6.99663	7.51963	6.58292	6.8286	7.08512	6.94909	6.55114	6.89291	7.3352	7.13788	6.80733	7.59887	7.18951	6.82183	6.82841	6.50746	7.20003	6.61847	7.41425	FALSE	At3g06530					NaN	2.43e-54	-0.464806	-0.546659	-0.121755	0.203609	12.5747	12.6394	12.7077	12.251	12.0879	12.1885	12.4403	12.4181	12.5604	12.6558	12.8731	12.8229	12.8367	12.8919	12.7071	12.5685	13.1762	13.1719
6.00669	6.26293	5.09611	5.28306	5.95278	4.70349	5.9424	5.91382	6.28222	6.09924	6.60669	6.47445	5.50037	6.43363	5.56919	5.47674	6.65103	6.69507	5.84256	6.40031	FALSE	At3g06530					NaN	2.43e-54	-0.464806	-0.546659	-0.121755	0.203609	12.5747	12.6394	12.7077	12.251	12.0879	12.1885	12.4403	12.4181	12.5604	12.6558	12.8731	12.8229	12.8367	12.8919	12.7071	12.5685	13.1762	13.1719
7.11175	7.15042	7.47436	6.86804	6.66088	6.74247	6.25158	6.65707	7.06996	6.88046	7.05517	7.02262	7.47622	7.27632	6.85034	6.72686	7.00765	7.0473	7.08819	7.43013	FALSE	At3g06530					NaN	2.43e-54	-0.464806	-0.546659	-0.121755	0.203609	12.5747	12.6394	12.7077	12.251	12.0879	12.1885	12.4403	12.4181	12.5604	12.6558	12.8731	12.8229	12.8367	12.8919	12.7071	12.5685	13.1762	13.1719
6.08272	6.85861	6.47355	6.19311	5.88701	6.56115	6.52711	6.69828	7.02498	6.63342	6.82668	6.91843	6.40173	6.94723	6.8746	6.36505	7.45009	7.13665	6.62555	7.22741	TRUE	At3g06530					NaN	2.43e-54	-0.464806	-0.546659	-0.121755	0.203609	12.5747	12.6394	12.7077	12.251	12.0879	12.1885	12.4403	12.4181	12.5604	12.6558	12.8731	12.8229	12.8367	12.8919	12.7071	12.5685	13.1762	13.1719
6.55057	6.8442	6.09873	5.7268	5.53523	5.29753	6.34566	6.66021	6.78493	6.79972	6.0619	6.9399	7.42918	7.07901	7.08942	6.70036	7.02808	7.27508	6.28131	7.27395	FALSE	At3g06530					NaN	2.43e-54	-0.464806	-0.546659	-0.121755	0.203609	12.5747	12.6394	12.7077	12.251	12.0879	12.1885	12.4403	12.4181	12.5604	12.6558	12.8731	12.8229	12.8367	12.8919	12.7071	12.5685	13.1762	13.1719
6.73846	6.58208	6.45002	6.40399	6.51595	5.6607	6.36487	6.30323	6.51995	6.78719	6.72862	6.8408	6.25316	6.70991	6.8699	6.37106	7.22875	7.172	6.19079	6.95938	FALSE	At3g06530					NaN	2.43e-54	-0.464806	-0.546659	-0.121755	0.203609	12.5747	12.6394	12.7077	12.251	12.0879	12.1885	12.4403	12.4181	12.5604	12.6558	12.8731	12.8229	12.8367	12.8919	12.7071	12.5685	13.1762	13.1719
6.01136	6.91836	6.27688	6.51096	5.10515	6.23035	6.28844	6.35477	6.75466	6.3972	6.1385	6.13525	6.53289	6.24857	6.10593	6.51211	6.93207	7.14792	5.90566	6.48126	FALSE	At3g06530					NaN	2.43e-54	-0.464806	-0.546659	-0.121755	0.203609	12.5747	12.6394	12.7077	12.251	12.0879	12.1885	12.4403	12.4181	12.5604	12.6558	12.8731	12.8229	12.8367	12.8919	12.7071	12.5685	13.1762	13.1719
5.99358	5.97356	6.1469	5.54452	3.61144	4.66278	5.96285	6.00976	5.60577	6.44638	6.56324	6.28526	6.42477	6.64087	6.34377	6.28319	6.78455	6.89565	5.84651	6.79833	FALSE	At3g06530					NaN	2.43e-54	-0.464806	-0.546659	-0.121755	0.203609	12.5747	12.6394	12.7077	12.251	12.0879	12.1885	12.4403	12.4181	12.5604	12.6558	12.8731	12.8229	12.8367	12.8919	12.7071	12.5685	13.1762	13.1719
6.03839	5.32683	6.18191	5.95586	4.97732	5.7351	6.29978	5.3734	6.0216	6.60862	5.63422	6.36774	6.19739	6.5877	6.02077	6.36526	6.79212	6.61863	6.19922	6.79358	FALSE	At3g06530					NaN	2.43e-54	-0.464806	-0.546659	-0.121755	0.203609	12.5747	12.6394	12.7077	12.251	12.0879	12.1885	12.4403	12.4181	12.5604	12.6558	12.8731	12.8229	12.8367	12.8919	12.7071	12.5685	13.1762	13.1719
6.07701	6.26028	6.68859	5.23807	5.99455	6.07774	5.7335	5.64955	5.63819	5.81985	6.35792	6.5465	6.42678	6.09498	5.16397	5.96307	6.09991	6.67285	5.11825	6.46957	FALSE	At3g06530					NaN	2.43e-54	-0.464806	-0.546659	-0.121755	0.203609	12.5747	12.6394	12.7077	12.251	12.0879	12.1885	12.4403	12.4181	12.5604	12.6558	12.8731	12.8229	12.8367	12.8919	12.7071	12.5685	13.1762	13.1719
6.76285	6.01399	4.98044	4.6667	5.53596	5.32763	5.61397	5.09778	4.8439	5.03791	6.26109	6.24305	5.97247	6.29501	6.4601	5.6075	6.59073	5.87831	5.68106	6.13247	FALSE	At3g06530					NaN	2.43e-54	-0.464806	-0.546659	-0.121755	0.203609	12.5747	12.6394	12.7077	12.251	12.0879	12.1885	12.4403	12.4181	12.5604	12.6558	12.8731	12.8229	12.8367	12.8919	12.7071	12.5685	13.1762	13.1719
5.54367	5.62771	4.75703	5.92559	5.04292	5.44841	4.77046	6.60332	3.84304	5.46462	5.23334	5.52279	5.44047	5.91414	6.16882	5.33853	6.21065	5.9649	5.57196	6.30915	FALSE	At3g06530					NaN	2.43e-54	-0.464806	-0.546659	-0.121755	0.203609	12.5747	12.6394	12.7077	12.251	12.0879	12.1885	12.4403	12.4181	12.5604	12.6558	12.8731	12.8229	12.8367	12.8919	12.7071	12.5685	13.1762	13.1719
4.45292	5.68791	4.79816	4.33744	3.97913	4.49043	5.2768	5.92538	5.38004	5.84336	6.0217	4.99387	5.84568	6.36231	5.19942	5.5976	5.80016	6.77884	5.76795	6.48527	FALSE	At3g06530					NaN	2.43e-54	-0.464806	-0.546659	-0.121755	0.203609	12.5747	12.6394	12.7077	12.251	12.0879	12.1885	12.4403	12.4181	12.5604	12.6558	12.8731	12.8229	12.8367	12.8919	12.7071	12.5685	13.1762	13.1719
5.47619	5.76778	6.1958	4.87551	3.51217	5.95733	5.71376	5.10857	5.58657	5.24547	5.0409	5.2752	6.23842	5.49285	5.15836	6.08416	5.635	5.98193	5.84338	5.64976	FALSE	At3g06530					NaN	2.43e-54	-0.464806	-0.546659	-0.121755	0.203609	12.5747	12.6394	12.7077	12.251	12.0879	12.1885	12.4403	12.4181	12.5604	12.6558	12.8731	12.8229	12.8367	12.8919	12.7071	12.5685	13.1762	13.1719
NaN	5.0699	5.77128	NaN	6.17004	5.61773	6.7288	7.12465	6.9411	7.15202	7.24188	7.50648	7.68765	7.14446	7.391	7.46523	7.44809	7.91845	7.55146	7.79322	FALSE	At3g06530					NaN	2.43e-54	-0.464806	-0.546659	-0.121755	0.203609	12.5747	12.6394	12.7077	12.251	12.0879	12.1885	12.4403	12.4181	12.5604	12.6558	12.8731	12.8229	12.8367	12.8919	12.7071	12.5685	13.1762	13.1719
4.56671	4.23328	5.49753	5.5426	3.71168	NaN	NaN	NaN	NaN	5.38692	5.46189	5.43901	6.4017	7.55904	7.93123	7.80236	8.72692	9.06057	7.0401	8.03088	FALSE	At3g06530					NaN	2.43e-54	-0.464806	-0.546659	-0.121755	0.203609	12.5747	12.6394	12.7077	12.251	12.0879	12.1885	12.4403	12.4181	12.5604	12.6558	12.8731	12.8229	12.8367	12.8919	12.7071	12.5685	13.1762	13.1719
NaN	NaN	NaN	NaN	NaN	NaN	NaN	NaN	NaN	NaN	4.7354	5.72812	4.60119	NaN	NaN	4.79284	NaN	NaN	NaN	NaN	FALSE	At3g06530					NaN	2.43e-54	-0.464806	-0.546659	-0.121755	0.203609	12.5747	12.6394	12.7077	12.251	12.0879	12.1885	12.4403	12.4181	12.5604	12.6558	12.8731	12.8229	12.8367	12.8919	12.7071	12.5685	13.1762	13.1719
NaN	NaN	NaN	NaN	NaN	NaN	6.04049	NaN	NaN	NaN	7.66003	7.02904	6.11985	7.82485	7.88641	8.04551	8.9572	8.91831	7.07997	8.2991	TRUE	At3g18280					NaN	5.09e-08	0	-1.86145	0.982618	1.69399	NaN	NaN	NaN	NaN	NaN	NaN	6.04049	NaN	NaN	NaN	7.66003	7.02904	6.11985	7.82485	7.88641	8.04551	8.9572	8.91831
9.12501	9.1227	8.72914	9.22831	9.47264	8.40661	9.24654	9.42481	9.18929	8.9049	9.54663	9.60064	9.27279	10.1364	10.0298	9.7765	9.86868	9.85373	9.58277	9.74678	FALSE	At3g28460				+	NaN	3.64e-46	0.136128	-1.16549	0.768191	0.533428	10.5687	10.567	10.6755	10.857	10.7531	10.6095	10.7723	10.9066	10.7815	10.7947	11.1363	11.1987	11.0764	11.9714	11.8631	11.8815	11.8086	11.7249
8.08294	7.90465	8.37582	8.48466	8.17064	8.62644	8.88474	8.90803	8.94082	8.92757	9.5667	9.35834	9.37443	10.0021	9.91758	9.53579	9.97581	10.068	10.0919	9.74699	FALSE	At3g28460				+	NaN	3.64e-46	0.136128	-1.16549	0.768191	0.533428	10.5687	10.567	10.6755	10.857	10.7531	10.6095	10.7723	10.9066	10.7815	10.7947	11.1363	11.1987	11.0764	11.9714	11.8631	11.8815	11.8086	11.7249
6.74995	6.56184	6.60117	6.88856	6.85291	6.62736	6.21611	6.80676	7.06932	6.84379	7.19094	7.30017	6.60891	7.97737	7.93457	8.31532	8.11279	7.99022	7.17327	7.45117	TRUE	At3g28460				+	NaN	3.64e-46	0.136128	-1.16549	0.768191	0.533428	10.5687	10.567	10.6755	10.857	10.7531	10.6095	10.7723	10.9066	10.7815	10.7947	11.1363	11.1987	11.0764	11.9714	11.8631	11.8815	11.8086	11.7249
6.03617	5.77349	6.13524	6.22289	6.04099	6.6275	6.35712	6.51668	5.6761	6.07076	7.15159	6.84869	6.9532	8.07557	7.54634	8.32758	7.6138	7.70821	7.23888	7.38332	FALSE	At3g28460				+	NaN	3.64e-46	0.136128	-1.16549	0.768191	0.533428	10.5687	10.567	10.6755	10.857	10.7531	10.6095	10.7723	10.9066	10.7815	10.7947	11.1363	11.1987	11.0764	11.9714	11.8631	11.8815	11.8086	11.7249
7.64915	7.58244	7.75539	7.73215	7.61269	7.30194	7.75525	7.67745	8.00502	7.76772	7.72386	7.79331	7.24498	8.66609	8.69768	8.49553	8.71828	8.0879	7.85933	8.0621	FALSE	At3g28460				+	NaN	3.64e-46	0.136128	-1.16549	0.768191	0.533428	10.5687	10.567	10.6755	10.857	10.7531	10.6095	10.7723	10.9066	10.7815	10.7947	11.1363	11.1987	11.0764	11.9714	11.8631	11.8815	11.8086	11.7249
6.94185	7.80657	7.97648	7.67863	7.25759	7.68405	7.53136	7.8562	6.76769	6.835	7.175	7.22255	8.11823	8.13465	8.46108	8.22469	8.5106	8.01222	7.26797	7.99688	TRUE	At3g28460				+	NaN	3.64e-46	0.136128	-1.16549	0.768191	0.533428	10.5687	10.567	10.6755	10.857	10.7531	10.6095	10.7723	10.9066	10.7815	10.7947	11.1363	11.1987	11.0764	11.9714	11.8631	11.8815	11.8086	11.7249
6.05677	6.27983	6.60185	6.84921	6.63105	6.82616	6.83097	6.80659	6.39163	6.98215	6.76449	7.32641	7.19041	7.97333	7.76279	7.79111	7.45056	7.49802	7.11169	7.0262	FALSE	At3g28460				+	NaN	3.64e-46	0.136128	-1.16549	0.768191	0.533428	10.5687	10.567	10.6755	10.857	10.7531	10.6095	10.7723	10.9066	10.7815	10.7947	11.1363	11.1987	11.0764	11.9714	11.8631	11.8815	11.8086	11.7249
9.85359	9.78012	10.612	9.95818	10.03	10.9488	9.74888	9.73622	9.52643	9.23633	9.9359	10.0791	11.5032	10.4023	10.3209	11.7388	10.4101	10.519	10.0416	10.2903	TRUE	At3g01130					NaN	5.47e-33	0.161563	-0.50225	0.178846	0.484968	11.2737	11.2279	11.73	11.2927	11.4051	12.0184	11.3569	11.5005	11.5368	11.1969	11.4352	11.5266	12.7246	11.7311	11.5973	12.8946	11.6847	11.7817
10.5508	10.5156	10.2374	10.3523	10.5604	10.0784	11.0316	11.0884	11.16	10.7998	10.9288	10.8837	10.8819	10.9304	10.7166	11.1163	10.8594	10.9899	11.1574	11.1003	TRUE	At3g01130					NaN	5.47e-33	0.161563	-0.50225	0.178846	0.484968	11.2737	11.2279	11.73	11.2927	11.4051	12.0184	11.3569	11.5005	11.5368	11.1969	11.4352	11.5266	12.7246	11.7311	11.5973	12.8946	11.6847	11.7817
10.6547	10.5608	10.5861	10.7685	10.7143	10.3386	10.7952	10.5923	10.2938	10.0246	9.87307	9.78489	9.77842	9.53222	9.33968	9.13199	9.01563	9.37637	9.96824	9.51523	FALSE	At3g26080;PAP5				+	NaN	1.25e-46	0.06836	1.74856	-0.335463	-1.34474	10.8024	10.7092	11.9848	11.025	10.8995	11.777	10.7337	10.6381	10.397	10.1172	9.58727	9.34842	10.5265	9.38645	9.32879	9.7406	8.5616	9.0053
6.08375	6.3523	8.33751	6.89718	6.73825	8.27713	6.37235	6.45334	6.31921	6.10898	5.21612	4.96978	7.34294	5.45218	5.80564	6.99376	4.82748	5.19965	5.81867	4.92628	FALSE	At3g26080;PAP5				+	NaN	1.25e-46	0.06836	1.74856	-0.335463	-1.34474	10.8024	10.7092	11.9848	11.025	10.8995	11.777	10.7337	10.6381	10.397	10.1172	9.58727	9.34842	10.5265	9.38645	9.32879	9.7406	8.5616	9.0053
NaN	NaN	NaN	NaN	NaN	7.09342	NaN	NaN	NaN	NaN	5.43833	4.09981	4.03818	NaN	6.53875	7.27229	NaN	NaN	NaN	NaN	TRUE	At3g26080;PAP5				+	NaN	1.25e-46	0.06836	1.74856	-0.335463	-1.34474	10.8024	10.7092	11.9848	11.025	10.8995	11.777	10.7337	10.6381	10.397	10.1172	9.58727	9.34842	10.5265	9.38645	9.32879	9.7406	8.5616	9.0053
NaN	NaN	NaN	NaN	NaN	NaN	NaN	6.84499	NaN	NaN	4.77841	3.18463	6.26935	NaN	NaN	NaN	NaN	NaN	5.69042	NaN	FALSE	At3g26080;PAP5				+	NaN	1.25e-46	0.06836	1.74856	-0.335463	-1.34474	10.8024	10.7092	11.9848	11.025	10.8995	11.777	10.7337	10.6381	10.397	10.1172	9.58727	9.34842	10.5265	9.38645	9.32879	9.7406	8.5616	9.0053
9.11701	9.17354	8.97001	9.20396	8.78881	8.52716	8.943	8.95021	8.70802	8.48096	8.63694	8.31966	8.78338	7.83982	7.30987	7.68488	7.81222	8.29688	8.59575	8.51134	TRUE	At3g26085				+	NaN	2.7e-36	-0.0294091	1.13891	-0.593798	-0.574518	9.56222	9.5541	9.7926	9.7659	9.44669	9.60811	9.44388	9.51846	9.34557	9.09679	9.01363	8.89678	9.27496	8.456	8.23744	8.71054	8.4072	8.98232
7.04582	6.87128	7.69614	6.78606	6.9536	7.39727	7.07305	7.25007	7.11143	6.68619	6.54597	6.50471	6.66733	6.09447	5.964	6.39961	5.72437	6.59833	7.0348	6.62637	TRUE	At3g26085				+	NaN	2.7e-36	-0.0294091	1.13891	-0.593798	-0.574518	9.56222	9.5541	9.7926	9.7659	9.44669	9.60811	9.44388	9.51846	9.34557	9.09679	9.01363	8.89678	9.27496	8.456	8.23744	8.71054	8.4072	8.98232
4.47496	NaN	4.97555	NaN	NaN	NaN	4.53846	5.39471	2.38367	NaN	5.46342	5.89667	6.71956	5.81118	5.8472	6.31982	6.473	6.5096	6.06166	6.38321	TRUE	At3g26085				+	NaN	2.7e-36	-0.0294091	1.13891	-0.593798	-0.574518	9.56222	9.5541	9.7926	9.7659	9.44669	9.60811	9.44388	9.51846	9.34557	9.09679	9.01363	8.89678	9.27496	8.456	8.23744	8.71054	8.4072	8.98232
4.7985	5.78066	NaN	NaN	NaN	NaN	5.01341	4.57706	6.03943	6.44842	5.0771	4.1283	6.02178	NaN	5.02792	6.67837	6.47296	6.87039	7.29643	6.90719	TRUE	At3g26085				+	NaN	2.7e-36	-0.0294091	1.13891	-0.593798	-0.574518	9.56222	9.5541	9.7926	9.7659	9.44669	9.60811	9.44388	9.51846	9.34557	9.09679	9.01363	8.89678	9.27496	8.456	8.23744	8.71054	8.4072	8.98232
NaN	NaN	NaN	NaN	NaN	6.84645	NaN	NaN	7.49332	7.62968	3.53027	7.59925	8.17052	NaN	NaN	7.28255	7.15505	NaN	NaN	NaN	TRUE	At3g10915;RTNLB16					NaN	0.000225444	NaN	NaN	NaN	NaN	NaN	NaN	NaN	NaN	NaN	NaN	NaN	NaN	NaN	NaN	NaN	NaN	NaN	NaN	NaN	NaN	NaN	NaN
7.14267	7.33236	6.86827	7.64948	7.49256	6.55207	7.39125	7.26289	7.47207	7.48214	7.51397	7.37735	6.71453	8.00932	7.61589	7.59436	8.55643	8.70275	8.08798	8.2741	TRUE	At3g51620					NaN	1.67e-34	-0.135769	-0.00679747	0.280029	-0.409001	8.53231	8.98222	7.19945	8.79201	7.96434	7.55033	8.21692	7.89932	8.01481	7.84299	8.12453	8.10517	7.25728	8.46899	7.70314	8.15495	8.35542	8.06384
7.06667	7.58163	4.69862	7.42505	6.22749	6.21234	6.83579	6.45814	NaN	6.2068	6.70562	6.76534	3.04587	6.99201	6.0639	6.8006	6.67065	6.25186	7.17452	6.78813	TRUE	At3g51620					NaN	1.67e-34	-0.135769	-0.00679747	0.280029	-0.409001	8.53231	8.98222	7.19945	8.79201	7.96434	7.55033	8.21692	7.89932	8.01481	7.84299	8.12453	8.10517	7.25728	8.46899	7.70314	8.15495	8.35542	8.06384
3.66363	4.58238	6.42693	5.9354	5.15658	6.79304	5.82682	6.37933	6.63398	6.41051	5.13604	6.24877	6.66037	6.37766	4.93293	7.25168	6.04327	6.82358	6.35816	6.27443	FALSE	At3g57470					NaN	1.44e-27	0.366037	-0.551489	0.0849517	0.832574	5.94256	6.60611	7.68636	6.55102	6.57284	8.20929	6.49975	7.62682	8.03865	7.82677	7.38876	7.5754	7.76859	8.01945	7.22749	7.74067	7.5006	8.24619
NaN	5.42531	NaN	5.20451	NaN	NaN	4.85832	4.96881	6.51435	NaN	6.83936	6.79664	7.12635	7.02856	7.06494	6.40683	6.15764	6.76206	6.23268	6.72224	FALSE	At3g57470					NaN	1.44e-27	0.366037	-0.551489	0.0849517	0.832574	5.94256	6.60611	7.68636	6.55102	6.57284	8.20929	6.49975	7.62682	8.03865	7.82677	7.38876	7.5754	7.76859	8.01945	7.22749	7.74067	7.5006	8.24619
5.79644	NaN	5.30725	4.69969	NaN	NaN	6.0646	NaN	NaN	NaN	7.94899	6.8055	5.80223	8.9744	8.54249	6.56658	9.41351	9.42676	7.17771	8.36791	FALSE	At3g57470					NaN	1.44e-27	0.366037	-0.551489	0.0849517	0.832574	5.94256	6.60611	7.68636	6.55102	6.57284	8.20929	6.49975	7.62682	8.03865	7.82677	7.38876	7.5754	7.76859	8.01945	7.22749	7.74067	7.5006	8.24619
NaN	NaN	NaN	NaN	NaN	NaN	NaN	NaN	NaN	NaN	6.50499	4.0211	5.67841	5.96512	4.87681	4.99615	5.89862	NaN	NaN	6.41888	TRUE	At3g57470					NaN	1.44e-27	0.366037	-0.551489	0.0849517	0.832574	5.94256	6.60611	7.68636	6.55102	6.57284	8.20929	6.49975	7.62682	8.03865	7.82677	7.38876	7.5754	7.76859	8.01945	7.22749	7.74067	7.5006	8.24619
6.02042	NaN	6.94877	NaN	NaN	NaN	NaN	NaN	NaN	NaN	9.41049	6.35031	5.1421	NaN	5.99629	NaN	5.81768	5.67249	NaN	NaN	TRUE	At3g07980					NaN	0.00291988	NaN	NaN	NaN	NaN	NaN	NaN	NaN	NaN	NaN	NaN	NaN	NaN	NaN	NaN	NaN	NaN	NaN	NaN	NaN	NaN	NaN	NaN
8.5772	8.26896	8.56259	8.95691	8.82343	8.82926	8.43698	8.49494	8.73566	8.75363	8.60143	8.47388	8.63324	8.69222	8.47757	8.77778	8.45169	8.32855	8.80336	8.66861	TRUE	At3g04760				+	NaN	9.91e-40	0.215789	0.0282154	0.00930691	0.178266	11.7556	11.3919	11.5913	11.8062	11.8843	11.6956	11.6744	11.6577	11.7662	11.686	11.749	11.837	11.6875	11.8951	11.6828	11.7236	11.7137	11.5647
9.20164	8.86106	9.08274	9.27625	9.33738	9.60287	8.88796	8.93788	9.11268	9.03775	9.01121	9.27595	9.41051	9.09816	9.06763	9.29486	8.74438	8.68618	9.46458	9.0994	TRUE	At3g04760				+	NaN	9.91e-40	0.215789	0.0282154	0.00930691	0.178266	11.7556	11.3919	11.5913	11.8062	11.8843	11.6956	11.6744	11.6577	11.7662	11.686	11.749	11.837	11.6875	11.8951	11.6828	11.7236	11.7137	11.5647
8.9281	8.64946	8.5234	7.98438	9.18136	8.53332	8.58854	8.76287	9.27969	8.43205	9.02087	8.96109	9.06357	9.22368	8.9226	9.18377	8.81834	8.91957	9.23305	9.19224	TRUE	At3g04760				+	NaN	9.91e-40	0.215789	0.0282154	0.00930691	0.178266	11.7556	11.3919	11.5913	11.8062	11.8843	11.6956	11.6744	11.6577	11.7662	11.686	11.749	11.837	11.6875	11.8951	11.6828	11.7236	11.7137	11.5647
8.99709	8.64914	8.95025	8.77813	8.81346	9.22366	8.7465	8.83504	8.75339	8.67604	8.85116	9.02012	9.14707	8.91678	8.78047	9.119	8.5884	8.30735	8.95311	8.47424	TRUE	At3g04760				+	NaN	9.91e-40	0.215789	0.0282154	0.00930691	0.178266	11.7556	11.3919	11.5913	11.8062	11.8843	11.6956	11.6744	11.6577	11.7662	11.686	11.749	11.837	11.6875	11.8951	11.6828	11.7236	11.7137	11.5647
8.49938	8.40371	8.78454	9.12872	8.82191	8.79754	8.44852	8.48213	8.54568	8.74408	8.52609	8.49938	8.78921	8.73917	8.44811	8.55712	8.26709	8.13843	8.83648	8.70799	TRUE	At3g04760				+	NaN	9.91e-40	0.215789	0.0282154	0.00930691	0.178266	11.7556	11.3919	11.5913	11.8062	11.8843	11.6956	11.6744	11.6577	11.7662	11.686	11.749	11.837	11.6875	11.8951	11.6828	11.7236	11.7137	11.5647
8.36754	8.09254	8.21263	7.85982	8.69055	8.56629	8.31623	8.28552	8.60711	8.12601	8.58562	8.64448	7.32617	8.69042	8.69114	8.29901	8.7368	8.59675	8.61212	8.46029	TRUE	At3g04760				+	NaN	9.91e-40	0.215789	0.0282154	0.00930691	0.178266	11.7556	11.3919	11.5913	11.8062	11.8843	11.6956	11.6744	11.6577	11.7662	11.686	11.749	11.837	11.6875	11.8951	11.6828	11.7236	11.7137	11.5647
8.16179	7.87043	7.27712	8.31635	8.25052	7.60449	8.35944	8.17347	8.18559	8.1848	8.24465	8.46552	7.13898	8.39542	8.27128	7.5466	8.25967	8.64873	8.51919	8.16617	TRUE	At3g04760				+	NaN	9.91e-40	0.215789	0.0282154	0.00930691	0.178266	11.7556	11.3919	11.5913	11.8062	11.8843	11.6956	11.6744	11.6577	11.7662	11.686	11.749	11.837	11.6875	11.8951	11.6828	11.7236	11.7137	11.5647
7.692	7.0486	7.60624	6.92899	7.26338	7.29391	8.21682	7.62198	7.7749	7.2721	8.28476	8.1244	6.78164	8.23312	7.40634	7.78221	8.13887	8.01062	8.34477	7.96873	TRUE	At3g04760				+	NaN	9.91e-40	0.215789	0.0282154	0.00930691	0.178266	11.7556	11.3919	11.5913	11.8062	11.8843	11.6956	11.6744	11.6577	11.7662	11.686	11.749	11.837	11.6875	11.8951	11.6828	11.7236	11.7137	11.5647
6.82188	6.19735	6.39016	6.63851	6.95449	6.31201	6.54728	6.62799	6.40076	6.34844	6.69038	6.73599	5.42402	6.75395	6.41908	6.14699	6.97965	6.57115	6.5207	6.58932	TRUE	At3g04760				+	NaN	9.91e-40	0.215789	0.0282154	0.00930691	0.178266	11.7556	11.3919	11.5913	11.8062	11.8843	11.6956	11.6744	11.6577	11.7662	11.686	11.749	11.837	11.6875	11.8951	11.6828	11.7236	11.7137	11.5647
7.71531	7.20861	7.21539	7.33991	7.35303	7.24581	7.54596	7.30635	7.26412	7.45607	7.21403	7.52572	7.58519	7.69966	7.32729	7.70769	7.32118	7.24545	7.81565	7.26908	TRUE	At3g04760				+	NaN	9.91e-40	0.215789	0.0282154	0.00930691	0.178266	11.7556	11.3919	11.5913	11.8062	11.8843	11.6956	11.6744	11.6577	11.7662	11.686	11.749	11.837	11.6875	11.8951	11.6828	11.7236	11.7137	11.5647
4.66919	4.13121	3.91808	5.78775	5.19841	4.38743	4.49508	4.99752	5.45041	5.69241	5.59082	6.00349	4.70669	5.4335	5.55761	4.57011	5.522	5.40414	5.86563	5.13158	TRUE	At3g04760				+	NaN	9.91e-40	0.215789	0.0282154	0.00930691	0.178266	11.7556	11.3919	11.5913	11.8062	11.8843	11.6956	11.6744	11.6577	11.7662	11.686	11.749	11.837	11.6875	11.8951	11.6828	11.7236	11.7137	11.5647
8.29921	8.10856	7.92464	8.40885	8.1572	7.40848	8.1169	7.89113	8.23569	7.82205	7.65075	7.88847	7.93457	8.00641	8.25146	8.04857	8.02058	7.91215	8.11244	7.64699	FALSE	At3g08840				+	NaN	1.36e-22	-0.0136696	0.320915	-0.121136	-0.213449	9.73772	9.36916	9.37634	9.51735	9.55606	9.3688	9.59077	9.68884	9.67078	9.18278	9.25173	9.30686	9.28428	9.27747	9.0801	9.1219	9.33584	9.68181
7.65168	7.3115	7.11807	7.5731	8.002	7.63113	7.68225	7.81168	7.60809	7.15469	7.82482	7.67354	6.60881	7.57541	6.69296	5.14564	7.85912	8.05516	7.47243	6.18942	FALSE	At3g08840				+	NaN	1.36e-22	-0.0136696	0.320915	-0.121136	-0.213449	9.73772	9.36916	9.37634	9.51735	9.55606	9.3688	9.59077	9.68884	9.67078	9.18278	9.25173	9.30686	9.28428	9.27747	9.0801	9.1219	9.33584	9.68181
6.01909	4.99196	5.6392	5.39077	5.16306	5.62647	5.26755	6.88032	5.77686	6.15315	6.10981	5.79013	6.47252	5.82156	5.95859	6.07623	5.79163	6.22248	5.51175	5.75386	TRUE	At3g08840				+	NaN	1.36e-22	-0.0136696	0.320915	-0.121136	-0.213449	9.73772	9.36916	9.37634	9.51735	9.55606	9.3688	9.59077	9.68884	9.67078	9.18278	9.25173	9.30686	9.28428	9.27747	9.0801	9.1219	9.33584	9.68181
7.77708	7.36029	7.8109	7.29016	NaN	7.83709	8.37884	7.50677	8.76387	6.82498	6.95345	7.21984	3.93956	6.88625	6.83153	7.3373	7.06444	8.98451	7.17028	8.61599	TRUE	At3g08840				+	NaN	1.36e-22	-0.0136696	0.320915	-0.121136	-0.213449	9.73772	9.36916	9.37634	9.51735	9.55606	9.3688	9.59077	9.68884	9.67078	9.18278	9.25173	9.30686	9.28428	9.27747	9.0801	9.1219	9.33584	9.68181
NaN	NaN	NaN	NaN	6.98355	NaN	NaN	NaN	NaN	NaN	4.07953	2.33601	4.51396	NaN	NaN	NaN	NaN	NaN	NaN	NaN	FALSE	At3g08840				+	NaN	1.36e-22	-0.0136696	0.320915	-0.121136	-0.213449	9.73772	9.36916	9.37634	9.51735	9.55606	9.3688	9.59077	9.68884	9.67078	9.18278	9.25173	9.30686	9.28428	9.27747	9.0801	9.1219	9.33584	9.68181
9.23269	9.39404	9.60655	9.73676	9.57191	9.76592	9.45375	9.49267	9.63515	8.75462	8.66399	8.49151	8.73763	8.05853	7.90371	7.85318	7.63468	7.47327	8.40104	7.90102	FALSE	At3g56160				+	55	1.9e-41	0.318688	1.78092	-0.72543	-0.736801	10.1682	10.2162	10.507	10.6302	10.6404	10.5768	10.3235	10.4437	10.5441	9.65884	9.51387	9.44035	9.7268	8.90056	8.80392	8.80026	8.43664	8.44936
9.226	8.85883	9.50627	9.36852	9.64469	9.33069	9.1126	9.49936	9.47233	8.55625	8.25566	8.43902	8.81688	7.62825	7.59494	7.94637	7.35851	7.32743	8.44771	7.96341	FALSE	At3g56160				+	339	1.9e-41	0.318688	1.78092	-0.72543	-0.736801	10.1682	10.2162	10.507	10.6302	10.6404	10.5768	10.3235	10.4437	10.5441	9.65884	9.51387	9.44035	9.7268	8.90056	8.80392	8.80026	8.43664	8.44936
5.11027	6.13135	5.00883	6.70388	6.7124	6.01909	6.22284	5.94874	6.12421	NaN	5.45627	4.93522	6.61526	5.91111	5.9791	NaN	NaN	5.99174	5.57312	NaN	FALSE	At3g56160				+	221	1.9e-41	0.318688	1.78092	-0.72543	-0.736801	10.1682	10.2162	10.507	10.6302	10.6404	10.5768	10.3235	10.4437	10.5441	9.65884	9.51387	9.44035	9.7268	8.90056	8.80392	8.80026	8.43664	8.44936
NaN	6.90575	7.10687	6.48048	NaN	7.21722	5.96371	7.14458	6.45508	6.51608	6.60032	6.42922	6.85232	7.13772	6.81672	7.30172	6.40472	7.26646	6.81834	6.83541	TRUE	At3g49320					NaN	3.58e-05	-0.110237	-0.599855	0.458096	0.0315215	NaN	6.90575	7.10687	6.48048	NaN	7.21722	5.96371	7.14458	6.45508	6.51608	6.60032	6.42922	6.85232	7.13772	6.81672	7.30172	6.40472	7.26646
7.43028	7.15384	8.40578	7.65974	7.28408	8.38456	6.76678	7.57606	7.47356	7.69984	6.91341	7.2283	8.05538	7.70545	6.76908	8.87	7.75114	8.56225	7.70245	7.92397	TRUE	At3g20000					2	1.81e-40	0.0114981	-0.0921206	0.195596	-0.0919773	10.6314	10.505	11.0665	10.721	10.5106	11.0057	10.2611	10.6012	10.6428	10.8065	10.4172	10.5132	10.9965	10.8269	10.3264	11.3605	10.8475	11.2326
7.41096	7.49189	6.75783	6.51439	6.73331	6.48745	6.4057	6.58941	6.75092	6.99314	7.85883	7.4904	7.9585	7.75785	8.01414	7.38632	7.35813	7.67485	7.31339	7.07031	TRUE	At3g46490					NaN	3.54e-38	-0.759994	-1.08139	-0.0102706	0.331668	7.79936	7.89792	7.43026	6.88519	7.10411	6.85826	6.77651	7.10579	7.12172	7.36394	8.1179	7.79059	8.21405	8.09117	8.25382	7.74674	7.72893	8.03322
6.25124	6.42428	6.58327	NaN	NaN	NaN	NaN	6.06563	NaN	NaN	6.56874	6.34657	6.68358	6.85318	6.74803	6.99042	NaN	7.26531	6.91868	NaN	TRUE	At3g46490					NaN	3.54e-38	-0.759994	-1.08139	-0.0102706	0.331668	7.79936	7.89792	7.43026	6.88519	7.10411	6.85826	6.77651	7.10579	7.12172	7.36394	8.1179	7.79059	8.21405	8.09117	8.25382	7.74674	7.72893	8.03322
9.54201	9.77009	10.0141	9.62665	9.85304	9.99263	9.90468	9.63569	9.72093	9.85083	9.37764	9.5785	9.98946	9.60449	9.43716	9.45286	9.40574	9.50941	9.54342	9.47237	TRUE	ACA11;At3g57330					NaN	7.88e-44	-0.015008	0.240006	-0.199044	-0.0559699	11.9681	11.8435	11.8762	11.8626	11.9282	11.8519	11.8881	11.7491	11.7669	11.9951	11.8609	11.8207	11.8383	11.7026	11.636	11.5841	11.6118	11.5495
9.76362	9.49849	8.62908	9.43166	9.72762	8.70921	9.85632	9.50434	9.47289	9.39756	9.49712	9.74545	9.285	9.51543	9.29002	9.00916	9.051	9.14449	9.49746	9.32688	TRUE	ACA11;At3g57330					NaN	7.88e-44	-0.015008	0.240006	-0.199044	-0.0559699	11.9681	11.8435	11.8762	11.8626	11.9282	11.8519	11.8881	11.7491	11.7669	11.9951	11.8609	11.8207	11.8383	11.7026	11.636	11.5841	11.6118	11.5495
7.96379	7.88918	7.82287	8.05991	7.98327	7.74499	8.462	8.29615	8.20547	8.57673	8.26952	8.40675	8.15641	8.04529	8.22966	7.73115	8.13045	7.81396	8.18679	8.05861	TRUE	ACA11;At3g57330					NaN	7.88e-44	-0.015008	0.240006	-0.199044	-0.0559699	11.9681	11.8435	11.8762	11.8626	11.9282	11.8519	11.8881	11.7491	11.7669	11.9951	11.8609	11.8207	11.8383	11.7026	11.636	11.5841	11.6118	11.5495
8.88063	8.47517	9.07696	8.80666	8.86946	9.16936	8.58661	8.80353	8.71329	8.87933	8.63537	8.73897	8.94815	8.47662	8.22261	8.86181	8.3433	8.15948	8.30802	8.39718	TRUE	ACA11;At3g57330					NaN	7.88e-44	-0.015008	0.240006	-0.199044	-0.0559699	11.9681	11.8435	11.8762	11.8626	11.9282	11.8519	11.8881	11.7491	11.7669	11.9951	11.8609	11.8207	11.8383	11.7026	11.636	11.5841	11.6118	11.5495
7.70939	7.54997	7.83095	7.59966	7.44914	7.87785	7.37612	7.26926	7.52505	7.92124	7.27986	7.28787	7.54243	7.44435	7.35751	7.40513	6.92417	7.05855	7.55499	7.12606	TRUE	ACA11;At3g57330					NaN	7.88e-44	-0.015008	0.240006	-0.199044	-0.0559699	11.9681	11.8435	11.8762	11.8626	11.9282	11.8519	11.8881	11.7491	11.7669	11.9951	11.8609	11.8207	11.8383	11.7026	11.636	11.5841	11.6118	11.5495
7.50188	7.68857	6.48463	7.4764	7.65501	6.75947	7.1886	7.30583	7.1726	7.60288	7.7863	7.63373	6.72398	7.59885	7.61607	6.99752	7.52522	7.7523	6.99113	7.20369	TRUE	ACA11;At3g57330					NaN	7.88e-44	-0.015008	0.240006	-0.199044	-0.0559699	11.9681	11.8435	11.8762	11.8626	11.9282	11.8519	11.8881	11.7491	11.7669	11.9951	11.8609	11.8207	11.8383	11.7026	11.636	11.5841	11.6118	11.5495
8.46179	8.40318	8.05422	8.44493	8.33879	8.27321	8.5107	8.12523	7.90929	8.41461	8.455	8.06647	8.18277	8.04189	8.12286	8.10969	8.1988	7.87425	7.52066	8.07387	TRUE	ACA11;At3g57330					NaN	7.88e-44	-0.015008	0.240006	-0.199044	-0.0559699	11.9681	11.8435	11.8762	11.8626	11.9282	11.8519	11.8881	11.7491	11.7669	11.9951	11.8609	11.8207	11.8383	11.7026	11.636	11.5841	11.6118	11.5495
7.69809	7.9111	7.93011	7.51467	7.61526	8.2993	7.75433	7.44044	7.21907	7.77993	7.76142	7.76281	8.81201	7.80588	7.96314	8.46324	7.88506	7.74035	7.38328	7.7409	TRUE	ACA11;At3g57330					NaN	7.88e-44	-0.015008	0.240006	-0.199044	-0.0559699	11.9681	11.8435	11.8762	11.8626	11.9282	11.8519	11.8881	11.7491	11.7669	11.9951	11.8609	11.8207	11.8383	11.7026	11.636	11.5841	11.6118	11.5495
7.00849	6.89553	6.30502	6.38471	6.96506	4.52018	7.10232	7.0967	6.95303	6.92441	7.46336	6.84924	6.19937	6.76633	6.16098	5.47309	6.65915	6.64381	6.85908	6.99847	TRUE	ACA11;At3g57330					NaN	7.88e-44	-0.015008	0.240006	-0.199044	-0.0559699	11.9681	11.8435	11.8762	11.8626	11.9282	11.8519	11.8881	11.7491	11.7669	11.9951	11.8609	11.8207	11.8383	11.7026	11.636	11.5841	11.6118	11.5495
6.65379	6.55822	7.04152	6.81841	6.97901	7.76127	5.93309	6.78163	6.71056	6.54968	6.15374	6.47482	7.28036	6.6685	6.33257	6.82824	6.18429	5.86921	6.51683	6.35811	TRUE	ACA11;At3g57330					NaN	7.88e-44	-0.015008	0.240006	-0.199044	-0.0559699	11.9681	11.8435	11.8762	11.8626	11.9282	11.8519	11.8881	11.7491	11.7669	11.9951	11.8609	11.8207	11.8383	11.7026	11.636	11.5841	11.6118	11.5495
8.03494	7.754	8.02203	7.92994	7.92954	7.70423	7.51319	7.43772	7.8142	7.92467	7.87323	7.8805	4.14992	7.52947	7.36991	7.60773	8.01669	7.6626	7.97749	7.59619	TRUE	ACA11;At3g57330					NaN	7.88e-44	-0.015008	0.240006	-0.199044	-0.0559699	11.9681	11.8435	11.8762	11.8626	11.9282	11.8519	11.8881	11.7491	11.7669	11.9951	11.8609	11.8207	11.8383	11.7026	11.636	11.5841	11.6118	11.5495
8.16049	7.32988	7.9652	7.71886	7.24079	6.95332	6.40118	NaN	5.49979	NaN	6.60094	6.76039	6.60115	5.64505	5.73895	6.24252	6.11811	7.00039	4.99254	6.18879	TRUE	ACA11;At3g57330					NaN	7.88e-44	-0.015008	0.240006	-0.199044	-0.0559699	11.9681	11.8435	11.8762	11.8626	11.9282	11.8519	11.8881	11.7491	11.7669	11.9951	11.8609	11.8207	11.8383	11.7026	11.636	11.5841	11.6118	11.5495
10.8144	10.6667	10.6021	11.0334	10.9378	11.0401	10.9793	10.831	10.5985	10.6745	10.0157	10.0708	10.1033	10.5851	10.6839	11.1252	10.659	10.6733	10.9196	10.2378	TRUE	ASD1;At3g10740		+	Var2 RL_Col RL		NaN	7.71e-45	0.312525	0.182086	0.656508	-0.52607	12.9693	12.7206	12.8313	13.0624	13.1422	13.2541	13.1124	13.1747	12.9593	12.9636	12.277	12.3228	12.3432	12.829	12.7084	13.3752	12.7704	12.8944
10.7359	10.4749	10.6498	10.8718	10.8447	10.8229	10.9067	10.9454	10.7395	10.7724	10.1076	10.0881	9.9586	10.4931	10.2597	10.6426	10.4709	10.5591	10.8358	10.3025	TRUE	ASD1;At3g10740					NaN	7.71e-45	0.312525	0.182086	0.656508	-0.52607	12.9693	12.7206	12.8313	13.0624	13.1422	13.2541	13.1124	13.1747	12.9593	12.9636	12.277	12.3228	12.3432	12.829	12.7084	13.3752	12.7704	12.8944
10.3241	10.2535	10.2055	10.4186	10.6736	10.6588	10.5168	10.6423	10.4653	10.5833	9.80293	9.84175	8.64378	10.2424	10.0671	10.6666	10.2246	10.3346	10.7143	9.99932	TRUE	ASD1;At3g10740					NaN	7.71e-45	0.312525	0.182086	0.656508	-0.52607	12.9693	12.7206	12.8313	13.0624	13.1422	13.2541	13.1124	13.1747	12.9593	12.9636	12.277	12.3228	12.3432	12.829	12.7084	13.3752	12.7704	12.8944
9.04254	8.76712	9.0706	9.06966	9.27219	9.75746	9.52846	9.11268	8.8508	9.04861	8.23834	8.36348	9.02623	8.86351	9.15398	9.65476	9.22539	8.67162	9.19878	8.5518	TRUE	ASD1;At3g10740					NaN	7.71e-45	0.312525	0.182086	0.656508	-0.52607	12.9693	12.7206	12.8313	13.0624	13.1422	13.2541	13.1124	13.1747	12.9593	12.9636	12.277	12.3228	12.3432	12.829	12.7084	13.3752	12.7704	12.8944
9.29823	7.94339	9.12359	8.83548	8.7521	9.34775	9.09795	9.51474	8.60497	8.71289	8.78504	8.86754	9.53734	9.67417	9.46032	10.5781	9.62178	10.0396	10.4179	9.43489	TRUE	ASD1;At3g10740					NaN	7.71e-45	0.312525	0.182086	0.656508	-0.52607	12.9693	12.7206	12.8313	13.0624	13.1422	13.2541	13.1124	13.1747	12.9593	12.9636	12.277	12.3228	12.3432	12.829	12.7084	13.3752	12.7704	12.8944
8.07812	7.31853	7.69559	8.01659	8.10489	8.20098	8.70293	8.63577	8.32694	8.26654	8.04816	8.06062	7.6647	8.68624	8.40739	8.5082	8.44636	8.62009	9.10461	7.79714	TRUE	ASD1;At3g10740					NaN	7.71e-45	0.312525	0.182086	0.656508	-0.52607	12.9693	12.7206	12.8313	13.0624	13.1422	13.2541	13.1124	13.1747	12.9593	12.9636	12.277	12.3228	12.3432	12.829	12.7084	13.3752	12.7704	12.8944
8.01384	7.73932	8.31168	8.36383	8.09479	8.87079	8.22575	8.4477	7.89248	8.13126	6.90113	6.7782	7.54672	7.63216	7.32933	8.8838	7.7853	7.77878	7.70707	7.14834	TRUE	ASD1;At3g10740					NaN	7.71e-45	0.312525	0.182086	0.656508	-0.52607	12.9693	12.7206	12.8313	13.0624	13.1422	13.2541	13.1124	13.1747	12.9593	12.9636	12.277	12.3228	12.3432	12.829	12.7084	13.3752	12.7704	12.8944
7.9719	7.91174	7.70649	8.20082	8.868	8.33195	8.0928	8.00636	7.83762	7.92031	6.99736	7.1895	6.96848	7.89156	7.74516	8.32408	8.00474	7.92714	8.27652	7.28232	TRUE	ASD1;At3g10740					NaN	7.71e-45	0.312525	0.182086	0.656508	-0.52607	12.9693	12.7206	12.8313	13.0624	13.1422	13.2541	13.1124	13.1747	12.9593	12.9636	12.277	12.3228	12.3432	12.829	12.7084	13.3752	12.7704	12.8944
7.64093	7.5141	7.36069	8.28254	7.89399	8.38601	8.01445	8.36265	8.13143	8.02352	7.09443	6.72099	7.19549	7.59903	7.51043	8.62815	7.37102	8.22445	8.29682	7.46279	TRUE	ASD1;At3g10740					NaN	7.71e-45	0.312525	0.182086	0.656508	-0.52607	12.9693	12.7206	12.8313	13.0624	13.1422	13.2541	13.1124	13.1747	12.9593	12.9636	12.277	12.3228	12.3432	12.829	12.7084	13.3752	12.7704	12.8944
7.62805	7.60239	7.43821	8.10741	7.98403	8.15677	7.98435	8.10087	7.82868	7.82842	6.79052	6.92598	7.22167	7.73882	8.24451	8.40604	7.80483	7.87479	7.98535	7.11835	TRUE	ASD1;At3g10740					NaN	7.71e-45	0.312525	0.182086	0.656508	-0.52607	12.9693	12.7206	12.8313	13.0624	13.1422	13.2541	13.1124	13.1747	12.9593	12.9636	12.277	12.3228	12.3432	12.829	12.7084	13.3752	12.7704	12.8944
8.59466	8.0452	8.30349	8.34378	8.78577	8.4817	8.36786	8.3927	8.38068	7.88926	7.93966	8.16151	7.97001	8.55351	8.26187	8.8227	8.60909	8.52687	8.93895	8.26673	TRUE	ASD1;At3g10740					NaN	7.71e-45	0.312525	0.182086	0.656508	-0.52607	12.9693	12.7206	12.8313	13.0624	13.1422	13.2541	13.1124	13.1747	12.9593	12.9636	12.277	12.3228	12.3432	12.829	12.7084	13.3752	12.7704	12.8944
7.71441	7.24119	7.48647	7.35143	7.73669	6.91986	7.19297	7.27852	7.29172	6.9933	7.0141	6.83569	6.50122	7.05456	6.59979	7.31825	6.70169	7.02283	7.43766	6.63369	TRUE	ASD1;At3g10740					NaN	7.71e-45	0.312525	0.182086	0.656508	-0.52607	12.9693	12.7206	12.8313	13.0624	13.1422	13.2541	13.1124	13.1747	12.9593	12.9636	12.277	12.3228	12.3432	12.829	12.7084	13.3752	12.7704	12.8944
6.56995	6.07818	6.22338	6.13129	6.69953	6.41233	6.79144	7.40428	6.66195	6.40847	6.44844	6.3685	5.20508	6.55642	6.49202	6.83529	6.90972	6.68213	6.6912	6.33017	TRUE	ASD1;At3g10740					NaN	7.71e-45	0.312525	0.182086	0.656508	-0.52607	12.9693	12.7206	12.8313	13.0624	13.1422	13.2541	13.1124	13.1747	12.9593	12.9636	12.277	12.3228	12.3432	12.829	12.7084	13.3752	12.7704	12.8944
6.7608	5.68782	6.62158	6.60635	6.7572	6.99724	6.55966	6.6961	5.95997	6.64999	5.5685	6.05309	5.8496	6.12818	6.56001	6.77476	6.55178	6.42477	6.69976	6.30908	TRUE	ASD1;At3g10740					NaN	7.71e-45	0.312525	0.182086	0.656508	-0.52607	12.9693	12.7206	12.8313	13.0624	13.1422	13.2541	13.1124	13.1747	12.9593	12.9636	12.277	12.3228	12.3432	12.829	12.7084	13.3752	12.7704	12.8944
5.94302	6.0079	5.52833	5.53535	6.48017	6.21816	5.89043	6.36064	6.18912	6.18509	4.90331	5.28112	4.88402	5.75653	5.01693	6.19356	5.09878	5.61151	5.69475	4.72188	TRUE	ASD1;At3g10740					NaN	7.71e-45	0.312525	0.182086	0.656508	-0.52607	12.9693	12.7206	12.8313	13.0624	13.1422	13.2541	13.1124	13.1747	12.9593	12.9636	12.277	12.3228	12.3432	12.829	12.7084	13.3752	12.7704	12.8944
6.12354	6.09318	5.52855	6.36959	6.04587	5.82553	5.30273	5.35873	5.63718	5.07423	4.04773	4.75468	5.16598	5.04099	3.65464	6.49558	5.19657	6.1729	5.70424	4.76522	TRUE	ASD1;At3g10740					NaN	7.71e-45	0.312525	0.182086	0.656508	-0.52607	12.9693	12.7206	12.8313	13.0624	13.1422	13.2541	13.1124	13.1747	12.9593	12.9636	12.277	12.3228	12.3432	12.829	12.7084	13.3752	12.7704	12.8944
NaN	NaN	NaN	4.09716	NaN	NaN	3.6973	2.71521	NaN	4.28011	3.42796	4.59776	2.87188	NaN	NaN	2.02421	NaN	3.45224	NaN	4.32938	TRUE	At3g62390;TBL6					NaN	0.00466506	NaN	NaN	NaN	NaN	NaN	NaN	NaN	NaN	NaN	NaN	NaN	NaN	NaN	NaN	NaN	NaN	NaN	NaN	NaN	NaN	NaN	NaN
6.12641	6.69036	6.22854	6.61217	6.71268	6.45409	6.83549	6.6499	6.6256	7.01038	6.50028	6.89108	6.39942	6.84722	6.82557	6.27666	7.04965	6.53453	7.27697	7.19892	TRUE	At3g48430					NaN	9.36e-38	0.0851216	0.968092	-0.248143	-0.634827	8.07475	8.11955	7.35577	8.2566	8.28594	7.26289	7.84203	7.45869	7.70074	8.14283	7.30908	7.12829	7.20822	7.29701	6.95706	6.64708	7.06759	6.17399
7.08522	6.90757	5.96313	7.25465	7.24567	NaN	6.51565	NaN	6.42554	6.91453	4.84437	5.49523	4.84303	5.82973	5.29618	5.16955	5.38821	4.3324	NaN	6.23333	TRUE	At3g48430					NaN	9.36e-38	0.0851216	0.968092	-0.248143	-0.634827	8.07475	8.11955	7.35577	8.2566	8.28594	7.26289	7.84203	7.45869	7.70074	8.14283	7.30908	7.12829	7.20822	7.29701	6.95706	6.64708	7.06759	6.17399
5.95881	5.41783	6.53194	6.50416	5.749	6.6481	6.79555	6.43988	6.281	6.32218	6.05636	3.50466	5.86471	6.04774	5.57473	6.71995	6.52386	6.13425	5.84866	5.24961	TRUE	At3g03500					NaN	1.23e-23	0.330893	0.186278	0.923581	-0.778965	5.95881	5.41783	6.53194	6.50416	5.749	6.6481	6.79555	6.43988	6.281	6.32218	6.05636	NaN	5.86471	6.04774	5.57473	6.71995	6.52386	6.13425
8.05463	8.0453	8.70464	7.7109	7.99243	8.78934	7.48311	7.64769	8.41891	7.78068	7.57475	7.77505	8.54768	7.95035	8.38158	8.35384	7.69211	7.56777	8.27529	7.92466	FALSE	ABCC8;At3g21250					NaN	4.49e-31	-0.0715542	0.25348	-0.106732	-0.218301	9.89325	9.82777	10.0406	9.59548	9.78883	10.1626	9.73265	9.55626	10.0611	9.81972	9.68358	9.60541	9.81768	9.85381	9.45904	9.47362	9.12831	9.27216
6.89931	7.37052	7.1563	6.8337	6.94497	7.32487	7.11289	7.39138	7.08915	7.24833	6.92435	7.20607	7.34043	7.02374	6.71994	6.59173	7.28814	6.34282	6.86365	6.73126	FALSE	ABCC8;At3g21250					NaN	4.49e-31	-0.0715542	0.25348	-0.106732	-0.218301	9.89325	9.82777	10.0406	9.59548	9.78883	10.1626	9.73265	9.55626	10.0611	9.81972	9.68358	9.60541	9.81768	9.85381	9.45904	9.47362	9.12831	9.27216
7.09504	7.01749	7.01532	6.40768	7.20984	6.34393	7.28077	6.8247	7.25516	6.75194	7.14488	6.98025	6.4843	7.08096	7.2399	6.73657	6.91187	6.90981	6.9965	6.71035	FALSE	ABCC8;At3g21250					NaN	4.49e-31	-0.0715542	0.25348	-0.106732	-0.218301	9.89325	9.82777	10.0406	9.59548	9.78883	10.1626	9.73265	9.55626	10.0611	9.81972	9.68358	9.60541	9.81768	9.85381	9.45904	9.47362	9.12831	9.27216
5.95015	6.10348	6.47514	6.08398	6.32944	6.64078	6.2563	5.94463	6.49932	6.4167	6.2123	6.08209	6.14387	6.51169	5.8995	5.84463	4.71886	5.09568	5.97683	5.69304	TRUE	ABCC8;At3g21250					NaN	4.49e-31	-0.0715542	0.25348	-0.106732	-0.218301	9.89325	9.82777	10.0406	9.59548	9.78883	10.1626	9.73265	9.55626	10.0611	9.81972	9.68358	9.60541	9.81768	9.85381	9.45904	9.47362	9.12831	9.27216
5.20233	4.4576	4.52089	4.5145	4.11454	4.67492	4.1833	4.18778	4.76872	4.37232	2.85512	4.24834	4.42051	4.25517	3.56175	5.19121	2.59234	4.27231	5.35408	4.20704	FALSE	ABCC8;At3g21250					NaN	4.49e-31	-0.0715542	0.25348	-0.106732	-0.218301	9.89325	9.82777	10.0406	9.59548	9.78883	10.1626	9.73265	9.55626	10.0611	9.81972	9.68358	9.60541	9.81768	9.85381	9.45904	9.47362	9.12831	9.27216
4.38121	3.37684	4.40537	3.86784	4.03652	4.71874	4.14539	3.83112	5.2172	4.3266	4.63077	3.97382	4.28789	4.5458	3.68957	3.48465	3.23209	3.75455	2.89234	3.65239	TRUE	ABCC8;At3g21250					NaN	4.49e-31	-0.0715542	0.25348	-0.106732	-0.218301	9.89325	9.82777	10.0406	9.59548	9.78883	10.1626	9.73265	9.55626	10.0611	9.81972	9.68358	9.60541	9.81768	9.85381	9.45904	9.47362	9.12831	9.27216
NaN	NaN	NaN	NaN	NaN	7.55987	6.89901	NaN	7.48107	NaN	7.39916	6.68014	7.0084	8.0237	6.50759	NaN	7.45108	7.5038	7.04469	NaN	FALSE	ABCC8;At3g21250					NaN	4.49e-31	-0.0715542	0.25348	-0.106732	-0.218301	9.89325	9.82777	10.0406	9.59548	9.78883	10.1626	9.73265	9.55626	10.0611	9.81972	9.68358	9.60541	9.81768	9.85381	9.45904	9.47362	9.12831	9.27216
NaN	NaN	NaN	NaN	NaN	NaN	8.68606	NaN	NaN	8.10632	9.02778	3.24484	3.60711	6.40209	6.4736	NaN	NaN	8.92473	NaN	9.35583	FALSE	ABCC8;At3g21250					NaN	4.49e-31	-0.0715542	0.25348	-0.106732	-0.218301	9.89325	9.82777	10.0406	9.59548	9.78883	10.1626	9.73265	9.55626	10.0611	9.81972	9.68358	9.60541	9.81768	9.85381	9.45904	9.47362	9.12831	9.27216
8.29836	7.96398	8.42662	7.95099	7.95089	8.04313	9.04054	9.22952	9.48792	9.62297	9.21105	9.45662	9.53962	9.01935	9.24061	9.17202	8.88082	8.80306	9.42232	9.35242	TRUE	At3g04490					NaN	1.96e-48	-0.0830762	-0.0193211	0.0540314	-0.117786	11.0378	10.8906	11.0593	10.898	10.7914	11.049	10.862	10.9347	10.9333	11.0891	10.7821	10.7263	11.1258	10.9601	10.8577	10.9786	10.7363	10.7556
8.95365	9.00791	9.45008	8.98116	8.77155	9.4091	8.70546	8.88484	8.97444	8.99713	8.88908	8.72155	9.31052	8.86111	8.72742	9.11324	8.55989	8.50684	8.71634	8.95747	TRUE	At3g04490					NaN	1.96e-48	-0.0830762	-0.0193211	0.0540314	-0.117786	11.0378	10.8906	11.0593	10.898	10.7914	11.049	10.862	10.9347	10.9333	11.0891	10.7821	10.7263	11.1258	10.9601	10.8577	10.9786	10.7363	10.7556
7.95771	7.5428	8.37908	7.94519	7.60056	8.17309	7.10045	7.24675	7.13279	6.4	7.98622	7.89782	8.41031	7.88842	7.87432	8.22259	7.49906	7.44973	7.59993	7.8684	TRUE	At3g04490					NaN	1.96e-48	-0.0830762	-0.0193211	0.0540314	-0.117786	11.0378	10.8906	11.0593	10.898	10.7914	11.049	10.862	10.9347	10.9333	11.0891	10.7821	10.7263	11.1258	10.9601	10.8577	10.9786	10.7363	10.7556
6.51675	6.10999	6.43751	6.511	6.4458	6.78429	6.53003	6.74912	6.38305	6.75609	6.43773	6.12897	6.99215	6.09472	6.11909	6.94358	6.16881	6.13776	6.1408	6.44336	TRUE	At3g04490					NaN	1.96e-48	-0.0830762	-0.0193211	0.0540314	-0.117786	11.0378	10.8906	11.0593	10.898	10.7914	11.049	10.862	10.9347	10.9333	11.0891	10.7821	10.7263	11.1258	10.9601	10.8577	10.9786	10.7363	10.7556
7.45807	7.30602	7.45771	7.17786	7.44046	6.64162	7.3238	7.07472	7.3507	7.57899	7.07172	7.06375	7.49622	7.42456	7.03205	7.37346	7.19912	7.40902	7.27187	7.34136	TRUE	At3g04490					NaN	1.96e-48	-0.0830762	-0.0193211	0.0540314	-0.117786	11.0378	10.8906	11.0593	10.898	10.7914	11.049	10.862	10.9347	10.9333	11.0891	10.7821	10.7263	11.1258	10.9601	10.8577	10.9786	10.7363	10.7556
7.12136	7.10489	7.13124	6.54048	6.33883	7.45741	6.78128	6.8606	6.67889	7.16202	6.63916	6.64544	7.07782	6.92962	6.81919	6.97046	6.78187	6.94468	6.99298	6.89548	FALSE	At3g04490					NaN	1.96e-48	-0.0830762	-0.0193211	0.0540314	-0.117786	11.0378	10.8906	11.0593	10.898	10.7914	11.049	10.862	10.9347	10.9333	11.0891	10.7821	10.7263	11.1258	10.9601	10.8577	10.9786	10.7363	10.7556
6.28208	7.02368	5.82193	6.91046	6.96655	6.60714	6.99548	6.5635	7.2157	6.71555	6.46914	6.52634	6.36076	6.72297	7.3228	6.09476	7.26881	7.43821	6.66082	6.98008	TRUE	At3g04490					NaN	1.96e-48	-0.0830762	-0.0193211	0.0540314	-0.117786	11.0378	10.8906	11.0593	10.898	10.7914	11.049	10.862	10.9347	10.9333	11.0891	10.7821	10.7263	11.1258	10.9601	10.8577	10.9786	10.7363	10.7556
6.3655	5.79066	6.55493	6.45749	6.41283	6.56796	6.62678	6.49861	6.18081	6.65396	6.03971	6.46244	6.30837	6.66022	6.33215	5.84785	6.94012	6.0848	6.7151	6.30506	TRUE	At3g04490					NaN	1.96e-48	-0.0830762	-0.0193211	0.0540314	-0.117786	11.0378	10.8906	11.0593	10.898	10.7914	11.049	10.862	10.9347	10.9333	11.0891	10.7821	10.7263	11.1258	10.9601	10.8577	10.9786	10.7363	10.7556
7.19984	7.00413	6.56358	6.51949	6.55441	6.28506	6.12822	6.68899	6.68559	5.83391	5.74068	5.91607	4.99499	6.27669	6.28541	5.54259	5.32371	5.84506	6.13291	5.91275	TRUE	At3g04490					NaN	1.96e-48	-0.0830762	-0.0193211	0.0540314	-0.117786	11.0378	10.8906	11.0593	10.898	10.7914	11.049	10.862	10.9347	10.9333	11.0891	10.7821	10.7263	11.1258	10.9601	10.8577	10.9786	10.7363	10.7556
5.73108	5.38226	5.32734	5.39219	4.46816	4.30625	4.49106	5.16782	4.99253	5.13634	5.10885	4.48094	4.53233	5.44171	5.49799	4.90794	4.62576	5.1289	5.43342	5.79267	TRUE	At3g04490					NaN	1.96e-48	-0.0830762	-0.0193211	0.0540314	-0.117786	11.0378	10.8906	11.0593	10.898	10.7914	11.049	10.862	10.9347	10.9333	11.0891	10.7821	10.7263	11.1258	10.9601	10.8577	10.9786	10.7363	10.7556
8.87492	8.88654	9.39963	9.16299	8.85217	9.29281	8.75911	8.99804	9.27069	9.23745	8.90595	9.12162	9.62634	9.00762	8.7914	9.24552	9.09939	9.28449	9.13522	9.52109	TRUE	At3g50370					NaN	8.24e-53	-0.0996672	-0.147735	-0.0616128	0.109681	12.3288	12.3272	12.413	12.3316	12.1298	12.3087	12.1514	12.1806	12.2766	12.2798	12.3943	12.5093	12.4945	12.4189	12.4588	12.3356	12.4758	12.5175
8.45813	7.90964	8.84889	8.24418	8.02769	8.80853	8.20557	8.37599	6.57242	8.68848	8.61933	8.55318	9.09018	7.44137	8.24871	8.79623	8.40761	8.2542	8.19089	8.80242	TRUE	At3g50370					NaN	8.24e-53	-0.0996672	-0.147735	-0.0616128	0.109681	12.3288	12.3272	12.413	12.3316	12.1298	12.3087	12.1514	12.1806	12.2766	12.2798	12.3943	12.5093	12.4945	12.4189	12.4588	12.3356	12.4758	12.5175
7.94079	8.07315	8.00883	8.08576	8.02618	8.05013	7.87288	8.23807	8.03555	8.23722	8.30554	8.68586	8.43508	8.28997	8.19701	8.14304	8.20865	8.01205	7.96574	8.65154	TRUE	At3g50370					NaN	8.24e-53	-0.0996672	-0.147735	-0.0616128	0.109681	12.3288	12.3272	12.413	12.3316	12.1298	12.3087	12.1514	12.1806	12.2766	12.2798	12.3943	12.5093	12.4945	12.4189	12.4588	12.3356	12.4758	12.5175
7.86585	7.92083	8.39625	7.91537	7.63704	8.01612	7.98466	7.73831	7.99995	8.09085	7.81539	8.45003	8.67929	8.26433	8.10139	8.43384	8.41775	8.53905	8.34567	8.54973	TRUE	At3g50370					NaN	8.24e-53	-0.0996672	-0.147735	-0.0616128	0.109681	12.3288	12.3272	12.413	12.3316	12.1298	12.3087	12.1514	12.1806	12.2766	12.2798	12.3943	12.5093	12.4945	12.4189	12.4588	12.3356	12.4758	12.5175
8.1898	8.32981	7.60648	8.39782	7.88219	7.84534	7.98718	8.1606	8.0781	8.24889	8.22555	8.36507	8.07193	8.33712	8.5776	7.50009	8.53569	8.00663	8.15586	8.29949	TRUE	At3g50370					NaN	8.24e-53	-0.0996672	-0.147735	-0.0616128	0.109681	12.3288	12.3272	12.413	12.3316	12.1298	12.3087	12.1514	12.1806	12.2766	12.2798	12.3943	12.5093	12.4945	12.4189	12.4588	12.3356	12.4758	12.5175
7.19295	7.37032	6.71182	7.21716	7.03666	6.87352	7.11	6.70583	6.96947	6.79733	6.67113	7.31986	6.98275	7.18786	7.07783	7.10028	7.40073	7.40443	7.41784	7.56324	TRUE	At3g50370					NaN	8.24e-53	-0.0996672	-0.147735	-0.0616128	0.109681	12.3288	12.3272	12.413	12.3316	12.1298	12.3087	12.1514	12.1806	12.2766	12.2798	12.3943	12.5093	12.4945	12.4189	12.4588	12.3356	12.4758	12.5175
6.97088	7.16591	6.41851	7.09438	6.84345	6.60886	6.77438	6.8409	7.23851	7.26084	7.39432	7.39329	6.52495	7.42885	7.20531	6.44825	7.30548	7.28714	6.75627	7.58005	TRUE	At3g50370					NaN	8.24e-53	-0.0996672	-0.147735	-0.0616128	0.109681	12.3288	12.3272	12.413	12.3316	12.1298	12.3087	12.1514	12.1806	12.2766	12.2798	12.3943	12.5093	12.4945	12.4189	12.4588	12.3356	12.4758	12.5175
6.44372	7.61714	8.15472	7.08489	7.53773	8.12994	7.40479	7.80186	7.54265	7.84737	7.65921	7.86868	8.17146	7.63052	7.89407	7.55176	7.47408	7.93483	7.53093	7.43334	TRUE	At3g50370					NaN	8.24e-53	-0.0996672	-0.147735	-0.0616128	0.109681	12.3288	12.3272	12.413	12.3316	12.1298	12.3087	12.1514	12.1806	12.2766	12.2798	12.3943	12.5093	12.4945	12.4189	12.4588	12.3356	12.4758	12.5175
7.88623	7.63496	7.68449	7.68154	7.41577	7.1291	7.70975	7.60101	7.86203	7.37713	7.84322	7.80861	8.21336	7.76836	7.34301	7.50568	7.13581	7.91737	7.73417	7.85145	TRUE	At3g50370					NaN	8.24e-53	-0.0996672	-0.147735	-0.0616128	0.109681	12.3288	12.3272	12.413	12.3316	12.1298	12.3087	12.1514	12.1806	12.2766	12.2798	12.3943	12.5093	12.4945	12.4189	12.4588	12.3356	12.4758	12.5175
7.80193	7.64032	7.62637	7.26603	7.26789	7.14697	7.12191	7.29606	7.22458	6.83463	7.99225	7.66385	7.63579	7.98891	7.6655	7.48515	7.97244	8.09164	7.85695	7.91657	TRUE	At3g50370					NaN	8.24e-53	-0.0996672	-0.147735	-0.0616128	0.109681	12.3288	12.3272	12.413	12.3316	12.1298	12.3087	12.1514	12.1806	12.2766	12.2798	12.3943	12.5093	12.4945	12.4189	12.4588	12.3356	12.4758	12.5175
6.90439	7.20734	7.8081	7.6486	6.92376	7.36048	7.87817	7.67877	7.14809	7.44265	7.73464	7.88348	7.23862	7.39475	7.77655	7.22695	7.65264	7.61283	7.34415	7.28975	TRUE	At3g50370					NaN	8.24e-53	-0.0996672	-0.147735	-0.0616128	0.109681	12.3288	12.3272	12.413	12.3316	12.1298	12.3087	12.1514	12.1806	12.2766	12.2798	12.3943	12.5093	12.4945	12.4189	12.4588	12.3356	12.4758	12.5175
5.66137	5.28182	5.53143	5.57359	5.09083	6.74497	7.33919	6.71295	7.14217	6.92768	6.39487	6.13923	7.28432	6.31876	6.07284	5.8716	5.50535	5.98741	6.64773	6.35341	TRUE	At3g50370					NaN	8.24e-53	-0.0996672	-0.147735	-0.0616128	0.109681	12.3288	12.3272	12.413	12.3316	12.1298	12.3087	12.1514	12.1806	12.2766	12.2798	12.3943	12.5093	12.4945	12.4189	12.4588	12.3356	12.4758	12.5175
7.4158	7.36919	6.97753	7.47102	7.03344	6.74498	7.21483	7.04766	7.15834	6.78109	7.07208	7.34256	7.11551	7.43965	7.77012	6.9677	7.93005	7.36571	7.40892	7.17276	TRUE	At3g50370					NaN	8.24e-53	-0.0996672	-0.147735	-0.0616128	0.109681	12.3288	12.3272	12.413	12.3316	12.1298	12.3087	12.1514	12.1806	12.2766	12.2798	12.3943	12.5093	12.4945	12.4189	12.4588	12.3356	12.4758	12.5175
7.41181	7.21282	8.06998	7.25591	7.19623	7.07579	7.11437	7.06149	7.11772	6.65604	7.10189	6.5027	7.95144	6.88999	7.17384	7.52444	6.88227	6.98792	6.62456	7.29032	TRUE	At3g50370					NaN	8.24e-53	-0.0996672	-0.147735	-0.0616128	0.109681	12.3288	12.3272	12.413	12.3316	12.1298	12.3087	12.1514	12.1806	12.2766	12.2798	12.3943	12.5093	12.4945	12.4189	12.4588	12.3356	12.4758	12.5175
6.92651	6.93943	7.6068	7.01984	6.89436	7.08956	6.53855	6.76554	7.29466	6.88401	7.2407	7.0513	7.67824	7.19088	7.02339	6.93736	7.50656	7.24014	6.774	7.01279	TRUE	At3g50370					NaN	8.24e-53	-0.0996672	-0.147735	-0.0616128	0.109681	12.3288	12.3272	12.413	12.3316	12.1298	12.3087	12.1514	12.1806	12.2766	12.2798	12.3943	12.5093	12.4945	12.4189	12.4588	12.3356	12.4758	12.5175
7.03694	7.04831	7.0593	6.92092	7.34455	6.16125	6.38818	6.75946	6.71601	6.79993	7.41106	7.51886	4.8522	7.33394	7.41054	7.49117	7.72191	7.78662	6.99861	7.16147	TRUE	At3g50370					NaN	8.24e-53	-0.0996672	-0.147735	-0.0616128	0.109681	12.3288	12.3272	12.413	12.3316	12.1298	12.3087	12.1514	12.1806	12.2766	12.2798	12.3943	12.5093	12.4945	12.4189	12.4588	12.3356	12.4758	12.5175
6.9272	6.89135	6.7874	6.88433	7.434	7.13931	7.06743	6.69516	7.00059	7.03772	7.30182	7.26404	6.32961	7.25541	7.36372	7.06743	7.12173	7.07496	7.31891	7.23027	TRUE	At3g50370					NaN	8.24e-53	-0.0996672	-0.147735	-0.0616128	0.109681	12.3288	12.3272	12.413	12.3316	12.1298	12.3087	12.1514	12.1806	12.2766	12.2798	12.3943	12.5093	12.4945	12.4189	12.4588	12.3356	12.4758	12.5175
7.37814	6.78451	7.10078	7.04232	6.41844	6.85032	7.05544	6.92591	7.18916	7.05728	6.58077	7.0762	6.99529	6.89942	6.95652	7.27611	6.98045	7.25881	6.98357	7.42036	TRUE	At3g50370					NaN	8.24e-53	-0.0996672	-0.147735	-0.0616128	0.109681	12.3288	12.3272	12.413	12.3316	12.1298	12.3087	12.1514	12.1806	12.2766	12.2798	12.3943	12.5093	12.4945	12.4189	12.4588	12.3356	12.4758	12.5175
7.06259	7.48582	6.90007	6.34699	7.00591	6.4429	6.91064	6.63185	7.10008	6.74622	6.94837	7.08282	6.77416	7.08388	6.9786	6.63973	6.99232	6.63963	6.79101	7.1056	TRUE	At3g50370					NaN	8.24e-53	-0.0996672	-0.147735	-0.0616128	0.109681	12.3288	12.3272	12.413	12.3316	12.1298	12.3087	12.1514	12.1806	12.2766	12.2798	12.3943	12.5093	12.4945	12.4189	12.4588	12.3356	12.4758	12.5175
6.54453	7.07275	7.04609	6.32733	6.69642	6.90336	7.04373	6.59397	6.77656	6.77373	7.05069	6.85419	6.70065	6.63684	7.16281	6.40948	7.13807	6.66278	6.63489	6.50927	TRUE	At3g50370					NaN	8.24e-53	-0.0996672	-0.147735	-0.0616128	0.109681	12.3288	12.3272	12.413	12.3316	12.1298	12.3087	12.1514	12.1806	12.2766	12.2798	12.3943	12.5093	12.4945	12.4189	12.4588	12.3356	12.4758	12.5175
6.80889	6.15155	7.00878	6.64725	5.12483	6.57677	6.17021	5.94756	6.43269	6.68048	6.75042	6.50785	7.52503	6.78404	6.39987	6.92031	6.80499	7.15471	6.85597	6.78743	TRUE	At3g50370					NaN	8.24e-53	-0.0996672	-0.147735	-0.0616128	0.109681	12.3288	12.3272	12.413	12.3316	12.1298	12.3087	12.1514	12.1806	12.2766	12.2798	12.3943	12.5093	12.4945	12.4189	12.4588	12.3356	12.4758	12.5175
6.56641	6.47492	4.79195	6.54318	6.2923	6.41242	6.15864	6.33628	5.40319	6.56636	6.66964	6.75322	6.6835	6.98183	6.91745	6.25934	7.08336	6.66653	6.63088	6.37155	TRUE	At3g50370					NaN	8.24e-53	-0.0996672	-0.147735	-0.0616128	0.109681	12.3288	12.3272	12.413	12.3316	12.1298	12.3087	12.1514	12.1806	12.2766	12.2798	12.3943	12.5093	12.4945	12.4189	12.4588	12.3356	12.4758	12.5175
4.81199	4.35552	5.75232	5.07973	4.84586	5.79668	5.0041	4.36219	5.53484	5.32657	5.63938	5.60384	5.56658	5.58037	5.10024	5.59514	5.45581	5.43062	4.7656	5.24216	TRUE	At3g50370					NaN	8.24e-53	-0.0996672	-0.147735	-0.0616128	0.109681	12.3288	12.3272	12.413	12.3316	12.1298	12.3087	12.1514	12.1806	12.2766	12.2798	12.3943	12.5093	12.4945	12.4189	12.4588	12.3356	12.4758	12.5175
6.56493	6.15726	4.04663	6.05454	6.15125	5.69378	5.6931	5.78612	6.44571	6.50911	6.34944	6.85724	5.04791	6.77641	6.25445	6.2477	6.46671	6.90771	6.7159	6.47206	TRUE	At3g50370					NaN	8.24e-53	-0.0996672	-0.147735	-0.0616128	0.109681	12.3288	12.3272	12.413	12.3316	12.1298	12.3087	12.1514	12.1806	12.2766	12.2798	12.3943	12.5093	12.4945	12.4189	12.4588	12.3356	12.4758	12.5175
6.01358	6.15004	6.54797	6.62132	6.27225	6.54911	5.8936	6.32591	5.98864	6.00562	5.72986	5.71769	6.68544	6.51599	5.75788	6.50624	5.86654	6.70486	6.1234	6.22839	TRUE	At3g50370					NaN	8.24e-53	-0.0996672	-0.147735	-0.0616128	0.109681	12.3288	12.3272	12.413	12.3316	12.1298	12.3087	12.1514	12.1806	12.2766	12.2798	12.3943	12.5093	12.4945	12.4189	12.4588	12.3356	12.4758	12.5175
5.5605	5.88059	5.77731	6.44183	5.89207	3.50614	4.65318	4.35044	3.61053	4.75943	5.92661	6.65257	5.92429	6.24337	6.51899	6.39655	5.95653	6.31316	6.58767	6.79905	TRUE	At3g50370					NaN	8.24e-53	-0.0996672	-0.147735	-0.0616128	0.109681	12.3288	12.3272	12.413	12.3316	12.1298	12.3087	12.1514	12.1806	12.2766	12.2798	12.3943	12.5093	12.4945	12.4189	12.4588	12.3356	12.4758	12.5175
5.46419	5.78542	6.14511	6.15982	5.23821	6.10021	4.47453	5.63362	5.34788	6.307	5.57779	6.26834	5.70204	5.6863	5.97304	5.84591	5.95691	5.424	5.67567	5.81614	TRUE	At3g50370					NaN	8.24e-53	-0.0996672	-0.147735	-0.0616128	0.109681	12.3288	12.3272	12.413	12.3316	12.1298	12.3087	12.1514	12.1806	12.2766	12.2798	12.3943	12.5093	12.4945	12.4189	12.4588	12.3356	12.4758	12.5175
4.84883	5.5827	5.85472	5.6757	5.94974	6.71545	6.18106	6.29252	5.76761	4.79445	3.56216	4.6745	6.47747	5.65491	5.44937	6.05305	5.11878	5.02481	6.02286	5.88215	TRUE	At3g50370					NaN	8.24e-53	-0.0996672	-0.147735	-0.0616128	0.109681	12.3288	12.3272	12.413	12.3316	12.1298	12.3087	12.1514	12.1806	12.2766	12.2798	12.3943	12.5093	12.4945	12.4189	12.4588	12.3356	12.4758	12.5175
5.63787	5.5658	5.64991	5.32288	4.76997	5.51718	4.53506	5.27536	4.48917	4.90201	4.59175	4.89342	5.89496	4.60493	5.50856	5.87213	4.6206	4.92983	4.65887	5.71788	TRUE	At3g50370					NaN	8.24e-53	-0.0996672	-0.147735	-0.0616128	0.109681	12.3288	12.3272	12.413	12.3316	12.1298	12.3087	12.1514	12.1806	12.2766	12.2798	12.3943	12.5093	12.4945	12.4189	12.4588	12.3356	12.4758	12.5175
5.25329	4.5195	4.61441	5.27965	5.35233	4.86389	4.90343	4.9973	5.57038	4.83662	5.56132	5.17664	5.73474	3.98233	5.308	4.87186	5.59581	4.9887	5.70767	5.28399	TRUE	At3g50370					NaN	8.24e-53	-0.0996672	-0.147735	-0.0616128	0.109681	12.3288	12.3272	12.413	12.3316	12.1298	12.3087	12.1514	12.1806	12.2766	12.2798	12.3943	12.5093	12.4945	12.4189	12.4588	12.3356	12.4758	12.5175
8.06035	7.60832	7.54513	7.53267	7.68115	7.88846	7.41346	7.63822	7.82083	NaN	7.48198	7.72927	7.69739	7.58001	8.00538	7.78098	6.85532	8.13069	7.70036	7.90221	TRUE	At3g50370					NaN	8.24e-53	-0.0996672	-0.147735	-0.0616128	0.109681	12.3288	12.3272	12.413	12.3316	12.1298	12.3087	12.1514	12.1806	12.2766	12.2798	12.3943	12.5093	12.4945	12.4189	12.4588	12.3356	12.4758	12.5175
6.96118	6.76635	7.67476	7.01515	6.74296	6.75644	6.50225	6.64778	6.54472	6.29472	6.05023	2.79909	5.0238	5.53792	6.07213	5.67583	6.06534	6.3014	5.85193	6.06778	TRUE	At3g50370					NaN	8.24e-53	-0.0996672	-0.147735	-0.0616128	0.109681	12.3288	12.3272	12.413	12.3316	12.1298	12.3087	12.1514	12.1806	12.2766	12.2798	12.3943	12.5093	12.4945	12.4189	12.4588	12.3356	12.4758	12.5175
6.42102	6.76142	NaN	5.98632	6.2343	NaN	6.98866	NaN	5.02235	5.50887	7.03827	7.15129	6.10789	6.83989	7.02675	5.97994	7.46766	7.67948	6.32799	6.88601	TRUE	At3g50370					NaN	8.24e-53	-0.0996672	-0.147735	-0.0616128	0.109681	12.3288	12.3272	12.413	12.3316	12.1298	12.3087	12.1514	12.1806	12.2766	12.2798	12.3943	12.5093	12.4945	12.4189	12.4588	12.3356	12.4758	12.5175
7.48874	7.1248	7.01377	7.66623	6.6511	6.89448	NaN	5.15587	4.85266	4.49153	5.95495	4.59304	6.18028	4.88894	5.68641	6.04663	6.49118	7.42667	NaN	NaN	TRUE	At3g50370					NaN	8.24e-53	-0.0996672	-0.147735	-0.0616128	0.109681	12.3288	12.3272	12.413	12.3316	12.1298	12.3087	12.1514	12.1806	12.2766	12.2798	12.3943	12.5093	12.4945	12.4189	12.4588	12.3356	12.4758	12.5175
6.56029	NaN	5.77696	NaN	NaN	NaN	7.24301	7.73791	6.04766	5.1864	7.334	7.38965	6.71441	6.96052	6.90929	7.09369	7.31366	7.56672	7.25695	7.91094	TRUE	At3g50370					NaN	8.24e-53	-0.0996672	-0.147735	-0.0616128	0.109681	12.3288	12.3272	12.413	12.3316	12.1298	12.3087	12.1514	12.1806	12.2766	12.2798	12.3943	12.5093	12.4945	12.4189	12.4588	12.3356	12.4758	12.5175
NaN	NaN	NaN	NaN	NaN	NaN	6.32866	NaN	6.0908	NaN	5.97688	6.3023	5.5768	7.61269	6.77769	6.23392	6.95674	7.34027	5.91239	5.73978	TRUE	At3g50370					NaN	8.24e-53	-0.0996672	-0.147735	-0.0616128	0.109681	12.3288	12.3272	12.413	12.3316	12.1298	12.3087	12.1514	12.1806	12.2766	12.2798	12.3943	12.5093	12.4945	12.4189	12.4588	12.3356	12.4758	12.5175
NaN	NaN	NaN	3.69393	NaN	NaN	3.24271	NaN	NaN	4.67329	3.55071	4.87805	3.88773	4.4514	4.88208	4.37078	4.40214	4.62768	NaN	4.20416	TRUE	At3g50370					NaN	8.24e-53	-0.0996672	-0.147735	-0.0616128	0.109681	12.3288	12.3272	12.413	12.3316	12.1298	12.3087	12.1514	12.1806	12.2766	12.2798	12.3943	12.5093	12.4945	12.4189	12.4588	12.3356	12.4758	12.5175
NaN	NaN	4.13023	NaN	2.51225	NaN	NaN	NaN	NaN	4.03812	3.13732	2.65541	0	2.10044	5.06784	NaN	3.33404	4.89865	NaN	3.72953	TRUE	At3g50370					NaN	8.24e-53	-0.0996672	-0.147735	-0.0616128	0.109681	12.3288	12.3272	12.413	12.3316	12.1298	12.3087	12.1514	12.1806	12.2766	12.2798	12.3943	12.5093	12.4945	12.4189	12.4588	12.3356	12.4758	12.5175
10.2043	10.0402	10.0156	9.99121	9.84715	9.96239	10.0075	9.94995	10.1413	10.3778	10.1317	10.1462	10.4638	10.0843	10.3081	10.1411	10.2652	10.3009	10.1481	10.4068	TRUE	At3g03380;DEGP7					NaN	4.73e-59	-0.069519	-0.100408	-0.0616709	0.0925601	13.3914	13.432	13.3156	13.2864	13.3367	13.3075	13.3209	13.3115	13.2636	13.2819	13.4922	13.4675	13.457	13.504	13.4752	13.2526	13.4892	13.5218
10.2853	9.91498	10.2148	10.0544	10.1953	10.2406	9.69045	9.48506	8.76435	8.44041	10.522	10.176	9.92143	10.4452	10.1432	10.1845	10.5809	10.4367	10.2314	10.484	TRUE	At3g03380;DEGP7					NaN	4.73e-59	-0.069519	-0.100408	-0.0616709	0.0925601	13.3914	13.432	13.3156	13.2864	13.3367	13.3075	13.3209	13.3115	13.2636	13.2819	13.4922	13.4675	13.457	13.504	13.4752	13.2526	13.4892	13.5218
9.76117	10.0607	9.43802	9.80891	9.65292	9.26902	10.1692	9.97552	10.0614	10.1891	9.81277	9.85061	9.53665	9.99444	10.0917	9.27603	10.208	10.1317	10.0473	10.2994	TRUE	At3g03380;DEGP7					NaN	4.73e-59	-0.069519	-0.100408	-0.0616709	0.0925601	13.3914	13.432	13.3156	13.2864	13.3367	13.3075	13.3209	13.3115	13.2636	13.2819	13.4922	13.4675	13.457	13.504	13.4752	13.2526	13.4892	13.5218
9.59104	9.57762	9.8224	9.54342	9.49928	9.82033	9.46586	9.51268	9.27804	9.30055	9.62093	9.51896	9.97325	9.32202	9.42455	9.43051	9.3087	9.24955	9.1514	9.29515	TRUE	At3g03380;DEGP7					NaN	4.73e-59	-0.069519	-0.100408	-0.0616709	0.0925601	13.3914	13.432	13.3156	13.2864	13.3367	13.3075	13.3209	13.3115	13.2636	13.2819	13.4922	13.4675	13.457	13.504	13.4752	13.2526	13.4892	13.5218
9.46671	9.43245	9.26734	9.32178	9.28651	9.18804	9.19273	9.18697	9.31918	9.46457	9.61795	9.72901	9.38481	9.68032	9.77911	9.44541	9.67685	9.92457	9.40243	9.82084	TRUE	At3g03380;DEGP7					NaN	4.73e-59	-0.069519	-0.100408	-0.0616709	0.0925601	13.3914	13.432	13.3156	13.2864	13.3367	13.3075	13.3209	13.3115	13.2636	13.2819	13.4922	13.4675	13.457	13.504	13.4752	13.2526	13.4892	13.5218
9.81922	9.51645	9.56262	9.56716	9.83485	9.69421	9.29751	9.11739	8.40108	8.9074	9.47953	9.45553	9.31333	9.59871	9.45129	9.41176	9.67166	9.75861	9.2537	9.75532	TRUE	At3g03380;DEGP7					NaN	4.73e-59	-0.069519	-0.100408	-0.0616709	0.0925601	13.3914	13.432	13.3156	13.2864	13.3367	13.3075	13.3209	13.3115	13.2636	13.2819	13.4922	13.4675	13.457	13.504	13.4752	13.2526	13.4892	13.5218
9.17115	9.16176	9.3537	9.16444	8.82041	9.03078	8.98071	8.96907	9.04527	9.04214	8.95301	8.85401	9.4239	9.20774	9.01622	8.99654	8.88919	8.89508	8.91418	8.92443	TRUE	At3g03380;DEGP7					NaN	4.73e-59	-0.069519	-0.100408	-0.0616709	0.0925601	13.3914	13.432	13.3156	13.2864	13.3367	13.3075	13.3209	13.3115	13.2636	13.2819	13.4922	13.4675	13.457	13.504	13.4752	13.2526	13.4892	13.5218
8.42041	8.33234	9.1042	7.6504	7.80361	8.47493	8.87224	8.8317	8.68478	8.83174	8.74981	8.92956	9.75359	8.68564	8.79871	9.21063	8.68467	8.6237	8.76672	8.92521	TRUE	At3g03380;DEGP7					NaN	4.73e-59	-0.069519	-0.100408	-0.0616709	0.0925601	13.3914	13.432	13.3156	13.2864	13.3367	13.3075	13.3209	13.3115	13.2636	13.2819	13.4922	13.4675	13.457	13.504	13.4752	13.2526	13.4892	13.5218
9.34367	8.6392	7.19747	8.91898	9.5616	7.51787	9.29183	8.42306	6.79742	5.10629	9.18352	9.01759	7.85642	8.85547	8.72256	7.89849	9.33498	9.65599	8.64058	9.3392	TRUE	At3g03380;DEGP7					NaN	4.73e-59	-0.069519	-0.100408	-0.0616709	0.0925601	13.3914	13.432	13.3156	13.2864	13.3367	13.3075	13.3209	13.3115	13.2636	13.2819	13.4922	13.4675	13.457	13.504	13.4752	13.2526	13.4892	13.5218
8.93463	9.09206	8.74532	8.62511	8.82329	8.59352	8.76879	8.72668	8.54508	8.81224	8.82639	8.87131	8.72975	8.8135	8.67439	7.90805	8.75718	8.40242	8.50879	8.59827	TRUE	At3g03380;DEGP7					NaN	4.73e-59	-0.069519	-0.100408	-0.0616709	0.0925601	13.3914	13.432	13.3156	13.2864	13.3367	13.3075	13.3209	13.3115	13.2636	13.2819	13.4922	13.4675	13.457	13.504	13.4752	13.2526	13.4892	13.5218
8.52889	8.43099	8.15825	8.26895	8.31564	7.56149	8.5907	8.68766	8.30056	8.33832	8.94057	9.08767	7.93482	8.86176	8.84464	8.24312	8.86074	9.10961	8.36568	8.84852	TRUE	At3g03380;DEGP7					NaN	4.73e-59	-0.069519	-0.100408	-0.0616709	0.0925601	13.3914	13.432	13.3156	13.2864	13.3367	13.3075	13.3209	13.3115	13.2636	13.2819	13.4922	13.4675	13.457	13.504	13.4752	13.2526	13.4892	13.5218
8.36071	8.73963	8.09589	8.43845	8.39224	8.10391	8.06008	8.15525	8.65398	8.36921	8.38853	8.60565	8.14587	8.55347	8.80697	7.96357	8.86884	9.10917	8.4475	8.68435	TRUE	At3g03380;DEGP7					NaN	4.73e-59	-0.069519	-0.100408	-0.0616709	0.0925601	13.3914	13.432	13.3156	13.2864	13.3367	13.3075	13.3209	13.3115	13.2636	13.2819	13.4922	13.4675	13.457	13.504	13.4752	13.2526	13.4892	13.5218
8.29918	8.07193	8.61329	8.29026	8.06268	8.45531	8.33032	8.12122	7.97578	7.9552	8.27263	8.46867	8.6258	8.29937	8.08323	8.50456	8.28842	8.31273	8.37087	8.69082	TRUE	At3g03380;DEGP7					NaN	4.73e-59	-0.069519	-0.100408	-0.0616709	0.0925601	13.3914	13.432	13.3156	13.2864	13.3367	13.3075	13.3209	13.3115	13.2636	13.2819	13.4922	13.4675	13.457	13.504	13.4752	13.2526	13.4892	13.5218
8.17042	7.9564	8.01254	7.95869	8.14731	8.33501	7.89919	8.29633	7.92817	8.00407	8.36041	8.30739	8.5707	8.37176	8.2814	8.46074	8.34202	8.54486	8.00021	8.25991	TRUE	At3g03380;DEGP7					NaN	4.73e-59	-0.069519	-0.100408	-0.0616709	0.0925601	13.3914	13.432	13.3156	13.2864	13.3367	13.3075	13.3209	13.3115	13.2636	13.2819	13.4922	13.4675	13.457	13.504	13.4752	13.2526	13.4892	13.5218
6.62174	6.88887	6.62567	6.9254	6.56868	6.71007	6.73309	6.7662	6.67369	6.73556	7.03861	6.87438	6.87645	7.05385	6.98041	6.52053	6.9202	7.18132	6.95919	7.28359	TRUE	At3g03380;DEGP7					NaN	4.73e-59	-0.069519	-0.100408	-0.0616709	0.0925601	13.3914	13.432	13.3156	13.2864	13.3367	13.3075	13.3209	13.3115	13.2636	13.2819	13.4922	13.4675	13.457	13.504	13.4752	13.2526	13.4892	13.5218
7.36527	7.87525	7.74563	7.43161	6.96319	7.84429	7.74761	7.30547	7.52773	7.38499	7.90597	7.78618	8.25797	7.68441	8.02008	8.22744	7.83006	7.62696	7.70434	7.80318	TRUE	At3g03380;DEGP7					NaN	4.73e-59	-0.069519	-0.100408	-0.0616709	0.0925601	13.3914	13.432	13.3156	13.2864	13.3367	13.3075	13.3209	13.3115	13.2636	13.2819	13.4922	13.4675	13.457	13.504	13.4752	13.2526	13.4892	13.5218
7.68295	7.625	7.40939	7.41542	7.47013	7.24147	7.75997	7.66185	7.32727	7.97646	7.94509	7.64151	7.64756	7.83185	8.07724	7.08668	7.55302	7.67507	7.4332	7.72656	TRUE	At3g03380;DEGP7					NaN	4.73e-59	-0.069519	-0.100408	-0.0616709	0.0925601	13.3914	13.432	13.3156	13.2864	13.3367	13.3075	13.3209	13.3115	13.2636	13.2819	13.4922	13.4675	13.457	13.504	13.4752	13.2526	13.4892	13.5218
7.73043	7.24329	7.68561	7.33775	7.64335	7.77774	7.5459	7.16905	7.44771	7.72856	7.66522	7.39684	7.75901	7.44793	7.67424	7.37661	7.68228	7.5821	7.00317	7.30266	TRUE	At3g03380;DEGP7					NaN	4.73e-59	-0.069519	-0.100408	-0.0616709	0.0925601	13.3914	13.432	13.3156	13.2864	13.3367	13.3075	13.3209	13.3115	13.2636	13.2819	13.4922	13.4675	13.457	13.504	13.4752	13.2526	13.4892	13.5218
6.37239	6.72244	5.89519	6.46125	6.4668	6.0067	6.33955	6.05177	6.18455	5.99147	6.42244	6.64184	6.07451	6.52574	7.06239	5.84673	7.10283	6.81158	6.63266	6.74396	FALSE	At3g03380;DEGP7					NaN	4.73e-59	-0.069519	-0.100408	-0.0616709	0.0925601	13.3914	13.432	13.3156	13.2864	13.3367	13.3075	13.3209	13.3115	13.2636	13.2819	13.4922	13.4675	13.457	13.504	13.4752	13.2526	13.4892	13.5218
5.54618	5.98786	6.09226	5.59119	5.85845	6.17903	6.24444	6.3856	6.26263	5.97014	6.35296	6.17296	6.91377	6.10665	6.11462	6.06917	6.1958	6.1364	5.83981	5.83364	TRUE	At3g03380;DEGP7					NaN	4.73e-59	-0.069519	-0.100408	-0.0616709	0.0925601	13.3914	13.432	13.3156	13.2864	13.3367	13.3075	13.3209	13.3115	13.2636	13.2819	13.4922	13.4675	13.457	13.504	13.4752	13.2526	13.4892	13.5218
6.44386	7.17987	7.63818	6.54784	6.74375	6.99804	6.89903	7.46765	6.8097	7.43359	6.71369	7.32841	6.7574	6.86105	6.83112	7.30872	7.32771	7.26394	6.98779	6.97383	TRUE	At3g03380;DEGP7					NaN	4.73e-59	-0.069519	-0.100408	-0.0616709	0.0925601	13.3914	13.432	13.3156	13.2864	13.3367	13.3075	13.3209	13.3115	13.2636	13.2819	13.4922	13.4675	13.457	13.504	13.4752	13.2526	13.4892	13.5218
7.21797	7.10772	7.06513	6.82423	7.09006	6.97461	6.8732	7.25016	7.31225	6.94049	7.05691	7.08751	5.86515	6.75598	6.58111	6.97957	7.37662	7.4831	7.07616	7.27219	TRUE	At3g03380;DEGP7					NaN	4.73e-59	-0.069519	-0.100408	-0.0616709	0.0925601	13.3914	13.432	13.3156	13.2864	13.3367	13.3075	13.3209	13.3115	13.2636	13.2819	13.4922	13.4675	13.457	13.504	13.4752	13.2526	13.4892	13.5218
6.64672	7.3532	6.67476	7.02129	7.1048	6.71591	6.97111	7.37756	6.83441	6.49044	7.44558	7.11596	6.52208	7.33977	7.23106	6.84358	7.43859	7.08306	6.56505	7.22214	TRUE	At3g03380;DEGP7					NaN	4.73e-59	-0.069519	-0.100408	-0.0616709	0.0925601	13.3914	13.432	13.3156	13.2864	13.3367	13.3075	13.3209	13.3115	13.2636	13.2819	13.4922	13.4675	13.457	13.504	13.4752	13.2526	13.4892	13.5218
6.8197	6.63993	7.18933	6.79666	6.96935	7.27911	6.68106	6.81908	7.13079	6.61131	7.24374	6.92038	7.42538	7.1017	6.9647	7.07912	6.64521	7.07555	6.57238	7.43227	TRUE	At3g03380;DEGP7					NaN	4.73e-59	-0.069519	-0.100408	-0.0616709	0.0925601	13.3914	13.432	13.3156	13.2864	13.3367	13.3075	13.3209	13.3115	13.2636	13.2819	13.4922	13.4675	13.457	13.504	13.4752	13.2526	13.4892	13.5218
6.31493	6.54232	6.67434	6.1903	5.82519	5.87437	6.3721	6.15395	6.6687	5.93242	6.25389	6.24825	6.66571	6.53205	6.27885	6.28887	6.66362	5.96767	6.26436	6.57312	TRUE	At3g03380;DEGP7					NaN	4.73e-59	-0.069519	-0.100408	-0.0616709	0.0925601	13.3914	13.432	13.3156	13.2864	13.3367	13.3075	13.3209	13.3115	13.2636	13.2819	13.4922	13.4675	13.457	13.504	13.4752	13.2526	13.4892	13.5218
5.98672	5.38626	5.73467	5.80241	5.57557	5.33155	6.14594	5.97677	6.26007	6.11574	6.33829	5.57558	6.10784	5.64389	5.89245	5.9338	5.90335	5.7736	5.36302	6.00848	TRUE	At3g03380;DEGP7					NaN	4.73e-59	-0.069519	-0.100408	-0.0616709	0.0925601	13.3914	13.432	13.3156	13.2864	13.3367	13.3075	13.3209	13.3115	13.2636	13.2819	13.4922	13.4675	13.457	13.504	13.4752	13.2526	13.4892	13.5218
5.45258	5.41385	5.33199	5.17137	5.58284	5.61607	5.1297	5.11377	5.35675	5.22515	4.96682	5.25139	4.38935	5.72719	4.93759	5.11416	4.91749	5.50997	4.87653	5.30473	TRUE	At3g03380;DEGP7					NaN	4.73e-59	-0.069519	-0.100408	-0.0616709	0.0925601	13.3914	13.432	13.3156	13.2864	13.3367	13.3075	13.3209	13.3115	13.2636	13.2819	13.4922	13.4675	13.457	13.504	13.4752	13.2526	13.4892	13.5218
4.72352	5.15928	4.54042	4.5013	5.55928	5.03454	3.91955	4.54007	3.02406	4.86138	4.60272	5.23384	5.18078	5.05424	5.39387	3.15466	4.5298	4.61205	4.74177	5.07686	TRUE	At3g03380;DEGP7					NaN	4.73e-59	-0.069519	-0.100408	-0.0616709	0.0925601	13.3914	13.432	13.3156	13.2864	13.3367	13.3075	13.3209	13.3115	13.2636	13.2819	13.4922	13.4675	13.457	13.504	13.4752	13.2526	13.4892	13.5218
8.58493	9.27625	8.748	8.63837	8.61674	8.54013	NaN	7.27996	7.01219	7.03302	7.55458	6.3889	8.28919	6.4339	5.37835	7.58647	6.16805	5.45988	6.97112	6.81095	TRUE	At3g03380;DEGP7					NaN	4.73e-59	-0.069519	-0.100408	-0.0616709	0.0925601	13.3914	13.432	13.3156	13.2864	13.3367	13.3075	13.3209	13.3115	13.2636	13.2819	13.4922	13.4675	13.457	13.504	13.4752	13.2526	13.4892	13.5218
5.0602	3.74699	3.88921	4.87582	4.0657	3.78506	5.67194	5.88174	5.80716	5.9675	5.19909	6.23646	5.54268	6.17821	5.81654	5.54294	6.37839	6.36555	6.45989	6.22828	TRUE	At3g03380;DEGP7					NaN	4.73e-59	-0.069519	-0.100408	-0.0616709	0.0925601	13.3914	13.432	13.3156	13.2864	13.3367	13.3075	13.3209	13.3115	13.2636	13.2819	13.4922	13.4675	13.457	13.504	13.4752	13.2526	13.4892	13.5218
NaN	6.7785	6.624	NaN	6.87108	6.09728	NaN	5.96626	6.06409	6.45511	3.78958	6.82312	6.73897	6.94811	6.11346	6.34689	5.50331	5.3121	6.08454	6.26477	TRUE	At3g03380;DEGP7					NaN	4.73e-59	-0.069519	-0.100408	-0.0616709	0.0925601	13.3914	13.432	13.3156	13.2864	13.3367	13.3075	13.3209	13.3115	13.2636	13.2819	13.4922	13.4675	13.457	13.504	13.4752	13.2526	13.4892	13.5218
8.73973	8.49029	9.20672	8.65374	8.79774	8.95618	8.54353	8.4452	8.68668	8.5667	8.59037	8.48164	9.02788	8.40366	8.2599	8.65532	8.03983	8.23576	8.18941	8.16619	TRUE	At3g33530					NaN	1.57e-47	0.00804774	0.21873	-0.145823	-0.0648588	11.1483	10.9388	11.029	11.1208	11.1004	10.919	10.7763	10.9636	10.9853	10.984	10.9684	10.8787	11.0744	10.703	10.8806	10.9004	10.7687	10.8445
7.98145	8.33414	8.25378	8.43295	8.36023	8.34702	8.5873	8.39006	8.56044	8.68265	8.32946	8.48095	8.60238	8.36689	8.56506	8.61243	8.56782	8.32252	8.59006	8.4094	TRUE	At3g33530					NaN	1.57e-47	0.00804774	0.21873	-0.145823	-0.0648588	11.1483	10.9388	11.029	11.1208	11.1004	10.919	10.7763	10.9636	10.9853	10.984	10.9684	10.8787	11.0744	10.703	10.8806	10.9004	10.7687	10.8445
8.09255	7.71507	7.98945	7.70908	8.12235	7.25885	7.05295	7.78711	7.45225	7.36641	7.51936	7.72015	8.05589	7.67379	6.92969	7.62426	7.45124	8.08907	7.31559	8.05696	TRUE	At3g33530					NaN	1.57e-47	0.00804774	0.21873	-0.145823	-0.0648588	11.1483	10.9388	11.029	11.1208	11.1004	10.919	10.7763	10.9636	10.9853	10.984	10.9684	10.8787	11.0744	10.703	10.8806	10.9004	10.7687	10.8445
7.65355	7.21801	6.97466	7.64825	7.81261	7.35214	6.89669	7.4948	7.29059	7.02865	7.65805	7.5784	7.44194	7.10466	7.46839	7.6275	7.4561	7.65079	7.75851	7.95648	TRUE	At3g33530					NaN	1.57e-47	0.00804774	0.21873	-0.145823	-0.0648588	11.1483	10.9388	11.029	11.1208	11.1004	10.919	10.7763	10.9636	10.9853	10.984	10.9684	10.8787	11.0744	10.703	10.8806	10.9004	10.7687	10.8445
7.70819	7.59488	7.69929	7.39558	7.51183	7.56795	6.61491	7.41096	7.48139	7.32623	7.26812	7.38794	6.92699	7.01826	7.19926	7.67099	7.13955	7.3093	7.65064	7.52667	TRUE	At3g33530					NaN	1.57e-47	0.00804774	0.21873	-0.145823	-0.0648588	11.1483	10.9388	11.029	11.1208	11.1004	10.919	10.7763	10.9636	10.9853	10.984	10.9684	10.8787	11.0744	10.703	10.8806	10.9004	10.7687	10.8445
8.02268	7.82038	7.78945	7.68937	7.64378	7.8623	7.3966	7.27708	7.37338	7.60406	6.97949	7.3463	7.16983	6.32024	7.11914	6.63819	7.00897	7.04149	6.91235	7.08101	TRUE	At3g33530					NaN	1.57e-47	0.00804774	0.21873	-0.145823	-0.0648588	11.1483	10.9388	11.029	11.1208	11.1004	10.919	10.7763	10.9636	10.9853	10.984	10.9684	10.8787	11.0744	10.703	10.8806	10.9004	10.7687	10.8445
7.44162	7.41061	7.05572	7.62368	7.26029	7.07455	6.8713	7.00265	7.28499	6.88328	7.36046	6.30598	6.4418	6.83872	6.88286	6.15779	6.61881	6.76185	7.39325	5.99056	TRUE	At3g33530					NaN	1.57e-47	0.00804774	0.21873	-0.145823	-0.0648588	11.1483	10.9388	11.029	11.1208	11.1004	10.919	10.7763	10.9636	10.9853	10.984	10.9684	10.8787	11.0744	10.703	10.8806	10.9004	10.7687	10.8445
6.94799	6.52384	7.05182	7.03962	7.16719	6.53469	6.31923	6.5524	6.81801	7.09384	6.88161	6.86435	7.17346	6.54232	6.88827	6.75267	6.80085	6.73386	6.89843	6.23314	TRUE	At3g33530					NaN	1.57e-47	0.00804774	0.21873	-0.145823	-0.0648588	11.1483	10.9388	11.029	11.1208	11.1004	10.919	10.7763	10.9636	10.9853	10.984	10.9684	10.8787	11.0744	10.703	10.8806	10.9004	10.7687	10.8445
5.34861	6.76337	5.57545	6.08969	6.21333	6.79801	6.66472	6.95278	6.84807	6.79345	6.71938	6.58137	6.80335	6.4793	7.02751	6.87395	7.00417	6.81056	6.98456	6.91927	TRUE	At3g33530					NaN	1.57e-47	0.00804774	0.21873	-0.145823	-0.0648588	11.1483	10.9388	11.029	11.1208	11.1004	10.919	10.7763	10.9636	10.9853	10.984	10.9684	10.8787	11.0744	10.703	10.8806	10.9004	10.7687	10.8445
5.77956	6.68485	6.63326	6.85964	6.27707	6.48391	6.66154	6.40906	6.53295	6.81777	6.57855	6.29935	7.07739	5.82808	6.95525	6.51488	6.06024	6.12844	6.16229	6.67216	TRUE	At3g33530					NaN	1.57e-47	0.00804774	0.21873	-0.145823	-0.0648588	11.1483	10.9388	11.029	11.1208	11.1004	10.919	10.7763	10.9636	10.9853	10.984	10.9684	10.8787	11.0744	10.703	10.8806	10.9004	10.7687	10.8445
5.55761	5.54567	4.22522	6.16503	5.75986	5.58124	5.87694	6.04589	5.2994	5.6913	6.36724	6.29153	3.95838	6.66761	5.8969	5.43112	6.50435	6.59733	6.39783	6.71947	TRUE	At3g33530					NaN	1.57e-47	0.00804774	0.21873	-0.145823	-0.0648588	11.1483	10.9388	11.029	11.1208	11.1004	10.919	10.7763	10.9636	10.9853	10.984	10.9684	10.8787	11.0744	10.703	10.8806	10.9004	10.7687	10.8445
5.42967	NaN	NaN	4.6143	NaN	NaN	4.10473	5.79125	4.79508	3.66979	4.87728	3.80387	3.74772	4.60319	3.36534	3.91661	3.50839	3.48965	NaN	4.43853	TRUE	At3g33530					NaN	1.57e-47	0.00804774	0.21873	-0.145823	-0.0648588	11.1483	10.9388	11.029	11.1208	11.1004	10.919	10.7763	10.9636	10.9853	10.984	10.9684	10.8787	11.0744	10.703	10.8806	10.9004	10.7687	10.8445
8.0718	8.0101	7.69832	7.11328	7.76457	7.04227	7.96187	8.05203	7.76809	7.78864	8.06962	7.87304	8.18955	8.03086	7.91032	7.70673	7.76322	7.99065	7.85006	7.57557	TRUE	At3g01380					13	5.05e-39	-0.474998	-0.551769	0.155238	-0.0784674	9.74231	9.46211	9.31759	9.18719	9.00367	8.90616	9.23606	9.16011	9.33708	9.0724	9.2505	9.48337	9.55274	9.48762	9.69028	9.57443	9.54711	9.88519
7.30071	7.10474	6.97366	6.81802	6.73572	6.39448	7.59319	6.90166	7.17637	7.0584	6.48705	7.27969	6.88294	7.2885	7.87401	7.05835	7.16906	7.75671	6.72688	7.53603	FALSE	At3g01380					281	5.05e-39	-0.474998	-0.551769	0.155238	-0.0784674	9.74231	9.46211	9.31759	9.18719	9.00367	8.90616	9.23606	9.16011	9.33708	9.0724	9.2505	9.48337	9.55274	9.48762	9.69028	9.57443	9.54711	9.88519
7.37819	7.17714	7.51512	6.67605	6.387	6.51215	5.92342	4.80099	5.4837	5.96943	7.05686	6.84109	7.69924	6.84729	7.51299	7.64137	7.76072	7.76725	7.60568	7.54416	FALSE	At3g01380					418	5.05e-39	-0.474998	-0.551769	0.155238	-0.0784674	9.74231	9.46211	9.31759	9.18719	9.00367	8.90616	9.23606	9.16011	9.33708	9.0724	9.2505	9.48337	9.55274	9.48762	9.69028	9.57443	9.54711	9.88519
6.3297	6.25573	5.88363	6.04319	4.99404	5.7847	5.83224	6.12783	6.23335	5.50071	5.73157	6.25192	6.39055	6.42511	6.61697	6.51556	6.34602	6.44131	5.7451	6.48286	FALSE	At3g01380					826	5.05e-39	-0.474998	-0.551769	0.155238	-0.0784674	9.74231	9.46211	9.31759	9.18719	9.00367	8.90616	9.23606	9.16011	9.33708	9.0724	9.2505	9.48337	9.55274	9.48762	9.69028	9.57443	9.54711	9.88519
6.51664	5.87381	5.47718	5.93844	5.69845	NaN	5.4069	2.5451	NaN	5.42996	5.83918	6.04615	4.3939	5.86371	NaN	6.11809	6.21815	6.90399	NaN	5.43104	FALSE	At3g01380					334	5.05e-39	-0.474998	-0.551769	0.155238	-0.0784674	9.74231	9.46211	9.31759	9.18719	9.00367	8.90616	9.23606	9.16011	9.33708	9.0724	9.2505	9.48337	9.55274	9.48762	9.69028	9.57443	9.54711	9.88519
NaN	NaN	NaN	NaN	NaN	NaN	NaN	NaN	5.18023	5.31173	4.99911	4.1302	4.75974	NaN	4.76389	NaN	5.17312	4.90551	4.60644	4.73065	FALSE	At3g01380					824	5.05e-39	-0.474998	-0.551769	0.155238	-0.0784674	9.74231	9.46211	9.31759	9.18719	9.00367	8.90616	9.23606	9.16011	9.33708	9.0724	9.2505	9.48337	9.55274	9.48762	9.69028	9.57443	9.54711	9.88519
NaN	NaN	NaN	NaN	NaN	NaN	NaN	NaN	NaN	NaN	5.09148	4.55048	4.52746	4.59885	4.08736	NaN	NaN	5.68023	4.97437	5.32594	TRUE	At3g01380					102	5.05e-39	-0.474998	-0.551769	0.155238	-0.0784674	9.74231	9.46211	9.31759	9.18719	9.00367	8.90616	9.23606	9.16011	9.33708	9.0724	9.2505	9.48337	9.55274	9.48762	9.69028	9.57443	9.54711	9.88519
5.60907	NaN	NaN	NaN	NaN	NaN	NaN	NaN	4.43897	NaN	3.46463	3.53535	4.21666	4.77085	NaN	NaN	4.73254	NaN	NaN	4.96686	FALSE	At3g01380					403	5.05e-39	-0.474998	-0.551769	0.155238	-0.0784674	9.74231	9.46211	9.31759	9.18719	9.00367	8.90616	9.23606	9.16011	9.33708	9.0724	9.2505	9.48337	9.55274	9.48762	9.69028	9.57443	9.54711	9.88519
NaN	NaN	NaN	NaN	NaN	NaN	NaN	0.566647	1.10228	NaN	3.35438	1.52085	4.0052	2.81477	2.6787	3.60531	1.12456	NaN	2.34512	2.66895	TRUE	At3g43220;SAC3					NaN	0.00722555	0	3.39453	-0.39848	-2.53427	NaN	NaN	NaN	NaN	NaN	NaN	NaN	0.566647	1.10228	NaN	3.35438	1.52085	NaN	2.81477	2.6787	3.60531	1.12456	NaN
6.97829	7.54104	6.56194	7.08641	7.01389	6.96487	6.78004	6.8405	7.17113	7.18286	7.72754	7.21121	7.77845	7.96324	7.08564	7.63152	7.6767	7.64074	7.45951	7.18311	TRUE	At3g14550;GGPP3;GGPPS9				+	NaN	5.99e-20	-0.283064	-0.393003	-0.075068	0.185008	7.7678	8.06492	7.78001	7.6396	7.52075	7.6032	6.94082	7.45556	7.39463	7.65592	8.20857	7.75703	8.20215	8.43354	7.3926	8.11642	8.19308	8.14279
6.04138	5.95062	6.17584	5.84173	5.6534	5.93935	4.52934	5.89102	5.2855	6.03766	6.60513	6.25284	6.5555	6.84796	5.67619	6.61549	6.82124	6.72483	6.08807	6.2828	TRUE	At3g14550;GGPP3;GGPPS9				+	NaN	5.99e-20	-0.283064	-0.393003	-0.075068	0.185008	7.7678	8.06492	7.78001	7.6396	7.52075	7.6032	6.94082	7.45556	7.39463	7.65592	8.20857	7.75703	8.20215	8.43354	7.3926	8.11642	8.19308	8.14279
9.31587	9.5151	9.76022	9.62144	9.55063	9.7238	9.52348	9.38038	9.64867	9.76896	9.32366	9.35546	9.6032	9.50568	9.6965	9.71921	9.37774	9.36199	9.61865	9.45395	FALSE	At3g18990;VRN1					NaN	5.47e-41	0.178192	0.168024	0.122714	-0.112546	10.7377	10.8178	10.9787	10.9481	10.8989	11.2217	10.756	10.8142	10.9662	11.0604	10.5556	10.6784	10.9625	10.776	10.7639	11.0247	10.6066	10.6358
8.96757	9.12328	9.2551	9.27033	9.29329	9.56237	9.11039	9.08421	9.31667	9.44454	8.76338	9.02	9.16157	9.08985	8.93861	9.29723	8.81973	8.71831	9.03566	8.54386	TRUE	At3g18990;VRN1					NaN	5.47e-41	0.178192	0.168024	0.122714	-0.112546	10.7377	10.8178	10.9787	10.9481	10.8989	11.2217	10.756	10.8142	10.9662	11.0604	10.5556	10.6784	10.9625	10.776	10.7639	11.0247	10.6066	10.6358
8.38712	8.31701	8.5623	8.77328	8.7031	8.2992	8.53093	8.47991	8.98158	8.94514	8.77515	8.29914	8.65245	8.56253	8.79847	8.88827	8.72581	8.51782	8.79009	8.83268	TRUE	At3g18990;VRN1					NaN	5.47e-41	0.178192	0.168024	0.122714	-0.112546	10.7377	10.8178	10.9787	10.9481	10.8989	11.2217	10.756	10.8142	10.9662	11.0604	10.5556	10.6784	10.9625	10.776	10.7639	11.0247	10.6066	10.6358
7.38689	7.31429	8.26502	6.93823	6.88463	7.96691	6.7787	7.22381	7.00962	7.29464	6.64963	6.84344	7.55567	6.86691	6.69034	7.43687	6.51049	6.81802	6.92086	6.50661	TRUE	At3g18990;VRN1					NaN	5.47e-41	0.178192	0.168024	0.122714	-0.112546	10.7377	10.8178	10.9787	10.9481	10.8989	11.2217	10.756	10.8142	10.9662	11.0604	10.5556	10.6784	10.9625	10.776	10.7639	11.0247	10.6066	10.6358
NaN	4.65552	4.09976	5.07736	4.82783	5.30497	4.18929	5.0875	4.37556	4.12866	3.99101	2.96688	5.39749	4.34736	4.43823	4.54819	4.61148	4.88142	3.98567	3.98532	TRUE	At3g18990;VRN1					NaN	5.47e-41	0.178192	0.168024	0.122714	-0.112546	10.7377	10.8178	10.9787	10.9481	10.8989	11.2217	10.756	10.8142	10.9662	11.0604	10.5556	10.6784	10.9625	10.776	10.7639	11.0247	10.6066	10.6358
8.14021	7.8041	8.14813	8.18599	8.09226	8.06575	7.32049	7.61674	7.59227	7.65363	7.89471	7.77861	8.13532	8.0588	8.42219	8.63476	8.61772	9.08417	8.072	8.40098	TRUE	At3g20870;ZTP29					NaN	2.81e-12	0.0838509	-0.257253	0.435704	-0.0945997	8.14021	7.8041	8.14813	8.18599	8.09226	8.06575	7.32049	7.61674	7.59227	7.65363	7.89471	7.77861	8.13532	8.0588	8.42219	8.63476	8.61772	9.08417
NaN	6.93955	7.50429	7.04961	NaN	7.60083	6.37921	7.1907	6.9675	7.49773	6.96273	7.28042	7.91563	7.53325	6.73699	7.88606	7.55688	7.75316	7.54586	7.42014	TRUE	At3g20650					NaN	2.71e-05	0.09343	-0.39029	-0.000825405	0.484545	NaN	6.93955	7.50429	7.04961	NaN	7.60083	6.37921	7.1907	6.9675	7.49773	6.96273	7.28042	7.91563	7.53325	6.73699	7.88606	7.55688	7.75316
16.9625	16.8349	17.0452	17.3105	17.3183	17.3476	17.0803	16.9706	17.0489	16.9504	15.7935	15.7537	16.1357	15.2021	15.3387	15.4603	13.6895	13.6798	16.0398	15.4732	FALSE	At3g01500				+	113	4.75e-39	0.310693	2.19976	-0.582143	-1.30692	16.8684	16.7756	16.7401	17.1492	17.1717	16.9953	16.9063	16.8004	16.8863	16.6521	15.4542	15.4485	15.5606	14.7513	15.05	14.9156	13.0944	13.3126
16.3638	16.3286	16.3667	16.5527	16.7438	16.5204	16.5295	16.5037	16.3617	16.2549	15.3761	15.5641	14.7086	14.893	15.1869	14.9486	13.5242	13.4981	15.649	15.1711	FALSE	At3g01500				+	85	4.75e-39	0.310693	2.19976	-0.582143	-1.30692	16.8684	16.7756	16.7401	17.1492	17.1717	16.9953	16.9063	16.8004	16.8863	16.6521	15.4542	15.4485	15.5606	14.7513	15.05	14.9156	13.0944	13.3126
12.4477	12.5961	12.4101	13.0731	13.1293	12.8805	12.8149	12.896	12.8813	12.7753	11.0521	11.3539	10.3635	10.4835	10.9825	10.5964	8.36053	8.04882	11.6747	10.7518	FALSE	At3g01500				+	95	4.75e-39	0.310693	2.19976	-0.582143	-1.30692	16.8684	16.7756	16.7401	17.1492	17.1717	16.9953	16.9063	16.8004	16.8863	16.6521	15.4542	15.4485	15.5606	14.7513	15.05	14.9156	13.0944	13.3126
15.4499	15.3466	15.2041	15.6577	15.7724	15.0445	15.5651	15.5613	15.5235	15.346	14.6888	14.4733	13.6931	14.2207	14.2016	13.8476	12.9018	13.1137	14.7798	14.3356	FALSE	At3g01500				+	142	4.75e-39	0.310693	2.19976	-0.582143	-1.30692	16.8684	16.7756	16.7401	17.1492	17.1717	16.9953	16.9063	16.8004	16.8863	16.6521	15.4542	15.4485	15.5606	14.7513	15.05	14.9156	13.0944	13.3126
15.2454	15.1046	15.3192	15.5021	15.5909	15.4694	15.3905	15.3021	15.2955	15.0995	14.3087	14.3272	14.0133	13.6654	13.7547	13.8166	11.966	12.1857	14.4691	13.972	FALSE	At3g01500				+	187	4.75e-39	0.310693	2.19976	-0.582143	-1.30692	16.8684	16.7756	16.7401	17.1492	17.1717	16.9953	16.9063	16.8004	16.8863	16.6521	15.4542	15.4485	15.5606	14.7513	15.05	14.9156	13.0944	13.3126
16.0912	15.8154	16.3792	16.4149	16.3654	16.5956	16.0323	16.1014	16.1659	16.108	14.7765	14.7492	15.3613	14.0931	14.0959	14.7224	12.3664	12.5874	15.0618	14.4412	FALSE	At3g01500				+	67	4.75e-39	0.310693	2.19976	-0.582143	-1.30692	16.8684	16.7756	16.7401	17.1492	17.1717	16.9953	16.9063	16.8004	16.8863	16.6521	15.4542	15.4485	15.5606	14.7513	15.05	14.9156	13.0944	13.3126
15.0467	14.8049	14.9163	15.0541	15.0882	14.9038	15.0464	14.8365	14.8588	14.5857	14.3725	14.3922	14.4516	13.9544	14.0033	13.8252	12.9439	12.9218	14.3267	14.1472	FALSE	At3g01500		+	Var2 RL_Col RL	+	206	4.75e-39	0.310693	2.19976	-0.582143	-1.30692	16.8684	16.7756	16.7401	17.1492	17.1717	16.9953	16.9063	16.8004	16.8863	16.6521	15.4542	15.4485	15.5606	14.7513	15.05	14.9156	13.0944	13.3126
14.3813	13.9992	13.9803	14.3428	14.3612	14.2707	14.2103	14.0112	14.0266	13.8222	13.0392	13.019	13.2982	12.6103	12.737	12.8359	11.5116	11.6464	13.1702	12.7779	FALSE	At3g01500				+	65	4.75e-39	0.310693	2.19976	-0.582143	-1.30692	16.8684	16.7756	16.7401	17.1492	17.1717	16.9953	16.9063	16.8004	16.8863	16.6521	15.4542	15.4485	15.5606	14.7513	15.05	14.9156	13.0944	13.3126
13.4735	13.1505	13.9126	13.486	13.7062	13.7299	13.7058	13.4509	13.5248	13.2246	12.6174	12.4647	13.0753	11.7441	11.9054	12.0512	10.1077	10.3522	12.7428	12.2755	FALSE	At3g01500				+	158	4.75e-39	0.310693	2.19976	-0.582143	-1.30692	16.8684	16.7756	16.7401	17.1492	17.1717	16.9953	16.9063	16.8004	16.8863	16.6521	15.4542	15.4485	15.5606	14.7513	15.05	14.9156	13.0944	13.3126
13.5009	13.254	13.1727	13.563	14.6032	13.4271	13.5607	13.4469	13.5607	13.4187	12.8763	12.6958	12.6626	12.3698	12.4672	12.2267	10.6733	11.1911	13.0325	12.6687	FALSE	At3g01500				+	126	4.75e-39	0.310693	2.19976	-0.582143	-1.30692	16.8684	16.7756	16.7401	17.1492	17.1717	16.9953	16.9063	16.8004	16.8863	16.6521	15.4542	15.4485	15.5606	14.7513	15.05	14.9156	13.0944	13.3126
14.6529	14.245	14.2	14.6116	14.7424	14.2317	14.6164	14.3977	14.3782	13.9805	13.3755	13.1092	13.2646	12.4524	12.5753	12.4305	10.5035	10.955	13.4991	12.7529	FALSE	At3g01500				+	234	4.75e-39	0.310693	2.19976	-0.582143	-1.30692	16.8684	16.7756	16.7401	17.1492	17.1717	16.9953	16.9063	16.8004	16.8863	16.6521	15.4542	15.4485	15.5606	14.7513	15.05	14.9156	13.0944	13.3126
13.0248	12.8776	13.0999	13.2227	13.2678	13.1951	12.7177	12.5932	12.7174	12.7324	11.8391	11.9205	12.3213	11.7235	12.041	11.9203	10.0477	10.1196	12.0056	11.6683	FALSE	At3g01500				+	31	4.75e-39	0.310693	2.19976	-0.582143	-1.30692	16.8684	16.7756	16.7401	17.1492	17.1717	16.9953	16.9063	16.8004	16.8863	16.6521	15.4542	15.4485	15.5606	14.7513	15.05	14.9156	13.0944	13.3126
11.7468	12.0634	12.8242	12.4065	12.5434	13.5149	12.5558	12.4653	12.8626	12.5454	10.6466	10.8849	11.888	8.70515	9.54524	10.418	6.6569	6.2885	11.1505	9.0091	TRUE	At3g01500				+	242	4.75e-39	0.310693	2.19976	-0.582143	-1.30692	16.8684	16.7756	16.7401	17.1492	17.1717	16.9953	16.9063	16.8004	16.8863	16.6521	15.4542	15.4485	15.5606	14.7513	15.05	14.9156	13.0944	13.3126
12.1003	11.9978	12.0207	12.2105	12.4264	12.1812	11.873	11.7937	11.7476	11.7528	10.4918	10.5297	10.8024	9.77361	10.2027	10.0322	7.38866	7.50951	10.8161	10.1857	FALSE	At3g01500		+	Var2 RL_Col RL	+	47	4.75e-39	0.310693	2.19976	-0.582143	-1.30692	16.8684	16.7756	16.7401	17.1492	17.1717	16.9953	16.9063	16.8004	16.8863	16.6521	15.4542	15.4485	15.5606	14.7513	15.05	14.9156	13.0944	13.3126
10.466	10.2962	10.782	10.8256	10.9426	11.1632	10.3141	10.5433	10.7809	10.4626	9.144	9.23413	9.81565	9.15722	8.93203	9.70253	7.20736	7.44592	9.48349	9.113	FALSE	At3g01500				+	31	4.75e-39	0.310693	2.19976	-0.582143	-1.30692	16.8684	16.7756	16.7401	17.1492	17.1717	16.9953	16.9063	16.8004	16.8863	16.6521	15.4542	15.4485	15.5606	14.7513	15.05	14.9156	13.0944	13.3126
6.72179	7.27611	6.82434	7.24358	7.7097	7.31128	6.93152	6.532	6.88818	6.73292	5.92026	6.07581	6.31725	6.14294	6.03875	5.66447	3.59652	4.04304	6.03707	4.84538	FALSE	At3g01500				+	15	4.75e-39	0.310693	2.19976	-0.582143	-1.30692	16.8684	16.7756	16.7401	17.1492	17.1717	16.9953	16.9063	16.8004	16.8863	16.6521	15.4542	15.4485	15.5606	14.7513	15.05	14.9156	13.0944	13.3126
6.31281	6.59632	7.26859	7.4606	6.63628	7.5386	6.81105	7.08412	6.94705	6.39684	5.4217	11.0072	5.82151	5.1574	5.10665	4.77215	8.37846	8.32683	5.96054	4.394	TRUE	At3g01500				+	2	4.75e-39	0.310693	2.19976	-0.582143	-1.30692	16.8684	16.7756	16.7401	17.1492	17.1717	16.9953	16.9063	16.8004	16.8863	16.6521	15.4542	15.4485	15.5606	14.7513	15.05	14.9156	13.0944	13.3126
10.1038	10.4187	8.36491	9.60114	10.5693	9.3621	10.6107	9.69053	8.80166	9.12493	9.68826	9.27803	8.34963	8.17533	9.42475	6.46151	7.5525	4.39963	7.66695	7.18645	FALSE	At3g01500				+	185	4.75e-39	0.310693	2.19976	-0.582143	-1.30692	16.8684	16.7756	16.7401	17.1492	17.1717	16.9953	16.9063	16.8004	16.8863	16.6521	15.4542	15.4485	15.5606	14.7513	15.05	14.9156	13.0944	13.3126
16.5878	16.2818	16.3765	16.606	16.6219	16.3665	16.5499	16.2652	16.3883	16.0816	15.4497	16.4292	15.6437	14.6197	14.8254	14.8948	13.5047	13.8033	15.5845	15.0888	FALSE	At3g01500				+	48	4.75e-39	0.310693	2.19976	-0.582143	-1.30692	16.8684	16.7756	16.7401	17.1492	17.1717	16.9953	16.9063	16.8004	16.8863	16.6521	15.4542	15.4485	15.5606	14.7513	15.05	14.9156	13.0944	13.3126
8.45287	9.07858	7.55705	7.63797	8.9147	10.0643	9.18048	7.82956	6.88308	7.13765	8.51625	8.70293	8.0806	6.47854	9.57234	NaN	5.63741	NaN	5.20852	4.94437	FALSE	At3g01500				+	113	4.75e-39	0.310693	2.19976	-0.582143	-1.30692	16.8684	16.7756	16.7401	17.1492	17.1717	16.9953	16.9063	16.8004	16.8863	16.6521	15.4542	15.4485	15.5606	14.7513	15.05	14.9156	13.0944	13.3126
6.09903	4.35822	NaN	4.94219	5.15028	NaN	6.72787	NaN	0	NaN	10.8284	9.98165	7.63204	12.0547	12.3803	11.7781	10.5105	10.309	11.8988	12.0726	FALSE	At3g01500				+	16	4.75e-39	0.310693	2.19976	-0.582143	-1.30692	16.8684	16.7756	16.7401	17.1492	17.1717	16.9953	16.9063	16.8004	16.8863	16.6521	15.4542	15.4485	15.5606	14.7513	15.05	14.9156	13.0944	13.3126
6.7665	8.90929	9.85517	8.78766	8.99319	9.7801	9.09829	9.01899	8.9069	9.18692	8.95871	8.75202	9.81591	8.97925	8.96644	9.50522	8.85327	8.88855	9.09942	8.961	TRUE	At3g28720					NaN	2.69e-44	-0.0406961	0.0702667	0.0577113	-0.168674	10.7947	10.8601	10.7788	10.802	10.7756	10.734	10.7762	10.6025	10.6697	10.7464	10.7213	10.6411	10.5652	10.7407	10.7185	10.6416	10.6159	10.6785
8.80604	8.77007	8.98031	8.56275	8.6343	8.90348	8.59342	8.53514	8.61659	8.73591	8.5379	8.68678	8.79177	8.52053	8.53351	8.72742	8.49055	8.7224	8.49936	8.65516	TRUE	At3g28720					NaN	2.69e-44	-0.0406961	0.0702667	0.0577113	-0.168674	10.7947	10.8601	10.7788	10.802	10.7756	10.734	10.7762	10.6025	10.6697	10.7464	10.7213	10.6411	10.5652	10.7407	10.7185	10.6416	10.6159	10.6785
[truncated: 71,950 more rows]
[truncated: 15 more columns]
