# Supplementary material for: Arabidopsis conditional photosynthesis mutants abc1k1 and var2 accumulate partially processed thylakoid preproteins and are defective in chloroplast biogenesis
Source: Commun Biol. 2025 Jan 22;8:111. doi: 10.1038/s42003-025-07497-y (PMC11754785; doi:10.1038/s42003-025-07497-y)
Supplement: Supplementary file 4 — Supplementary Data 3 [file 42003_2025_7497_MOESM4_ESM.xlsx]

## Sheet: Figure 2b
Figure 2b
geno	cond	Chloro ng/mg FW	test			contrast	estimate	SE	df	t.ratio	p.value
Col-0	wl	506.818	Col-0 wl			(abc1k1-1 wl) - (abc1k1-1 rl)	1.765	0.186	50	9.4911	3.58191e-11
abc1k1-1	wl	361.119	abc1k1-1 wl			(abc1k1-1 wl) - (abc1k1-2 wl)	0.3157	0.186	50	1.6975	0.79155
abc1k1-2	wl	252.161	abc1k1-2 wl			(abc1k1-1 wl) - (abc1k1-2 rl)	2.0387	0.186	50	10.9631	0
var2	wl	273.543	var2 wl			(abc1k1-1 wl) - (Col-0 wl)	-0.3352	0.186	50	-1.8027	0.730334
sps2	wl	227.116	sps2 wl			(abc1k1-1 wl) - (Col-0 rl)	0.073	0.186	50	0.3928	0.999995
Col-0	rl	281.486	Col-0 rl			(abc1k1-1 wl) - sps2 wl	0.0238	0.186	50	0.128	1
abc1k1-1	rl	58.3605	abc1k1-1 rl			(abc1k1-1 wl) - sps2 rl	0.5876	0.186	50	3.1598	0.0727698
abc1k1-2	rl	39.7815	abc1k1-2 rl			(abc1k1-1 wl) - var2 wl	0.0776	0.186	50	0.4173	0.999992
var2	rl	3.7923	var2 rl			(abc1k1-1 wl) - var2 rl	3.2151	0.186	50	17.2888	0
sps2	rl	155.561	sps2 rl			(abc1k1-1 rl) - (abc1k1-2 wl)	-1.4493	0.186	50	-7.7936	1.52653e-08
Col-0	wl	375.049	Col-0 wl			(abc1k1-1 rl) - (abc1k1-2 rl)	0.2737	0.186	50	1.472	0.896664
abc1k1-1	wl	411.682	abc1k1-1 wl			(abc1k1-1 rl) - (Col-0 wl)	-2.1002	0.186	50	-11.2938	0
abc1k1-2	wl	139.72	abc1k1-2 wl			(abc1k1-1 rl) - (Col-0 rl)	-1.6919	0.186	50	-9.0983	1.50937e-10
var2	wl	241.546	var2 wl			(abc1k1-1 rl) - sps2 wl	-1.7412	0.186	50	-9.3631	5.79629e-11
sps2	wl	209.803	sps2 wl			(abc1k1-1 rl) - sps2 rl	-1.1774	0.186	50	-6.3314	2.85486e-06
Col-0	rl	302.499	Col-0 rl			(abc1k1-1 rl) - var2 wl	-1.6874	0.186	50	-9.0738	1.64697e-10
abc1k1-1	rl	41.4508	abc1k1-1 rl			(abc1k1-1 rl) - var2 rl	1.4501	0.186	50	7.7977	1.50464e-08
abc1k1-2	rl	17.6872	abc1k1-2 rl			(abc1k1-2 wl) - (abc1k1-2 rl)	1.7231	0.186	50	9.2656	8.27909e-11
var2	rl	9.5304	var2 rl			(abc1k1-2 wl) - (Col-0 wl)	-0.6509	0.186	50	-3.5002	0.0303692
sps2	rl	121.497	sps2 rl			(abc1k1-2 wl) - (Col-0 rl)	-0.2426	0.186	50	-1.3047	0.947923
Col-0	wl	344.13	Col-0 wl			(abc1k1-2 wl) - sps2 wl	-0.2919	0.186	50	-1.5695	0.856107
abc1k1-1	wl	348.371	abc1k1-1 wl			(abc1k1-2 wl) - sps2 rl	0.2719	0.186	50	1.4623	0.900282
abc1k1-2	wl	206.628	abc1k1-2 wl			(abc1k1-2 wl) - var2 wl	-0.2381	0.186	50	-1.2802	0.95356
var2	wl	202.419	var2 wl			(abc1k1-2 wl) - var2 rl	2.8994	0.186	50	15.5913	0
sps2	wl	167.645	sps2 wl			(abc1k1-2 rl) - (Col-0 wl)	-2.374	0.186	50	-12.7658	0
Col-0	rl	308.135	Col-0 rl			(abc1k1-2 rl) - (Col-0 rl)	-1.9657	0.186	50	-10.5703	0
abc1k1-1	rl	56.4698	abc1k1-1 rl			(abc1k1-2 rl) - sps2 wl	-2.0149	0.186	50	-10.8351	0
abc1k1-2	rl	30.947	abc1k1-2 rl			(abc1k1-2 rl) - sps2 rl	-1.4511	0.186	50	-7.8034	1.47445e-08
var2	rl	12.9012	var2 rl			(abc1k1-2 rl) - var2 wl	-1.9611	0.186	50	-10.5458	0
sps2	rl	175.812	sps2 rl			(abc1k1-2 rl) - var2 rl	1.1763	0.186	50	6.3257	2.91335e-06
Col-0	wl	363.203	Col-0 wl			(Col-0 wl) - (Col-0 rl)	0.4083	0.186	50	2.1955	0.473158
Col-0	wl	409.847	Col-0 wl			(Col-0 wl) - sps2 wl	0.359	0.186	50	1.9307	0.648933
Col-0	wl	411.572	Col-0 wl			(Col-0 wl) - sps2 rl	0.9228	0.186	50	4.9625	0.000336818
abc1k1-1	wl	251.403	abc1k1-1 wl			(Col-0 wl) - var2 wl	0.4128	0.186	50	2.22	0.45732
abc1k1-1	wl	227.067	abc1k1-1 wl			(Col-0 wl) - var2 rl	3.5503	0.186	50	19.0915	0
abc1k1-1	wl	181.364	abc1k1-1 wl			(Col-0 rl) - sps2 wl	-0.0492	0.186	50	-0.2648	1
abc1k1-2	wl	218.662	abc1k1-2 wl			(Col-0 rl) - sps2 rl	0.5145	0.186	50	2.767	0.176187
abc1k1-2	wl	224.261	abc1k1-2 wl			(Col-0 rl) - var2 wl	0.0046	0.186	50	0.0245	1
abc1k1-2	wl	226.007	abc1k1-2 wl			(Col-0 rl) - var2 rl	3.142	0.186	50	16.896	0
var2	wl	341.549	var2 wl			sps2 wl - sps2 rl	0.5638	0.186	50	3.0318	0.098623
var2	wl	298.75	var2 wl			sps2 wl - var2 wl	0.0538	0.186	50	0.2893	1
var2	wl	246.647	var2 wl			sps2 wl - var2 rl	3.1913	0.186	50	17.1608	0
sps2	wl	354.287	sps2 wl			sps2 rl - var2 wl	-0.51	0.186	50	-2.7424	0.185246
sps2	wl	393.517	sps2 wl			sps2 rl - var2 rl	2.6275	0.186	50	14.129	0
sps2	wl	417.389	sps2 wl			var2 wl - var2 rl	3.1374	0.186	50	16.8715	0
Col-0	rl	236.682	Col-0 rl
Col-0	rl	269.457	Col-0 rl
Col-0	rl	206.736	Col-0 rl
abc1k1-1	rl	72.6389	abc1k1-1 rl
abc1k1-1	rl	43.4215	abc1k1-1 rl
abc1k1-1	rl	31.3222	abc1k1-1 rl
abc1k1-2	rl	55.3971	abc1k1-2 rl
abc1k1-2	rl	47.918	abc1k1-2 rl
abc1k1-2	rl	45.1807	abc1k1-2 rl
var2	rl	15.3646	var2 rl
var2	rl	14.4364	var2 rl
var2	rl	21.7284	var2 rl
sps2	rl	230.213	sps2 rl
sps2	rl	131.751	sps2 rl
sps2	rl	156.601	sps2 rl

## Sheet: Figure 2c
Figure 2c
cond	geno	Light	PSII	treat
RL	Col-0	0	0.659701	RL Col-0 0
RL	Col-0	30	0.538057	RL Col-0 30
RL	Col-0	124	0.514387	RL Col-0 124
RL	Col-0	335	0.390269	RL Col-0 335
RL	Col-0	556	0.313308	RL Col-0 556
RL	Col-0	777	0.251038	RL Col-0 777
RL	Col-0	998	0.206296	RL Col-0 998
RL	abc1k1-1	0	0.376307	RL abc1k1-1 0
RL	abc1k1-1	30	0.235973	RL abc1k1-1 30
RL	abc1k1-1	124	0.139813	RL abc1k1-1 124
RL	abc1k1-1	335	0.0745543	RL abc1k1-1 335
RL	abc1k1-1	556	0.051902	RL abc1k1-1 556
RL	abc1k1-1	777	0.0415474	RL abc1k1-1 777
RL	abc1k1-1	998	0.0337517	RL abc1k1-1 998
RL	abc1k1-2	0	0.421484	RL abc1k1-2 0
RL	abc1k1-2	30	0.255817	RL abc1k1-2 30
RL	abc1k1-2	124	0.136955	RL abc1k1-2 124
RL	abc1k1-2	335	0.0580637	RL abc1k1-2 335
RL	abc1k1-2	556	0.0460932	RL abc1k1-2 556
RL	abc1k1-2	777	0.0188648	RL abc1k1-2 777
RL	abc1k1-2	998	0.017728	RL abc1k1-2 998
RL	var2	0	0.422702	RL var2 0
RL	var2	30	0.228201	RL var2 30
RL	var2	124	0.0965512	RL var2 124
RL	var2	335	0.0622902	RL var2 335
RL	var2	556	0.00389213	RL var2 556
RL	var2	777	0.0347244	RL var2 777
RL	var2	998	0.0403706	RL var2 998
RL	sps2	0	0.473899	RL sps2 0
RL	sps2	30	0.319906	RL sps2 30
RL	sps2	124	0.237947	RL sps2 124
RL	sps2	335	0.132339	RL sps2 335
RL	sps2	556	0.0861249	RL sps2 556
RL	sps2	777	0.0661699	RL sps2 777
RL	sps2	998	0.0478736	RL sps2 998
RL	Col-0	0	0.633884	RL Col-0 0
RL	Col-0	30	0.522284	RL Col-0 30
RL	Col-0	124	0.48475	RL Col-0 124
RL	Col-0	335	0.358693	RL Col-0 335
RL	Col-0	556	0.281771	RL Col-0 556
RL	Col-0	777	0.224073	RL Col-0 777
RL	Col-0	998	0.189164	RL Col-0 998
RL	abc1k1-1	0	0.336699	RL abc1k1-1 0
RL	abc1k1-1	30	0.195664	RL abc1k1-1 30
RL	abc1k1-1	124	0.109659	RL abc1k1-1 124
RL	abc1k1-1	335	0.0539492	RL abc1k1-1 335
RL	abc1k1-1	556	0.0415249	RL abc1k1-1 556
RL	abc1k1-1	777	0.0308249	RL abc1k1-1 777
RL	abc1k1-1	998	0.02575	RL abc1k1-1 998
RL	abc1k1-2	0	0.406084	RL abc1k1-2 0
RL	abc1k1-2	30	0.254698	RL abc1k1-2 30
RL	abc1k1-2	124	0.143719	RL abc1k1-2 124
RL	abc1k1-2	335	0.0696679	RL abc1k1-2 335
RL	abc1k1-2	556	0.0496184	RL abc1k1-2 556
RL	abc1k1-2	777	0.0383203	RL abc1k1-2 777
RL	abc1k1-2	998	0.0232253	RL abc1k1-2 998
RL	var2	0	0.350835	RL var2 0
RL	var2	30	0.171526	RL var2 30
RL	var2	124	0.0763865	RL var2 124
RL	var2	335	0.0737688	RL var2 335
RL	var2	556	0.0280375	RL var2 556
RL	var2	777	0.000734766	RL var2 777
RL	var2	998	0.00566412	RL var2 998
RL	sps2	0	0.438743	RL sps2 0
RL	sps2	30	0.294813	RL sps2 30
RL	sps2	124	0.217777	RL sps2 124
RL	sps2	335	0.125196	RL sps2 335
RL	sps2	556	0.0892802	RL sps2 556
RL	sps2	777	0.0674311	RL sps2 777
RL	sps2	998	0.0541833	RL sps2 998
RL	Col-0	0	0.598055	RL Col-0 0
RL	Col-0	30	0.504321	RL Col-0 30
RL	Col-0	124	0.460788	RL Col-0 124
RL	Col-0	335	0.330534	RL Col-0 335
RL	Col-0	556	0.248228	RL Col-0 556
RL	Col-0	777	0.199785	RL Col-0 777
RL	Col-0	998	0.164354	RL Col-0 998
RL	abc1k1-1	0	0.358481	RL abc1k1-1 0
RL	abc1k1-1	30	0.222418	RL abc1k1-1 30
RL	abc1k1-1	124	0.120886	RL abc1k1-1 124
RL	abc1k1-1	335	0.0690264	RL abc1k1-1 335
RL	abc1k1-1	556	0.0472517	RL abc1k1-1 556
RL	abc1k1-1	777	0.0414095	RL abc1k1-1 777
RL	abc1k1-1	998	0.0238444	RL abc1k1-1 998
RL	abc1k1-2	0	0.412721	RL abc1k1-2 0
RL	abc1k1-2	30	0.254161	RL abc1k1-2 30
RL	abc1k1-2	124	0.131695	RL abc1k1-2 124
RL	abc1k1-2	335	0.0630673	RL abc1k1-2 335
RL	abc1k1-2	556	0.0230566	RL abc1k1-2 556
RL	abc1k1-2	777	0.0250218	RL abc1k1-2 777
RL	abc1k1-2	998	0.0163035	RL abc1k1-2 998
RL	var2	0	0.403926	RL var2 0
RL	var2	30	0.163923	RL var2 30
RL	var2	124	0.0822823	RL var2 124
RL	var2	335	0.0605716	RL var2 335
RL	var2	556	0.0556412	RL var2 556
RL	var2	777	0.0805096	RL var2 777
RL	var2	998	0.0153219	RL var2 998
RL	sps2	0	0.480841	RL sps2 0
RL	sps2	30	0.342154	RL sps2 30
RL	sps2	124	0.268973	RL sps2 124
RL	sps2	335	0.153755	RL sps2 335
RL	sps2	556	0.108286	RL sps2 556
RL	sps2	777	0.0816511	RL sps2 777
RL	sps2	998	0.0651946	RL sps2 998
WL	Col-0	0	0.720975	WL Col-0 0
WL	Col-0	30	0.525069	WL Col-0 30
WL	Col-0	124	0.569427	WL Col-0 124
WL	Col-0	335	0.430508	WL Col-0 335
WL	Col-0	556	0.299294	WL Col-0 556
WL	Col-0	777	0.220783	WL Col-0 777
WL	Col-0	998	0.170617	WL Col-0 998
WL	abc1k1-1	0	0.640076	WL abc1k1-1 0
WL	abc1k1-1	30	0.376858	WL abc1k1-1 30
WL	abc1k1-1	124	0.373479	WL abc1k1-1 124
WL	abc1k1-1	335	0.280896	WL abc1k1-1 335
WL	abc1k1-1	556	0.20424	WL abc1k1-1 556
WL	abc1k1-1	777	0.153833	WL abc1k1-1 777
WL	abc1k1-1	998	0.119428	WL abc1k1-1 998
WL	abc1k1-2	0	0.671508	WL abc1k1-2 0
WL	abc1k1-2	30	0.434456	WL abc1k1-2 30
WL	abc1k1-2	124	0.442116	WL abc1k1-2 124
WL	abc1k1-2	335	0.304084	WL abc1k1-2 335
WL	abc1k1-2	556	0.19319	WL abc1k1-2 556
WL	abc1k1-2	777	0.141741	WL abc1k1-2 777
WL	abc1k1-2	998	0.108124	WL abc1k1-2 998
WL	var2	0	0.703081	WL var2 0
WL	var2	30	0.480616	WL var2 30
WL	var2	124	0.501801	WL var2 124
WL	var2	335	0.354383	WL var2 335
WL	var2	556	0.232727	WL var2 556
WL	var2	777	0.168202	WL var2 777
WL	var2	998	0.135508	WL var2 998
WL	sps2	0	0.647531	WL sps2 0
WL	sps2	30	0.375025	WL sps2 30
WL	sps2	124	0.340319	WL sps2 124
WL	sps2	335	0.223671	WL sps2 335
WL	sps2	556	0.148155	WL sps2 556
WL	sps2	777	0.104981	WL sps2 777
WL	sps2	998	0.087818	WL sps2 998
WL	Col-0	0	0.707031	WL Col-0 0
WL	Col-0	30	0.513332	WL Col-0 30
WL	Col-0	124	0.561011	WL Col-0 124
WL	Col-0	335	0.433114	WL Col-0 335
WL	Col-0	556	0.305775	WL Col-0 556
WL	Col-0	777	0.227093	WL Col-0 777
WL	Col-0	998	0.175709	WL Col-0 998
WL	abc1k1-1	0	0.646698	WL abc1k1-1 0
WL	abc1k1-1	30	0.388515	WL abc1k1-1 30
WL	abc1k1-1	124	0.396872	WL abc1k1-1 124
WL	abc1k1-1	335	0.282961	WL abc1k1-1 335
WL	abc1k1-1	556	0.185734	WL abc1k1-1 556
WL	abc1k1-1	777	0.135089	WL abc1k1-1 777
WL	abc1k1-1	998	0.105152	WL abc1k1-1 998
WL	abc1k1-2	0	0.659123	WL abc1k1-2 0
WL	abc1k1-2	30	0.4588	WL abc1k1-2 30
WL	abc1k1-2	124	0.47303	WL abc1k1-2 124
WL	abc1k1-2	335	0.336142	WL abc1k1-2 335
WL	abc1k1-2	556	0.222534	WL abc1k1-2 556
WL	abc1k1-2	777	0.158318	WL abc1k1-2 777
WL	abc1k1-2	998	0.120572	WL abc1k1-2 998
WL	var2	0	0.693743	WL var2 0
WL	var2	30	0.499968	WL var2 30
WL	var2	124	0.532278	WL var2 124
WL	var2	335	0.377734	WL var2 335
WL	var2	556	0.244554	WL var2 556
WL	var2	777	0.183025	WL var2 777
WL	var2	998	0.144591	WL var2 998
WL	sps2	0	0.653157	WL sps2 0
WL	sps2	30	0.385371	WL sps2 30
WL	sps2	124	0.368326	WL sps2 124
WL	sps2	335	0.242022	WL sps2 335
WL	sps2	556	0.157504	WL sps2 556
WL	sps2	777	0.113669	WL sps2 777
WL	sps2	998	0.0821741	WL sps2 998
WL	Col-0	0	0.699653	WL Col-0 0
WL	Col-0	30	0.538846	WL Col-0 30
WL	Col-0	124	0.565894	WL Col-0 124
WL	Col-0	335	0.42389	WL Col-0 335
WL	Col-0	556	0.305822	WL Col-0 556
WL	Col-0	777	0.231376	WL Col-0 777
WL	Col-0	998	0.188158	WL Col-0 998
WL	abc1k1-1	0	0.65064	WL abc1k1-1 0
WL	abc1k1-1	30	0.408888	WL abc1k1-1 30
WL	abc1k1-1	124	0.39653	WL abc1k1-1 124
WL	abc1k1-1	335	0.267386	WL abc1k1-1 335
WL	abc1k1-1	556	0.178065	WL abc1k1-1 556
WL	abc1k1-1	777	0.127455	WL abc1k1-1 777
WL	abc1k1-1	998	0.104929	WL abc1k1-1 998
WL	abc1k1-2	0	0.669829	WL abc1k1-2 0
WL	abc1k1-2	30	0.450432	WL abc1k1-2 30
WL	abc1k1-2	124	0.464364	WL abc1k1-2 124
WL	abc1k1-2	335	0.32987	WL abc1k1-2 335
WL	abc1k1-2	556	0.219945	WL abc1k1-2 556
WL	abc1k1-2	777	0.156409	WL abc1k1-2 777
WL	abc1k1-2	998	0.122703	WL abc1k1-2 998
WL	var2	0	0.69256	WL var2 0
WL	var2	30	0.500659	WL var2 30
WL	var2	124	0.537879	WL var2 124
WL	var2	335	0.393608	WL var2 335
WL	var2	556	0.26577	WL var2 556
WL	var2	777	0.193338	WL var2 777
WL	var2	998	0.15739	WL var2 998
WL	sps2	0	0.637065	WL sps2 0
WL	sps2	30	0.420101	WL sps2 30
WL	sps2	124	0.393343	WL sps2 124
WL	sps2	335	0.256577	WL sps2 335
WL	sps2	556	0.171986	WL sps2 556
WL	sps2	777	0.120586	WL sps2 777
WL	sps2	998	0.0995747	WL sps2 998

## Sheet: Fig.3b
FIGURE 3b : Parameters of Boxplot (output of R script "boxplot(x, ...)" with plot=FALSE ) ; input values were from Supplementary Table with proteomics data
	photosystem I	photosystem II	oxygen evolving complex	NAD.P.H dehydrogenase complex .plastoquinone.	thylakoid lumen	chloroplast thylakoid	chloroplast membrane	chloroplast stroma	chloroplast	ribosome	proteasome complex	peroxisome
	$stats
stats a matrix, each column contains the extreme of the lower whisker, the lower hinge, the median, the upper hinge and the extreme of the upper whisker for one group/plot. If all the inputs have the same class attribute, so will this component.	[,1]	[,2]	[,3]	[,4]	[,5]	[,6]	[,7]	[,8]	[,9]	[,10]	[,11]	[,12]
	-1.56983	-2.17693	-1.23977	-1.67764	-1.1475	-1.64512	-0.770685	-0.663881	-0.79763	-0.436366	-0.123611	-0.374073	Lower whisker
	-1.24645	-1.35027	-0.979195	-1.12534	-0.916846	-0.916528	-0.368081	-0.287677	-0.337656	-0.198119	0.00650406	-0.0595064	Lower box edge
	-1.01965	-0.957329	-0.821345	-0.678413	-0.632414	-0.566605	-0.103915	-0.0720495	-0.0750583	-0.0682503	0.0768369	0.106911	Median
	-0.885306	-0.30657	-0.630713	-0.40054	-0.342471	-0.181192	0.0822747	0.0920677	0.123804	0.0430803	0.153283	0.255315	Upper box edge
	-0.606384	0.533453	-0.30822	-0.100265	0.059948	0.497442	0.498171	0.42687	0.577524	0.277464	0.25882	0.509093	Upper whisker
	$n
n a vector with the number of (non-NA) observations in each group.	29	32	21	12	64	175	157	539	1593	216	56	58	Nr values
	$conf
conf a matrix where each column contains the lower and upper extremes of the notch.		[,1]	[,2]	[,3]	[,4]	[,5]	[,6]	[,7]	[,8]	[,9]	[,10]	[,11]	[,12]
	[1,]	-1.1256	-1.24884	-0.941497	-1.009	-0.745853	-0.654431	-0.160704	-0.0978932	-0.093326	-0.0941805	0.0458466	0.0415971
	[2,]	-0.913688	-0.665816	-0.701194	-0.347825	-0.518975	-0.478779	-0.0471261	-0.0462057	-0.0567906	-0.04232	0.107827	0.172226
	$out
out the values of any data points which lie beyond the extremes of the whiskers.	[1]	-0.252891	-1.78059	-1.89594	1.62835	-0.404626	1.74882	-1.64512	1.62835	1.74882
	[10]	-1.52517	-1.41299	-1.49797	0.805859	0.281033	-1.56075	0.497442	-1.49797	3.66539
	[19]	0.671382	0.901947	-1.9401	-1.14023	2.51282	-0.88406	0.73172	0.562254	-0.95542
	[28]	-1.22491	-1.0643	0.736974	-0.920123	-1.88787	0.948887	-0.889239	3.74407	0.867699
	[37]	2.51282	0.700586	0.740394	-0.740643	0.545984	-0.821345	-1.23451	-0.705564	-0.95542
	[46]	-1.22491	-0.73476	-0.818606	-1.20781	-4.42101	0.497442	0.562992	-0.775537	-2.64266
	[55]	-1.70298	1.89861	0.505045	-1.49797	-0.796806	-0.692126	0.970803	-0.844702	0.736974
	[64]	0.503012	-0.709194	-0.734889	-0.72886	-0.98978	-0.773446	-0.755479	-0.683683	-0.683664
	[73]	0.778088	-2.09634	-0.681149	0.532143	0.87533	-0.924098	0.835028	0.701144	-0.898619
	[82]	-0.82696	-0.949936	0.561942	0.595658	-1.32298	-3.22041	-1.13973	1.94082	0.997346
	[91]	-0.851672	-0.894408	-1.67764	0.81783	-1.14023	3.22971	-1.4236	-1.02932	-1.92927
	[100]	-0.928468	0.79732	3.74407	0.671382	-0.872195	1.06031	-0.872354	-1.06341	-1.88098
	[109]	-0.910082	2.51282	-0.885306	-0.88406	-1.21973	0.947093	-1.02565	-0.929508	0.700586
	[118]	0.689595	-0.844388	2.25333	0.589754	-0.835091	-1.14567	-0.953979	0.797373	1.11302
	[127]	0.784335	1.19231	-0.903163	2.19893	-0.836265	-0.990099	1.02493	-1.06088	0.830476
	[136]	0.805859	-0.821345	-0.944122	-1.96502	-0.836739	-1.18259	-0.911654	-1.56075	0.64866
	[145]	-1.03232	-0.842657	-0.95542	-1.22491	-1.01831	-1.0643	-0.818606	-1.20781	-1.52517
	[154]	-1.08067	-0.799776	-4.42101	-0.81402	-0.814873	-0.822132	-0.8215	-0.865458	-1.35144
	[163]	-0.997191	-2.64266	-3.02474	-1.70298	-0.91265	0.826362	-0.948426	1.89861	-1.54599
	[172]	-1.56983	-1.49797	0.818458	0.625725	1.37467	0.970803	-1.01162	1.09387	-0.844702
	[181]	0.878189	0.692233	0.7608	0.719916	0.650939	0.736974	0.879122	3.66539	-0.873151
	[190]	-2.41241	-0.933878	-0.830618	1.41188	0.601543	1.08402	0.835284	-0.902357	1.99012
	[199]	-1.24645	1.11052	-1.1261	-1.11994	-1.52816	0.657483	1.13343	0.806324	1.73919
	[208]	0.689689	0.883598	-1.30194	-3.50095	-0.997679	0.753281	-0.812353	3.58602	-1.03396
	[217]	0.622074	-1.61071	0.707676	-1.0576	-1.05538	-2.09634	2.56005	-0.814521	-0.880005
	[226]	-1.27791	-0.9256	-0.96204	-0.889239	-1.5186	-0.919951	-0.979195	0.87533	-1.48894
	[235]	-0.889513	-1.15455	-1.19391	-1.64512	-0.900499	-0.913221	-0.924098	-0.909594	-1.2587
	[244]	-0.938564	-1.16277	-1.1475	-1.23977	-1.18585	-1.01965	4.23345	-0.944247	-0.852303
	[253]	0.83122	-1.07292	1.66601	0.812776	-0.898619	-0.82696	-0.998077	-0.971512	-1.27306
	[262]	-1.39482	-1.03187	-0.966231	-0.995696	-0.97278	-1.1123	-0.919835	-0.996679	-0.949936
	[271]	1.84547	0.595658	-1.32298	-0.813314	0.766327	-0.467992	-0.491208	0.302032	0.416386
	[280]	-0.768167	-0.673662	-0.95542	0.551133	0.699223	-0.588066	-0.731778	-0.593058	-0.658407
	[289]	0.325415	0.449534	-0.755479	-0.532536	-1.61071	0.335955	0.352276	0.362161	0.290513
	[298]	-0.454767	-0.383873	-0.169609	-0.229649	-0.160018	0.368502	-0.438796	0.817599	-0.467992
	[307]	-0.475067	-0.416704	-0.495876	-1.61071	-0.550748
	$group
group a vector of the same length as out whose elements indicate to which group the outlier belongs.	[1]	1	1	1	1	1	1	1	2	2	3	3	3	5	5	5	5	5	5	6	6	6	7	7	7	7	7	7	7	7	7	7	7	7	7	8	8
	[37]	8	8	8	8	8	8	8	8	8	8	8	8	8	8	8	8	8	8	8	8	8	8	8	8	8	8	8	8	8	8	8	8	8	8	8	8
	[73]	8	8	8	8	8	8	8	8	8	8	8	8	8	8	8	9	9	9	9	9	9	9	9	9	9	9	9	9	9	9	9	9	9	9	9	9
	[109]	9	9	9	9	9	9	9	9	9	9	9	9	9	9	9	9	9	9	9	9	9	9	9	9	9	9	9	9	9	9	9	9	9	9	9	9
	[145]	9	9	9	9	9	9	9	9	9	9	9	9	9	9	9	9	9	9	9	9	9	9	9	9	9	9	9	9	9	9	9	9	9	9	9	9
	[181]	9	9	9	9	9	9	9	9	9	9	9	9	9	9	9	9	9	9	9	9	9	9	9	9	9	9	9	9	9	9	9	9	9	9	9	9
	[217]	9	9	9	9	9	9	9	9	9	9	9	9	9	9	9	9	9	9	9	9	9	9	9	9	9	9	9	9	9	9	9	9	9	9	9	9
	[253]	9	9	9	9	9	9	9	9	9	9	9	9	9	9	9	9	9	9	9	9	9	9	9	10	10	10	10	10	10	10	10	10	10	10	10	10
	[289]	10	10	10	10	10	10	10	10	10	10	11	11	11	11	11	11	11	12	12	12	12	12	12
R Script text
pdf("./GOCC.name_______boxplot_fig3c_b.pdf",width=5,height=4) datax <- read.delim('M3_totprot_06052024_cleanup_forplots.txt', stringsAsFactors=FALSE, row.names=NULL) allplot<-datax[,c("Student.s.T.test.Difference.Abc1k1.RL_Col.RL")] # this is vector with all the FMD values str1<-c("photosystem I;") # string to search : put here str1_yy<-datax[grep(str1,datax$GOCC.name),] # selected values from de…

## Sheet: Figure 8b
Figure 8b
	geno	cond	Chloro ng/mg FW	treat	test				contrast	estimate	SE	df	t.ratio	p.value
	Col-0	wl	561.771	ctrl	Col-0 wl ctrl				(abc1k1-1 wl ctrl) - (abc1k1-1 wl dcmu)	-0.118	0.1669	32	-0.7073	0.999994
	abc1k1-1	wl	286.363	ctrl	abc1k1-1 wl ctrl				(abc1k1-1 wl ctrl) - (abc1k1-1 rl ctrl)	1.4779	0.1669	32	8.8555	4.46146e-08
	abc1k1-2	wl	387.422	ctrl	abc1k1-2 wl ctrl				(abc1k1-1 wl ctrl) - (abc1k1-1 rl dcmu)	0.8725	0.1669	32	5.2276	0.00093057
	var2	wl	313.66	ctrl	var2 wl ctrl				(abc1k1-1 wl ctrl) - (abc1k1-2 wl ctrl)	-0.2627	0.1669	32	-1.574	0.962032
	Col-0	wl	413.087	dcmu	Col-0 wl dcmu				(abc1k1-1 wl ctrl) - (abc1k1-2 wl dcmu)	-0.2557	0.1669	32	-1.5318	0.969529
	abc1k1-1	wl	275.627	dcmu	abc1k1-1 wl dcmu				(abc1k1-1 wl ctrl) - (abc1k1-2 rl ctrl)	1.6696	0.1669	32	10.0041	2.50675e-09
	abc1k1-2	wl	394.914	dcmu	abc1k1-2 wl dcmu				(abc1k1-1 wl ctrl) - (abc1k1-2 rl dcmu)	0.8268	0.1669	32	4.9539	0.00198399
	var2	wl	256.679	dcmu	var2 wl dcmu				(abc1k1-1 wl ctrl) - (Col-0 wl ctrl)	-0.5676	0.1669	32	-3.4008	0.100197
	Col-0	rl	325.438	ctrl	Col-0 rl ctrl				(abc1k1-1 wl ctrl) - (Col-0 wl dcmu)	-0.469	0.1669	32	-2.8104	0.312562
	abc1k1-1	rl	74.6954	ctrl	abc1k1-1 rl ctrl				(abc1k1-1 wl ctrl) - (Col-0 rl ctrl)	-0.1572	0.1669	32	-0.9418	0.999787
	abc1k1-2	rl	49.4179	ctrl	abc1k1-2 rl ctrl				(abc1k1-1 wl ctrl) - (Col-0 rl dcmu)	-0.1829	0.1669	32	-1.096	0.9988
	var2	rl	9.6229	ctrl	var2 rl ctrl				(abc1k1-1 wl ctrl) - var2 wl ctrl	-0.0739	0.1669	32	-0.4428	1
	Col-0	rl	270.59	dcmu	Col-0 rl dcmu				(abc1k1-1 wl ctrl) - var2 wl dcmu	0.116	0.1669	32	0.6948	0.999995
	abc1k1-1	rl	117.371	dcmu	abc1k1-1 rl dcmu				(abc1k1-1 wl ctrl) - var2 rl ctrl	3.1019	0.1669	32	18.5858	1.00475e-13
	abc1k1-2	rl	128.272	dcmu	abc1k1-2 rl dcmu				(abc1k1-1 wl ctrl) - var2 rl dcmu	2.9431	0.1669	32	17.6342	1.00919e-13
	var2	rl	15.9311	dcmu	var2 rl dcmu				(abc1k1-1 wl dcmu) - (abc1k1-1 rl ctrl)	1.596	0.1669	32	9.5628	7.42921e-09
	Col-0	wl	434.834	ctrl	Col-0 wl ctrl				(abc1k1-1 wl dcmu) - (abc1k1-1 rl dcmu)	0.9905	0.1669	32	5.9348	0.000128028
	abc1k1-1	wl	200.101	ctrl	abc1k1-1 wl ctrl				(abc1k1-1 wl dcmu) - (abc1k1-2 wl ctrl)	-0.1447	0.1669	32	-0.8667	0.999922
	abc1k1-2	wl	304.235	ctrl	abc1k1-2 wl ctrl				(abc1k1-1 wl dcmu) - (abc1k1-2 wl dcmu)	-0.1376	0.1669	32	-0.8246	0.999958
	var2	wl	238.659	ctrl	var2 wl ctrl				(abc1k1-1 wl dcmu) - (abc1k1-2 rl ctrl)	1.7877	0.1669	32	10.7114	4.62483e-10
	Col-0	wl	376.431	dcmu	Col-0 wl dcmu				(abc1k1-1 wl dcmu) - (abc1k1-2 rl dcmu)	0.9448	0.1669	32	5.6612	0.00027654
	abc1k1-1	wl	302.679	dcmu	abc1k1-1 wl dcmu				(abc1k1-1 wl dcmu) - (Col-0 wl ctrl)	-0.4495	0.1669	32	-2.6935	0.376493
	abc1k1-2	wl	298.278	dcmu	abc1k1-2 wl dcmu				(abc1k1-1 wl dcmu) - (Col-0 wl dcmu)	-0.351	0.1669	32	-2.1032	0.750263
	var2	wl	195.813	dcmu	var2 wl dcmu				(abc1k1-1 wl dcmu) - (Col-0 rl ctrl)	-0.0391	0.1669	32	-0.2345	1
	Col-0	rl	284.467	ctrl	Col-0 rl ctrl				(abc1k1-1 wl dcmu) - (Col-0 rl dcmu)	-0.0649	0.1669	32	-0.3887	1
	abc1k1-1	rl	55.3332	ctrl	abc1k1-1 rl ctrl				(abc1k1-1 wl dcmu) - var2 wl ctrl	0.0441	0.1669	32	0.2644	1
	abc1k1-2	rl	42.2501	ctrl	abc1k1-2 rl ctrl				(abc1k1-1 wl dcmu) - var2 wl dcmu	0.234	0.1669	32	1.402	0.985818
	var2	rl	10.7543	ctrl	var2 rl ctrl				(abc1k1-1 wl dcmu) - var2 rl ctrl	3.2199	0.1669	32	19.293	1.00364e-13
	Col-0	rl	315.145	dcmu	Col-0 rl dcmu				(abc1k1-1 wl dcmu) - var2 rl dcmu	3.0611	0.1669	32	18.3415	1.00586e-13
	abc1k1-1	rl	126.131	dcmu	abc1k1-1 rl dcmu				(abc1k1-1 rl ctrl) - (abc1k1-1 rl dcmu)	-0.6055	0.1669	32	-3.628	0.0602656
	abc1k1-2	rl	118.836	dcmu	abc1k1-2 rl dcmu				(abc1k1-1 rl ctrl) - (abc1k1-2 wl ctrl)	-1.7406	0.1669	32	-10.4295	9.00179e-10
	var2	rl	13.5129	dcmu	var2 rl dcmu				(abc1k1-1 rl ctrl) - (abc1k1-2 wl dcmu)	-1.7336	0.1669	32	-10.3874	9.95333e-10
	Col-0	wl	490.934	ctrl	Col-0 wl ctrl				(abc1k1-1 rl ctrl) - (abc1k1-2 rl ctrl)	0.1917	0.1669	32	1.1486	0.998012
	abc1k1-1	wl	381.284	ctrl	abc1k1-1 wl ctrl				(abc1k1-1 rl ctrl) - (abc1k1-2 rl dcmu)	-0.6512	0.1669	32	-3.9016	0.0314113
	abc1k1-2	wl	407.645	ctrl	abc1k1-2 wl ctrl				(abc1k1-1 rl ctrl) - (Col-0 wl ctrl)	-2.0455	0.1669	32	-12.2563	1.43442e-11
	var2	wl	364.31	ctrl	var2 wl ctrl				(abc1k1-1 rl ctrl) - (Col-0 wl dcmu)	-1.947	0.1669	32	-11.6659	5.21264e-11
	Col-0	wl	573.858	dcmu	Col-0 wl dcmu				(abc1k1-1 rl ctrl) - (Col-0 rl ctrl)	-1.6351	0.1669	32	-9.7973	4.15805e-09
	abc1k1-1	wl	373.169	dcmu	abc1k1-1 wl dcmu				(abc1k1-1 rl ctrl) - (Col-0 rl dcmu)	-1.6609	0.1669	32	-9.9515	2.84917e-09
	abc1k1-2	wl	399.377	dcmu	abc1k1-2 wl dcmu				(abc1k1-1 rl ctrl) - var2 wl ctrl	-1.5518	0.1669	32	-9.2983	1.44158e-08
	var2	wl	306.983	dcmu	var2 wl dcmu				(abc1k1-1 rl ctrl) - var2 wl dcmu	-1.362	0.1669	32	-8.1608	2.75455e-07
	Col-0	rl	378.179	ctrl	Col-0 rl ctrl				(abc1k1-1 rl ctrl) - var2 rl ctrl	1.6239	0.1669	32	9.7303	4.9047e-09
	abc1k1-1	rl	62.7411	ctrl	abc1k1-1 rl ctrl				(abc1k1-1 rl ctrl) - var2 rl dcmu	1.4651	0.1669	32	8.7787	5.44071e-08
	abc1k1-2	rl	69.8829	ctrl	abc1k1-2 rl ctrl				(abc1k1-1 rl dcmu) - (abc1k1-2 wl ctrl)	-1.1351	0.1669	32	-6.8016	1.12462e-05
	var2	rl	19.1933	ctrl	var2 rl ctrl				(abc1k1-1 rl dcmu) - (abc1k1-2 wl dcmu)	-1.1281	0.1669	32	-6.7594	1.26492e-05
	Col-0	rl	443.525	dcmu	Col-0 rl dcmu				(abc1k1-1 rl dcmu) - (abc1k1-2 rl ctrl)	0.7972	0.1669	32	4.7765	0.00322192
	abc1k1-1	rl	107.728	dcmu	abc1k1-1 rl dcmu				(abc1k1-1 rl dcmu) - (abc1k1-2 rl dcmu)	-0.0457	0.1669	32	-0.2737	1
	abc1k1-2	rl	119.989	dcmu	abc1k1-2 rl dcmu				(abc1k1-1 rl dcmu) - (Col-0 wl ctrl)	-1.44	0.1669	32	-8.6284	8.03884e-08
	var2	rl	14.8579	dcmu	var2 rl dcmu				(abc1k1-1 rl dcmu) - (Col-0 wl dcmu)	-1.3415	0.1669	32	-8.038	3.82176e-07
									(abc1k1-1 rl dcmu) - (Col-0 rl ctrl)	-1.0296	0.1669	32	-6.1693	6.61618e-05
									(abc1k1-1 rl dcmu) - (Col-0 rl dcmu)	-1.0554	0.1669	32	-6.3236	4.28743e-05
									(abc1k1-1 rl dcmu) - var2 wl ctrl	-0.9464	0.1669	32	-5.6704	0.000269453
									(abc1k1-1 rl dcmu) - var2 wl dcmu	-0.7565	0.1669	32	-4.5328	0.00621125
									(abc1k1-1 rl dcmu) - var2 rl ctrl	2.2294	0.1669	32	13.3582	1.53011e-12
									(abc1k1-1 rl dcmu) - var2 rl dcmu	2.0706	0.1669	32	12.4066	1.04117e-11
									(abc1k1-2 wl ctrl) - (abc1k1-2 wl dcmu)	0.007	0.1669	32	0.0422	1
									(abc1k1-2 wl ctrl) - (abc1k1-2 rl ctrl)	1.9323	0.1669	32	11.5781	6.34254e-11
									(abc1k1-2 wl ctrl) - (abc1k1-2 rl dcmu)	1.0895	0.1669	32	6.5279	2.41654e-05
									(abc1k1-2 wl ctrl) - (Col-0 wl ctrl)	-0.3049	0.1669	32	-1.8268	0.888542
									(abc1k1-2 wl ctrl) - (Col-0 wl dcmu)	-0.2064	0.1669	32	-1.2364	0.995738
									(abc1k1-2 wl ctrl) - (Col-0 rl ctrl)	0.1055	0.1669	32	0.6322	0.999999
									(abc1k1-2 wl ctrl) - (Col-0 rl dcmu)	0.0798	0.1669	32	0.478	1
									(abc1k1-2 wl ctrl) - var2 wl ctrl	0.1888	0.1669	32	1.1312	0.998311
									(abc1k1-2 wl ctrl) - var2 wl dcmu	0.3786	0.1669	32	2.2688	0.64672
									(abc1k1-2 wl ctrl) - var2 rl ctrl	3.3646	0.1669	32	20.1598	1.00253e-13
									(abc1k1-2 wl ctrl) - var2 rl dcmu	3.2058	0.1669	32	19.2082	1.00364e-13
									(abc1k1-2 wl dcmu) - (abc1k1-2 rl ctrl)	1.9253	0.1669	32	11.5359	6.9708e-11
									(abc1k1-2 wl dcmu) - (abc1k1-2 rl dcmu)	1.0824	0.1669	32	6.4857	2.71972e-05
									(abc1k1-2 wl dcmu) - (Col-0 wl ctrl)	-0.3119	0.1669	32	-1.869	0.871158
									(abc1k1-2 wl dcmu) - (Col-0 wl dcmu)	-0.2134	0.1669	32	-1.2786	0.994052
									(abc1k1-2 wl dcmu) - (Col-0 rl ctrl)	0.0985	0.1669	32	0.5901	0.999999
									(abc1k1-2 wl dcmu) - (Col-0 rl dcmu)	0.0727	0.1669	32	0.4358	1
									(abc1k1-2 wl dcmu) - var2 wl ctrl	0.1818	0.1669	32	1.089	0.998881
									(abc1k1-2 wl dcmu) - var2 wl dcmu	0.3716	0.1669	32	2.2266	0.673946
									(abc1k1-2 wl dcmu) - var2 rl ctrl	3.3575	0.1669	32	20.1176	1.00253e-13
									(abc1k1-2 wl dcmu) - var2 rl dcmu	3.1987	0.1669	32	19.166	1.00364e-13
									(abc1k1-2 rl ctrl) - (abc1k1-2 rl dcmu)	-0.8429	0.1669	32	-5.0502	0.00152154
									(abc1k1-2 rl ctrl) - (Col-0 wl ctrl)	-2.2372	0.1669	32	-13.4049	1.40266e-12
									(abc1k1-2 rl ctrl) - (Col-0 wl dcmu)	-2.1387	0.1669	32	-12.8145	4.46099e-12
									(abc1k1-2 rl ctrl) - (Col-0 rl ctrl)	-1.8268	0.1669	32	-10.9458	2.67731e-10
									(abc1k1-2 rl ctrl) - (Col-0 rl dcmu)	-1.8526	0.1669	32	-11.1001	1.87545e-10
									(abc1k1-2 rl ctrl) - var2 wl ctrl	-1.7435	0.1669	32	-10.4469	8.63695e-10
									(abc1k1-2 rl ctrl) - var2 wl dcmu	-1.5537	0.1669	32	-9.3093	1.40222e-08
									(abc1k1-2 rl ctrl) - var2 rl ctrl	1.4322	0.1669	32	8.5817	9.07987e-08
									(abc1k1-2 rl ctrl) - var2 rl dcmu	1.2734	0.1669	32	7.6301	1.14775e-06
									(abc1k1-2 rl dcmu) - (Col-0 wl ctrl)	-1.3944	0.1669	32	-8.3547	1.64772e-07
									(abc1k1-2 rl dcmu) - (Col-0 wl dcmu)	-1.2958	0.1669	32	-7.7643	7.9779e-07
									(abc1k1-2 rl dcmu) - (Col-0 rl ctrl)	-0.984	0.1669	32	-5.8956	0.000142969
									(abc1k1-2 rl dcmu) - (Col-0 rl dcmu)	-1.0097	0.1669	32	-6.0499	9.25968e-05
									(abc1k1-2 rl dcmu) - var2 wl ctrl	-0.9007	0.1669	32	-5.3967	0.000580518
									(abc1k1-2 rl dcmu) - var2 wl dcmu	-0.7108	0.1669	32	-4.2591	0.0127521
									(abc1k1-2 rl dcmu) - var2 rl ctrl	2.2751	0.1669	32	13.6319	9.31366e-13
									(abc1k1-2 rl dcmu) - var2 rl dcmu	2.1163	0.1669	32	12.6803	5.87408e-12
									(Col-0 wl ctrl) - (Col-0 wl dcmu)	0.0985	0.1669	32	0.5904	0.999999
									(Col-0 wl ctrl) - (Col-0 rl ctrl)	0.4104	0.1669	32	2.4591	0.521721
									(Col-0 wl ctrl) - (Col-0 rl dcmu)	0.3847	0.1669	32	2.3048	0.623179
									(Col-0 wl ctrl) - var2 wl ctrl	0.4937	0.1669	32	2.958	0.242173
									(Col-0 wl ctrl) - var2 wl dcmu	0.6835	0.1669	32	4.0956	0.0193799
									(Col-0 wl ctrl) - var2 rl ctrl	3.6695	0.1669	32	21.9866	1.00253e-13
									(Col-0 wl ctrl) - var2 rl dcmu	3.5106	0.1669	32	21.035	1.00253e-13
									(Col-0 wl dcmu) - (Col-0 rl ctrl)	0.3119	0.1669	32	1.8687	0.871285
									(Col-0 wl dcmu) - (Col-0 rl dcmu)	0.2861	0.1669	32	1.7144	0.927621
									(Col-0 wl dcmu) - var2 wl ctrl	0.3951	0.1669	32	2.3676	0.581816
									(Col-0 wl dcmu) - var2 wl dcmu	0.585	0.1669	32	3.5052	0.0796448
									(Col-0 wl dcmu) - var2 rl ctrl	3.5709	0.1669	32	21.3962	1.00253e-13
									(Col-0 wl dcmu) - var2 rl dcmu	3.4121	0.1669	32	20.4446	1.00253e-13
									(Col-0 rl ctrl) - (Col-0 rl dcmu)	-0.0257	0.1669	32	-0.1543	1
									(Col-0 rl ctrl) - var2 wl ctrl	0.0833	0.1669	32	0.4989	1
									(Col-0 rl ctrl) - var2 wl dcmu	0.2731	0.1669	32	1.6365	0.948595
									(Col-0 rl ctrl) - var2 rl ctrl	3.259	0.1669	32	19.5275	1.00364e-13
									(Col-0 rl ctrl) - var2 rl dcmu	3.1002	0.1669	32	18.576	1.00475e-13
									(Col-0 rl dcmu) - var2 wl ctrl	0.109	0.1669	32	0.6532	0.999998
									(Col-0 rl dcmu) - var2 wl dcmu	0.2989	0.1669	32	1.7908	0.902222
									(Col-0 rl dcmu) - var2 rl ctrl	3.2848	0.1669	32	19.6818	1.00253e-13
									(Col-0 rl dcmu) - var2 rl dcmu	3.126	0.1669	32	18.7302	1.00364e-13
									var2 wl ctrl - var2 wl dcmu	0.1899	0.1669	32	1.1376	0.998205
									var2 wl ctrl - var2 rl ctrl	3.1758	0.1669	32	19.0286	1.00364e-13
									var2 wl ctrl - var2 rl dcmu	3.017	0.1669	32	18.077	1.00697e-13
									var2 wl dcmu - var2 rl ctrl	2.9859	0.1669	32	17.891	1.00808e-13
									var2 wl dcmu - var2 rl dcmu	2.8271	0.1669	32	16.9394	1.02141e-13
									var2 rl ctrl - var2 rl dcmu	-0.1588	0.1669	32	-0.9516	0.99976
